# Supplementary material for: Epidemiological baseline of Brucella spp. in South African wildlife
Source: PLoS Negl Trop Dis. 2025 Dec 11;19(12):e0013754. doi: 10.1371/journal.pntd.0013754 (PMC12716795; doi:10.1371/journal.pntd.0013754)
Supplement: S1 File — (XLSX) [file pntd.0013754.s001.xlsx]

## Sheet: Sheet1
animal_id	animal_species	name_scientific	sex	age	date_collected	place	area	latitude	longitude	sample_type
1	African elephant	Loxodonta africana	Male	Adult	2022-03-09	Kruger National Park	Skukuza	-24.9969	31.5928	Lymph nodes
2	African elephant	Loxodonta africana	Male	Sub-adult	2022-03-09	Kruger National Park	Skukuza	-24.9969	31.5928	Lymph nodes
3	African elephant	Loxodonta africana	Male	Sub-adult	2022-03-09	Kruger National Park	Skukuza	-24.9969	31.5928	Lymph nodes
4	African elephant	Loxodonta africana	Female	Adult	2022-02-03	Kruger National Park	Bushbraai site	-24.9923	31.599	Lymph nodes
5	African elephant	Loxodonta africana	Male	Sub-adult	2022-02-03	Kruger National Park	Bushbraai site	-24.9923	31.599	Lymph nodes
5	African elephant	Loxodonta africana	Male	Sub-adult	2022-02-03	Kruger National Park	Bushbraai site	-24.9923	31.599	Spleen
6	African elephant	Loxodonta africana	Male	Juvenile	2022-02-03	Kruger National Park	Bushbraai site	-24.9923	31.599	Lymph nodes
6	African elephant	Loxodonta africana	Male	Juvenile	2022-02-03	Kruger National Park	Bushbraai site	-24.9923	31.599	Spleen
7	African elephant	Loxodonta africana	Male	Adult	2022-02-15	Kruger National Park	Bushbraai site	-24.9923	31.599	Lymph nodes
7	African elephant	Loxodonta africana	Male	Adult	2022-02-15	Kruger National Park	Bushbraai site	-24.9923	31.599	Spleen
8	African elephant	Loxodonta africana	Male	Sub-adult	2022-02-15	Kruger National Park	Bushbraai site	-24.9923	31.599	Lymph nodes
8	African elephant	Loxodonta africana	Male	Sub-adult	2022-02-15	Kruger National Park	Bushbraai site	-24.9923	31.599	Spleen
9	African elephant	Loxodonta africana	Male	Adult	2022-02-16	Kruger National Park	Bushbraai site	-24.9923	31.599	Lymph nodes
9	African elephant	Loxodonta africana	Male	Adult	2022-02-16	Kruger National Park	Bushbraai site	-24.9923	31.599	Spleen
10	African elephant	Loxodonta africana	Male	Adult	2022-02-16	Kruger National Park	Bushbraai site	-24.9923	31.599	Lymph nodes
10	African elephant	Loxodonta africana	Male	Adult	2022-02-16	Kruger National Park	Bushbraai site	-24.9923	31.599	Spleen
11	African buffalo	Syncerus caffer	Female	Adult	2022-02-22	Kruger National Park	Transportdam	-25.1191	31.4921	Lymph nodes
11	African buffalo	Syncerus caffer	Female	Adult	2022-02-22	Kruger National Park	Transportdam	-25.1191	31.4921	Spleen
12	African buffalo	Syncerus caffer	Male	Adult	2022-02-22	Kruger National Park	Transportdam	-25.1191	31.4921	Lymph nodes
12	African buffalo	Syncerus caffer	Male	Adult	2022-02-22	Kruger National Park	Transportdam	-25.1191	31.4921	Spleen
13	African buffalo	Syncerus caffer	Male	Adult	2022-02-22	Kruger National Park	Transportdam	-25.1191	31.4921	Spleen
14	African buffalo	Syncerus caffer	Female	Adult	2022-02-22	Kruger National Park	Transportdam	-25.1191	31.4921	Lymph nodes
14	African buffalo	Syncerus caffer	Female	Adult	2022-02-22	Kruger National Park	Transportdam	-25.1191	31.4921	Spleen
15	African buffalo	Syncerus caffer	Female	Juvenile	2022-02-22	Kruger National Park	Transportdam	-25.1191	31.4921	Lymph nodes
15	African buffalo	Syncerus caffer	Female	Juvenile	2022-02-22	Kruger National Park	Transportdam	-25.1191	31.4921	Spleen
16	African buffalo	Syncerus caffer	Male	Sub-adult	2022-02-22	Kruger National Park	Transportdam	-25.1191	31.4921	Lymph nodes
16	African buffalo	Syncerus caffer	Male	Sub-adult	2022-02-22	Kruger National Park	Transportdam	-25.1191	31.4921	Spleen
61	African buffalo	Syncerus caffer	Female	Sub-adult	2022-07-12	Kruger National Park	MAC area	-25.2866	31.8971	Lymph nodes
61	African buffalo	Syncerus caffer	Female	Sub-adult	2022-07-12	Kruger National Park	MAC area	-25.2866	31.8971	Spleen
62	African buffalo	Syncerus caffer	Female	Sub-adult	2022-07-12	Kruger National Park	MAC area	-25.2866	31.8971	Lymph nodes
62	African buffalo	Syncerus caffer	Female	Sub-adult	2022-07-12	Kruger National Park	MAC area	-25.2866	31.8971	Spleen
63	African buffalo	Syncerus caffer	Female	Sub-adult	2022-07-12	Kruger National Park	MAC area	-25.2866	31.8971	Spleen
64	African buffalo	Syncerus caffer	Female	Sub-adult	2022-07-12	Kruger National Park	MAC area	-25.2866	31.8971	Lymph nodes
64	African buffalo	Syncerus caffer	Female	Sub-adult	2022-07-12	Kruger National Park	MAC area	-25.2866	31.8971	Spleen
65	African buffalo	Syncerus caffer	Female	Sub-adult	2022-07-12	Kruger National Park	MAC area	-25.2866	31.8971	Lymph nodes
65	African buffalo	Syncerus caffer	Female	Sub-adult	2022-07-12	Kruger National Park	MAC area	-25.2866	31.8971	Spleen
66	African buffalo	Syncerus caffer	Female	Sub-adult	2022-07-12	Kruger National Park	MAC area	-25.2866	31.8971	Lymph nodes
66	African buffalo	Syncerus caffer	Female	Sub-adult	2022-07-12	Kruger National Park	MAC area	-25.2866	31.8971	Spleen
67	African buffalo	Syncerus caffer	Female	Sub-adult	2022-07-12	Kruger National Park	MAC area	-25.2866	31.8971	Lymph nodes
67	African buffalo	Syncerus caffer	Female	Sub-adult	2022-07-12	Kruger National Park	MAC area	-25.2866	31.8971	Spleen
68	African buffalo	Syncerus caffer	Female	Sub-adult	2022-07-11	Kruger National Park	MAC area	-25.2866	31.8971	Lymph nodes
68	African buffalo	Syncerus caffer	Female	Sub-adult	2022-07-11	Kruger National Park	MAC area	-25.2866	31.8971	Spleen
69	African buffalo	Syncerus caffer	Female	Sub-adult	2022-07-11	Kruger National Park	MAC area	-25.2866	31.8971	Lymph nodes
69	African buffalo	Syncerus caffer	Female	Sub-adult	2022-07-11	Kruger National Park	MAC area	-25.2866	31.8971	Spleen
70	African buffalo	Syncerus caffer	Female	Sub-adult	2022-07-11	Kruger National Park	MAC area	-25.2866	31.8971	Lymph nodes
70	African buffalo	Syncerus caffer	Female	Sub-adult	2022-07-11	Kruger National Park	MAC area	-25.2866	31.8971	Spleen
71	African buffalo	Syncerus caffer	Female	Sub-adult	2022-07-11	Kruger National Park	MAC area	-25.2866	31.8971	Lymph nodes
71	African buffalo	Syncerus caffer	Female	Sub-adult	2022-07-11	Kruger National Park	MAC area	-25.2866	31.8971	Spleen
72	African buffalo	Syncerus caffer	Female	Sub-adult	2022-07-11	Kruger National Park	MAC area	-25.2866	31.8971	Lymph nodes
72	African buffalo	Syncerus caffer	Female	Sub-adult	2022-07-11	Kruger National Park	MAC area	-25.2866	31.8971	Spleen
73	African buffalo	Syncerus caffer	Female	Sub-adult	2022-07-11	Kruger National Park	MAC area	-25.2866	31.8971	Lymph nodes
73	African buffalo	Syncerus caffer	Female	Sub-adult	2022-07-11	Kruger National Park	MAC area	-25.2866	31.8971	Spleen
74	African buffalo	Syncerus caffer	Female	Sub-adult	2022-07-11	Kruger National Park	MAC area	-25.2866	31.8971	Lymph nodes
74	African buffalo	Syncerus caffer	Female	Sub-adult	2022-07-11	Kruger National Park	MAC area	-25.2866	31.8971	Spleen
75	African buffalo	Syncerus caffer	Female	Sub-adult	2022-07-11	Kruger National Park	MAC area	-25.2866	31.8971	Lymph nodes
75	African buffalo	Syncerus caffer	Female	Sub-adult	2022-07-11	Kruger National Park	MAC area	-25.2866	31.8971	Spleen
76	African buffalo	Syncerus caffer	Male	Adult	2022-06-22	Kruger National Park	Skukuza	-25.0007	31.5996	Lymph nodes
76	African buffalo	Syncerus caffer	Male	Adult	2022-06-22	Kruger National Park	Skukuza	-25.0007	31.5996	Spleen
77	African buffalo	Syncerus caffer	Male	Adult	2022-05-19	Kruger National Park	Skukuza	-25.0008	31.5913	Lymph nodes
78	African buffalo	Syncerus caffer	Male	Adult	2022-06-09	Kruger National Park	Skukuza	-24.999	31.5888	Lymph nodes
78	African buffalo	Syncerus caffer	Male	Adult	2022-06-09	Kruger National Park	Skukuza	-24.999	31.5888	Spleen
79	African buffalo	Syncerus caffer	Male	Adult	2022-06-30	Kruger National Park	Skukuza	-24.9991	31.6034	Lymph nodes
80	African buffalo	Syncerus caffer	Male	Adult	2022-06-30	Kruger National Park	Skukuza	-24.9991	31.6034	Lymph nodes
80	African buffalo	Syncerus caffer	Male	Adult	2022-06-30	Kruger National Park	Skukuza	-24.9991	31.6034	Spleen
81	African buffalo	Syncerus caffer	Male	Adult	2022-06-09	Kruger National Park	Skukuza	-24.999	31.5888	Lymph nodes
82	African buffalo	Syncerus caffer	Female	Sub-adult	2022-07-06	Kruger National Park	Spanplek	-25.0069	31.4382	Lymph nodes
82	African buffalo	Syncerus caffer	Female	Sub-adult	2022-07-06	Kruger National Park	Spanplek	-25.0069	31.4382	Spleen
83	African buffalo	Syncerus caffer	Male	Adult	2022-05-19	Kruger National Park	Skukuza	-25.0008	31.5913	Lymph nodes
84	African buffalo	Syncerus caffer	Female	Sub-adult	2022-07-18	Kruger National Park	Lower Sabie	-25.1224	31.8973	Lymph nodes
84	African buffalo	Syncerus caffer	Female	Sub-adult	2022-07-18	Kruger National Park	Lower Sabie	-25.1224	31.8973	Spleen
85	African buffalo	Syncerus caffer	Female	Sub-adult	2022-07-18	Kruger National Park	Lower Sabie	-25.1224	31.8973	Lymph nodes
85	African buffalo	Syncerus caffer	Female	Sub-adult	2022-07-18	Kruger National Park	Lower Sabie	-25.1224	31.8973	Spleen
86	African buffalo	Syncerus caffer	Female	Sub-adult	2022-07-18	Kruger National Park	Lower Sabie	-25.1224	31.8973	Lymph nodes
86	African buffalo	Syncerus caffer	Female	Sub-adult	2022-07-18	Kruger National Park	Lower Sabie	-25.1224	31.8973	Spleen
87	African buffalo	Syncerus caffer	Female	Sub-adult	2022-07-18	Kruger National Park	Lower Sabie	-25.1224	31.8973	Lymph nodes
87	African buffalo	Syncerus caffer	Female	Sub-adult	2022-07-18	Kruger National Park	Lower Sabie	-25.1224	31.8973	Spleen
88	African buffalo	Syncerus caffer	Female	Sub-adult	2022-07-18	Kruger National Park	Lower Sabie	-25.1224	31.8973	Lymph nodes
88	African buffalo	Syncerus caffer	Female	Sub-adult	2022-07-18	Kruger National Park	Lower Sabie	-25.1224	31.8973	Spleen
89	African buffalo	Syncerus caffer	Female	Sub-adult	2022-07-18	Kruger National Park	Lower Sabie	-25.1224	31.8973	Lymph nodes
89	African buffalo	Syncerus caffer	Female	Sub-adult	2022-07-18	Kruger National Park	Lower Sabie	-25.1224	31.8973	Spleen
90	African buffalo	Syncerus caffer	Female	Sub-adult	2022-07-18	Kruger National Park	Lower Sabie	-25.1224	31.8973	Lymph nodes
90	African buffalo	Syncerus caffer	Female	Sub-adult	2022-07-18	Kruger National Park	Lower Sabie	-25.1224	31.8973	Spleen
91	African buffalo	Syncerus caffer	Female	Sub-adult	2022-07-18	Kruger National Park	Lower Sabie	-25.1224	31.8973	Lymph nodes
91	African buffalo	Syncerus caffer	Female	Sub-adult	2022-07-18	Kruger National Park	Lower Sabie	-25.1224	31.8973	Spleen
92	African buffalo	Syncerus caffer	Female	Sub-adult	2022-07-18	Kruger National Park	Lower Sabie	-25.1224	31.8973	Lymph nodes
92	African buffalo	Syncerus caffer	Female	Sub-adult	2022-07-18	Kruger National Park	Lower Sabie	-25.1224	31.8973	Spleen
93	African buffalo	Syncerus caffer	Female	Sub-adult	2022-07-19	Kruger National Park	Phabeni	-25.0428	31.2769	Lymph nodes
93	African buffalo	Syncerus caffer	Female	Sub-adult	2022-07-19	Kruger National Park	Phabeni	-25.0428	31.2769	Spleen
94	African buffalo	Syncerus caffer	Female	Sub-adult	2022-07-19	Kruger National Park	Phabeni	-25.0428	31.2769	Spleen
95	African buffalo	Syncerus caffer	Female	Sub-adult	2022-07-19	Kruger National Park	Phabeni	-25.0428	31.2769	Lymph nodes
95	African buffalo	Syncerus caffer	Female	Sub-adult	2022-07-19	Kruger National Park	Phabeni	-25.0428	31.2769	Spleen
96	African buffalo	Syncerus caffer	Female	Sub-adult	2022-07-19	Kruger National Park	Phabeni	-25.0428	31.2769	Lymph nodes
96	African buffalo	Syncerus caffer	Female	Sub-adult	2022-07-19	Kruger National Park	Phabeni	-25.0428	31.2769	Spleen
97	African buffalo	Syncerus caffer	Female	Sub-adult	2022-07-19	Kruger National Park	Phabeni	-25.0428	31.2769	Lymph nodes
97	African buffalo	Syncerus caffer	Female	Sub-adult	2022-07-19	Kruger National Park	Phabeni	-25.0428	31.2769	Spleen
98	African buffalo	Syncerus caffer	Female	Sub-adult	2022-07-19	Kruger National Park	Phabeni	-25.0428	31.2769	Lymph nodes
98	African buffalo	Syncerus caffer	Female	Sub-adult	2022-07-19	Kruger National Park	Phabeni	-25.0428	31.2769	Spleen
99	African buffalo	Syncerus caffer	Female	Sub-adult	2022-07-19	Kruger National Park	Phabeni	-25.0428	31.2769	Spleen
100	African buffalo	Syncerus caffer	Female	Sub-adult	2022-07-19	Kruger National Park	Phabeni	-25.0428	31.2769	Spleen
101	African buffalo	Syncerus caffer	Female	Sub-adult	2022-07-20	Kruger National Park	MAC area	-25.2701	31.8886	Spleen
102	African buffalo	Syncerus caffer	Female	Sub-adult	2022-07-20	Kruger National Park	Spanplek	-25.0102	31.4346	Spleen
103	African buffalo	Syncerus caffer	Female	Sub-adult	2022-07-20	Kruger National Park	Spanplek	-25.0102	31.4346	Spleen
104	African buffalo	Syncerus caffer	Female	Sub-adult	2022-07-20	Kruger National Park	Spanplek	-25.0102	31.4346	Spleen
105	African buffalo	Syncerus caffer	Female	Sub-adult	2022-07-20	Kruger National Park	Spanplek	-25.0102	31.4346	Spleen
106	African buffalo	Syncerus caffer	Female	Sub-adult	2022-07-20	Kruger National Park	Spanplek	-25.0102	31.4346	Spleen
107	African buffalo	Syncerus caffer	Female	Sub-adult	2022-07-20	Kruger National Park	Spanplek	-25.0102	31.4346	Spleen
108	African buffalo	Syncerus caffer	Female	Sub-adult	2022-07-20	Kruger National Park	MAC area	-25.2701	31.8886	Spleen
109	African buffalo	Syncerus caffer	Female	Sub-adult	2022-07-20	Kruger National Park	Spanplek	-25.0102	31.4346	Spleen
110	African buffalo	Syncerus caffer	Female	Sub-adult	2022-07-20	Kruger National Park	MAC area	-25.2701	31.8886	Spleen
111	African buffalo	Syncerus caffer	Female	Sub-adult	2022-07-20	Kruger National Park	Spanplek	-25.0102	31.4346	Spleen
161	Giraffe	Giraffa camelopardalis	Male	Adult	2023-03-15	Timbavati reserve				Liver
163	Blue wildebeest	Connachaetes taurinus	Male	Adult	2023-03-16	Timbavati reserve		-24.3785	31.2047	Spleen
164	Hippo	Hippopotamus amphibius	Male	Adult	2023-05-30	Timbavati reserve		-24.4458	31.2245	Spleen
165	Plains zebra	Equus quagga	Male	Adult	2023-03-16	Timbavati reserve		-24.3762	31.2243	Spleen
171	African elephant	Loxodonta africana	Male	Adult	2022-10-14	Kruger National Park	Letaba	-23.8615	31.5805	Spleen
172	Hippo	Hippopotamus amphibius	Male	Sub-adult	2022-10-03	Kruger National Park	Letaba	-23.8411	31.6109	Spleen
174	Hippo	Hippopotamus amphibius	Male	Adult	2022-10-03	Kruger National Park	Letaba, sewage dam	-23.8102	31.5917	Spleen
175	African elephant	Loxodonta africana	Male	Adult	2022-09-29	Kruger National Park	Tamboti	-24.4569	31.4121	Spleen
176	African elephant	Loxodonta africana	Male	Adult	2022-09-29	Kruger National Park	Tamboti	-24.4569	31.4121	Spleen
177	African elephant	Loxodonta africana	Male	Adult	2022-09-27	Kruger National Park	Letaba	-23.8391	31.536	Spleen
178	African elephant	Loxodonta africana	Male	Adult	2022-09-27	Kruger National Park	Letaba	-23.8391	31.536	Spleen
181	Black wildebeest	Connachaetes gnou	Male	Sub-adult	2023-05-07	Mountain Zebra National Park		-32.156	25.4661	Spleen
182	Black wildebeest	Connachaetes gnou	Male	Sub-adult	2023-05-07	Mountain Zebra National Park		-32.156	25.4661	Spleen
183	Black wildebeest	Connachaetes gnou	Male	Sub-adult	2023-05-07	Mountain Zebra National Park		-32.156	25.4661	Spleen
185	Black wildebeest	Connachaetes gnou	Male	Sub-adult	2023-05-07	Mountain Zebra National Park		-32.156	25.4661	Spleen
186	Black wildebeest	Connachaetes gnou	Male	Juvenile	2023-05-07	Mountain Zebra National Park		-32.156	25.4661	Spleen
187	Black wildebeest	Connachaetes gnou	Male	Sub-adult	2023-05-07	Mountain Zebra National Park		-32.156	25.4661	Spleen
189	Black wildebeest	Connachaetes gnou	Female	Adult	2023-05-07	Mountain Zebra National Park		-32.156	25.4661	Spleen
190	Black wildebeest	Connachaetes gnou	Male	Adult	2023-05-07	Mountain Zebra National Park		-32.156	25.4661	Spleen
191	Black wildebeest	Connachaetes gnou	Male	Sub-adult	2023-05-07	Mountain Zebra National Park		-32.156	25.4661	Spleen
193	Black wildebeest	Connachaetes gnou	Male	Adult	2023-05-07	Mountain Zebra National Park		-32.156	25.4661	Spleen
194	Black wildebeest	Connachaetes gnou	Female	Sub-adult	2023-05-07	Mountain Zebra National Park		-32.156	25.4661	Spleen
195	Black wildebeest	Connachaetes gnou	Male	Sub-adult	2023-05-07	Mountain Zebra National Park		-32.156	25.4661	Spleen
196	Black wildebeest	Connachaetes gnou	Male	Sub-adult	2023-05-07	Mountain Zebra National Park		-32.156	25.4661	Spleen
198	Black wildebeest	Connachaetes gnou	Female	Sub-adult	2023-05-07	Mountain Zebra National Park		-32.156	25.4661	Spleen
200	Black wildebeest	Connachaetes gnou	Male	Sub-adult	2023-05-07	Mountain Zebra National Park		-32.156	25.4661	Spleen
202	Black wildebeest	Connachaetes gnou	Male	Juvenile	2023-05-07	Mountain Zebra National Park		-32.156	25.4661	Spleen
205	Black wildebeest	Connachaetes gnou	Male	Adult	2023-05-07	Mountain Zebra National Park		-32.156	25.4661	Spleen
209	Black wildebeest	Connachaetes gnou	Male	Sub-adult	2023-05-08	Mountain Zebra National Park	Obejani loop	-32.156	25.4661	Spleen
211	Black wildebeest	Connachaetes gnou	Male	Sub-adult	2023-05-08	Mountain Zebra National Park	Obejani loop	-32.156	25.4661	Spleen
212	Black wildebeest	Connachaetes gnou	Male	Sub-adult	2023-05-08	Mountain Zebra National Park	Obejani loop	-32.156	25.4661	Spleen
213	Black wildebeest	Connachaetes gnou	Male	Sub-adult	2023-05-08	Mountain Zebra National Park	Obejani loop	-32.156	25.4661	Spleen
214	Black wildebeest	Connachaetes gnou	Male	Sub-adult	2023-05-08	Mountain Zebra National Park	Obejani loop	-32.156	25.4661	Spleen
215	Black wildebeest	Connachaetes gnou	Male	Sub-adult	2023-05-08	Mountain Zebra National Park	Obejani loop	-32.156	25.4661	Spleen
216	Black wildebeest	Connachaetes gnou	Female	Sub-adult	2023-05-08	Mountain Zebra National Park	Obejani loop	-32.156	25.4661	Spleen
218	Black wildebeest	Connachaetes gnou	Male	Juvenile	2023-05-08	Mountain Zebra National Park	Obejani loop	-32.156	25.4661	Spleen
219	Black wildebeest	Connachaetes gnou	Male	Sub-adult	2023-05-08	Mountain Zebra National Park	Obejani loop	-32.156	25.4661	Spleen
220	Black wildebeest	Connachaetes gnou	Male	Sub-adult	2023-05-08	Mountain Zebra National Park	Obejani loop	-32.156	25.4661	Spleen
222	Black wildebeest	Connachaetes gnou	Male	Sub-adult	2023-05-08	Mountain Zebra National Park	Obejani loop	-32.156	25.4661	Spleen
223	Black wildebeest	Connachaetes gnou	Male	Sub-adult	2023-05-08	Mountain Zebra National Park	Obejani loop	-32.156	25.4661	Spleen
224	Black wildebeest	Connachaetes gnou	Male	Sub-adult	2023-05-08	Mountain Zebra National Park	Obejani loop	-32.156	25.4661	Spleen
225	Black wildebeest	Connachaetes gnou	Male	Sub-adult	2023-05-08	Mountain Zebra National Park	Obejani loop	-32.156	25.4661	Spleen
226	Black wildebeest	Connachaetes gnou	Male	Sub-adult	2023-05-08	Mountain Zebra National Park	Obejani loop	-32.156	25.4661	Spleen
227	Black wildebeest	Connachaetes gnou	Male	Sub-adult	2023-05-08	Mountain Zebra National Park	Obejani loop	-32.156	25.4661	Spleen
228	Black wildebeest	Connachaetes gnou	Male	Sub-adult	2023-05-08	Mountain Zebra National Park	Obejani loop	-32.156	25.4661	Spleen
230	Black wildebeest	Connachaetes gnou	Male	Sub-adult	2023-05-08	Mountain Zebra National Park	Obejani loop	-32.156	25.4661	Spleen
233	Common eland	Taurotragus oryx	Male	Adult	2023-07-19	Karoo National Park	East	-32.338	22.5274	Spleen
234	Common eland	Taurotragus oryx	Female	Sub-adult	2023-07-19	Karoo National Park	East	-32.338	22.5274	Lymph nodes
235	Common eland	Taurotragus oryx	Female	Adult	2023-07-19	Karoo National Park	East	-32.338	22.5274	Spleen
236	Common eland	Taurotragus oryx	Male	Adult	2023-07-19	Karoo National Park	East	-32.338	22.5274	Spleen
237	Common eland	Taurotragus oryx	Male	Sub-adult	2023-07-19	Karoo National Park	East	-32.338	22.5274	Lymph nodes
239	Common eland	Taurotragus oryx	Male	Adult	2023-07-19	Karoo National Park	East	-32.338	22.5274	Spleen
243	Common eland	Taurotragus oryx	Female	Adult	2023-07-19	Karoo National Park	East	-32.338	22.5274	Spleen
245	Common eland	Taurotragus oryx	Female	Sub-adult	2023-07-19	Karoo National Park	East	-32.338	22.5274	Spleen
246	Common eland	Taurotragus oryx	Female	Adult	2023-07-19	Karoo National Park	East	-32.338	22.5274	Lymph nodes
246	Common eland	Taurotragus oryx	Female	Adult	2023-07-19	Karoo National Park	East	-32.338	22.5274	Spleen
247	Common eland	Taurotragus oryx	Male	Adult	2023-07-19	Karoo National Park	East	-32.338	22.5274	Spleen
249	Common eland	Taurotragus oryx	Female	Adult	2023-07-19	Karoo National Park	East	-32.338	22.5274	Lymph nodes
252	Common eland	Taurotragus oryx	Male	Adult	2023-07-19	Karoo National Park	East	-32.338	22.5274	Lymph nodes
252	Common eland	Taurotragus oryx	Male	Adult	2023-07-19	Karoo National Park	East	-32.338	22.5274	Spleen
255	Common eland	Taurotragus oryx	Male	Adult	2023-07-19	Karoo National Park	East	-32.338	22.5274	Spleen
257	Common eland	Taurotragus oryx	Male	Adult	2023-07-19	Karoo National Park	East	-32.338	22.5274	Spleen
258	Common eland	Taurotragus oryx	Female	Adult	2023-07-19	Karoo National Park	East	-32.338	22.5274	Spleen
262	Common eland	Taurotragus oryx	Male	Adult	2023-07-19	Karoo National Park	East	-32.338	22.5274	Liver
262	Common eland	Taurotragus oryx	Male	Adult	2023-07-19	Karoo National Park	East	-32.338	22.5274	Lymph nodes
263	Common eland	Taurotragus oryx	Female	Adult	2023-07-19	Karoo National Park	East	-32.338	22.5274	Liver
264	Common eland	Taurotragus oryx	Male	Adult	2023-07-19	Karoo National Park	East	-32.338	22.5274	Lymph nodes
264	Common eland	Taurotragus oryx	Male	Adult	2023-07-19	Karoo National Park	East	-32.338	22.5274	Spleen
265	Common eland	Taurotragus oryx	Male	Adult	2023-07-19	Karoo National Park	East	-32.338	22.5274	Lymph nodes
265	Common eland	Taurotragus oryx	Male	Adult	2023-07-19	Karoo National Park	East	-32.338	22.5274	Spleen
266	Common eland	Taurotragus oryx	Female	Adult	2023-07-19	Karoo National Park	East	-32.338	22.5274	Liver
266	Common eland	Taurotragus oryx	Female	Adult	2023-07-19	Karoo National Park	East	-32.338	22.5274	Lymph nodes
267	Common eland	Taurotragus oryx	Male	Juvenile	2023-07-19	Karoo National Park	East	-32.338	22.5274	Liver
267	Common eland	Taurotragus oryx	Male	Juvenile	2023-07-19	Karoo National Park	East	-32.338	22.5274	Lymph nodes
268	Common eland	Taurotragus oryx	Male	Adult	2023-07-19	Karoo National Park	East	-32.338	22.5274	Spleen
269	Gemsbok	Oryx gazella	Male	Adult	2023-07-17	Karoo National Park	West	-32.2927	22.4301	Lymph nodes
269	Gemsbok	Oryx gazella	Male	Adult	2023-07-17	Karoo National Park	West	-32.2927	22.4301	Spleen
270	Red hartebeest	Alcelaphus buselaphus	Male	Adult	2023-07-17	Karoo National Park	West	-32.2927	22.4301	Lymph nodes
271	Red hartebeest	Alcelaphus buselaphus	Female	Adult	2023-07-17	Karoo National Park	West	-32.2927	22.4301	Lymph nodes
271	Red hartebeest	Alcelaphus buselaphus	Female	Adult	2023-07-17	Karoo National Park	West	-32.2927	22.4301	Spleen
272	Red hartebeest	Alcelaphus buselaphus	Male	Sub-adult	2023-07-17	Karoo National Park	West	-32.2927	22.4301	Liver
272	Red hartebeest	Alcelaphus buselaphus	Male	Sub-adult	2023-07-17	Karoo National Park	West	-32.2927	22.4301	Lymph nodes
273	Red hartebeest	Alcelaphus buselaphus	Male	Adult	2023-07-17	Karoo National Park	West	-32.2927	22.4301	Spleen
274	Red hartebeest	Alcelaphus buselaphus	Male	Adult	2023-07-17	Karoo National Park	West	-32.2927	22.4301	Lymph nodes
274	Red hartebeest	Alcelaphus buselaphus	Male	Adult	2023-07-17	Karoo National Park	West	-32.2927	22.4301	Spleen
275	Gemsbok	Oryx gazella	Male	Adult	2023-07-17	Karoo National Park	West	-32.2927	22.4301	Lymph nodes
275	Gemsbok	Oryx gazella	Male	Adult	2023-07-17	Karoo National Park	West	-32.2927	22.4301	Spleen
276	Gemsbok	Oryx gazella	Female	Adult	2023-07-17	Karoo National Park	West	-32.2927	22.4301	Liver
277	Red hartebeest	Alcelaphus buselaphus	Female	Sub-adult	2023-07-17	Karoo National Park	West	-32.2927	22.4301	Lymph nodes
278	Red hartebeest	Alcelaphus buselaphus	Female	Juvenile	2023-07-17	Karoo National Park	West	-32.2927	22.4301	Lymph nodes
278	Red hartebeest	Alcelaphus buselaphus	Female	Juvenile	2023-07-17	Karoo National Park	West	-32.2927	22.4301	Spleen
279	Gemsbok	Oryx gazella	Male	Adult	2023-07-17	Karoo National Park	West	-32.2927	22.4301	Liver
279	Gemsbok	Oryx gazella	Male	Adult	2023-07-17	Karoo National Park	West	-32.2927	22.4301	Lymph nodes
281	Red hartebeest	Alcelaphus buselaphus	Female	Sub-adult	2023-07-17	Karoo National Park	West	-32.2927	22.4301	Liver
282	Red hartebeest	Alcelaphus buselaphus	Female	Sub-adult	2023-07-17	Karoo National Park	West	-32.2927	22.4301	Spleen
283	Gemsbok	Oryx gazella	Male	Adult	2023-07-17	Karoo National Park	West	-32.2927	22.4301	Lymph nodes
283	Gemsbok	Oryx gazella	Male	Adult	2023-07-17	Karoo National Park	West	-32.2927	22.4301	Spleen
284	Red hartebeest	Alcelaphus buselaphus	Male	Adult	2023-07-17	Karoo National Park	West	-32.2927	22.4301	Liver
284	Red hartebeest	Alcelaphus buselaphus	Male	Adult	2023-07-17	Karoo National Park	West	-32.2927	22.4301	Lymph nodes
285	Red hartebeest	Alcelaphus buselaphus	Female	Sub-adult	2023-07-17	Karoo National Park	West	-32.2927	22.4301	Lymph nodes
285	Red hartebeest	Alcelaphus buselaphus	Female	Sub-adult	2023-07-17	Karoo National Park	West	-32.2927	22.4301	Spleen
286	Red hartebeest	Alcelaphus buselaphus	Male	Adult	2023-07-17	Karoo National Park	West	-32.2927	22.4301	Spleen
287	Red hartebeest	Alcelaphus buselaphus	Female	Sub-adult	2023-07-17	Karoo National Park	West	-32.2927	22.4301	Spleen
288	Red hartebeest	Alcelaphus buselaphus	Male	Sub-adult	2023-07-17	Karoo National Park	West	-32.2927	22.4301	Lymph nodes
288	Red hartebeest	Alcelaphus buselaphus	Male	Sub-adult	2023-07-17	Karoo National Park	West	-32.2927	22.4301	Spleen
289	Gemsbok	Oryx gazella	Female	Adult	2023-07-17	Karoo National Park	West	-32.2927	22.4301	Lymph nodes
289	Gemsbok	Oryx gazella	Female	Adult	2023-07-17	Karoo National Park	West	-32.2927	22.4301	Spleen
290	Gemsbok	Oryx gazella	Female	Adult	2023-07-17	Karoo National Park	West	-32.2927	22.4301	Liver
291	Gemsbok	Oryx gazella	Female	Sub-adult	2023-07-17	Karoo National Park	West	-32.2927	22.4301	Lymph nodes
291	Gemsbok	Oryx gazella	Female	Sub-adult	2023-07-17	Karoo National Park	West	-32.2927	22.4301	Spleen
292	Gemsbok	Oryx gazella	Female	Sub-adult	2023-07-17	Karoo National Park	West	-32.2927	22.4301	Liver
292	Gemsbok	Oryx gazella	Female	Sub-adult	2023-07-17	Karoo National Park	West	-32.2927	22.4301	Lymph nodes
294	Common eland	Taurotragus oryx	Female	Sub-adult	2023-07-17	Karoo National Park	West	-32.2927	22.4301	Lymph nodes
294	Common eland	Taurotragus oryx	Female	Sub-adult	2023-07-17	Karoo National Park	West	-32.2927	22.4301	Spleen
295	Gemsbok	Oryx gazella	Male	Adult	2023-07-17	Karoo National Park	West	-32.2927	22.4301	Lymph nodes
295	Gemsbok	Oryx gazella	Male	Adult	2023-07-17	Karoo National Park	West	-32.2927	22.4301	Spleen
296	Common eland	Taurotragus oryx	Male	Adult	2023-07-17	Karoo National Park	West	-32.2927	22.4301	Spleen
297	Gemsbok	Oryx gazella	Male	Sub-adult	2023-07-17	Karoo National Park	West	-32.2927	22.4301	Liver
298	Red hartebeest	Alcelaphus buselaphus	Female	Adult	2023-07-17	Karoo National Park	West	-32.2927	22.4301	Spleen
299	Red hartebeest	Alcelaphus buselaphus	Female	Adult	2023-07-17	Karoo National Park	West	-32.2927	22.4301	Lymph nodes
299	Red hartebeest	Alcelaphus buselaphus	Female	Adult	2023-07-17	Karoo National Park	West	-32.2927	22.4301	Spleen
300	Red hartebeest	Alcelaphus buselaphus	Female	Sub-adult	2023-07-17	Karoo National Park	West	-32.2927	22.4301	Liver
300	Red hartebeest	Alcelaphus buselaphus	Female	Sub-adult	2023-07-17	Karoo National Park	West	-32.2927	22.4301	Lymph nodes
301	Red hartebeest	Alcelaphus buselaphus	Male	Juvenile	2023-07-17	Karoo National Park	West	-32.2927	22.4301	Lymph nodes
301	Red hartebeest	Alcelaphus buselaphus	Male	Juvenile	2023-07-17	Karoo National Park	West	-32.2927	22.4301	Spleen
302	Red hartebeest	Alcelaphus buselaphus	Female	Adult	2023-07-17	Karoo National Park	West	-32.2927	22.4301	Liver
302	Red hartebeest	Alcelaphus buselaphus	Female	Adult	2023-07-17	Karoo National Park	West	-32.2927	22.4301	Lymph nodes
303	Gemsbok	Oryx gazella	Female	Adult	2023-07-17	Karoo National Park	West	-32.2927	22.4301	Liver
304	Red hartebeest	Alcelaphus buselaphus	Male	Sub-adult	2023-07-17	Karoo National Park	West	-32.2927	22.4301	Liver
304	Red hartebeest	Alcelaphus buselaphus	Male	Sub-adult	2023-07-17	Karoo National Park	West	-32.2927	22.4301	Lymph nodes
305	Gemsbok	Oryx gazella	Female	Sub-adult	2023-07-17	Karoo National Park	West	-32.2927	22.4301	Lymph nodes
305	Gemsbok	Oryx gazella	Female	Sub-adult	2023-07-17	Karoo National Park	West	-32.2927	22.4301	Spleen
306	Gemsbok	Oryx gazella	Male	Sub-adult	2023-07-17	Karoo National Park	West	-32.2927	22.4301	Liver
306	Gemsbok	Oryx gazella	Male	Sub-adult	2023-07-17	Karoo National Park	West	-32.2927	22.4301	Lymph nodes
307	Common eland	Taurotragus oryx	Male	Adult	2023-07-18	Karoo National Park	East	-32.2804	22.483	Liver
307	Common eland	Taurotragus oryx	Male	Adult	2023-07-18	Karoo National Park	East	-32.2804	22.483	Lymph nodes
308	Common eland	Taurotragus oryx	Male	Adult	2023-07-18	Karoo National Park	East	-32.2804	22.483	Liver
308	Common eland	Taurotragus oryx	Male	Adult	2023-07-18	Karoo National Park	East	-32.2804	22.483	Lymph nodes
309	Red hartebeest	Alcelaphus buselaphus	Male	Adult	2023-07-17	Karoo National Park	West	-32.2927	22.4301	Lymph nodes
309	Red hartebeest	Alcelaphus buselaphus	Male	Adult	2023-07-17	Karoo National Park	West	-32.2927	22.4301	Spleen
310	Red hartebeest	Alcelaphus buselaphus	Male	Adult	2023-07-17	Karoo National Park	West	-32.2927	22.4301	Liver
310	Red hartebeest	Alcelaphus buselaphus	Male	Adult	2023-07-17	Karoo National Park	West	-32.2927	22.4301	Lymph nodes
311	Common eland	Taurotragus oryx	Female	Adult	2023-07-17	Karoo National Park	East	-32.2804	22.483	Liver
311	Common eland	Taurotragus oryx	Female	Adult	2023-07-17	Karoo National Park	East	-32.2804	22.483	Lymph nodes
312	Red hartebeest	Alcelaphus buselaphus	Male	Adult	2023-07-17	Karoo National Park	East	-32.2927	22.4301	Lymph nodes
313	Common eland	Taurotragus oryx	Male	Adult	2023-07-18	Karoo National Park	East	-32.2804	22.483	Liver
314	Common eland	Taurotragus oryx	Female	Adult	2023-07-18	Karoo National Park	East	-32.2804	22.483	Lymph nodes
314	Common eland	Taurotragus oryx	Female	Adult	2023-07-18	Karoo National Park	East	-32.2804	22.483	Spleen
315	Common eland	Taurotragus oryx	Male	Adult	2023-07-18	Karoo National Park	East	-32.2804	22.483	Lymph nodes
315	Common eland	Taurotragus oryx	Male	Adult	2023-07-18	Karoo National Park	East	-32.2804	22.483	Spleen
316	Red hartebeest	Alcelaphus buselaphus	Male	Adult	2023-07-17	Karoo National Park	West	-32.2927	22.4301	Lymph nodes
316	Red hartebeest	Alcelaphus buselaphus	Male	Adult	2023-07-17	Karoo National Park	West	-32.2927	22.4301	Spleen
317	Gemsbok	Oryx gazella	Male	Adult	2023-07-17	Karoo National Park	West	-32.2927	22.4301	Lymph nodes
317	Gemsbok	Oryx gazella	Male	Adult	2023-07-17	Karoo National Park	West	-32.2927	22.4301	Spleen
318	Gemsbok	Oryx gazella	Female	Adult	2023-07-17	Karoo National Park	West	-32.2927	22.4301	Lymph nodes
318	Gemsbok	Oryx gazella	Female	Adult	2023-07-17	Karoo National Park	West	-32.2927	22.4301	Spleen
319	Gemsbok	Oryx gazella	Male	Sub-adult	2023-07-17	Karoo National Park	West	-32.2927	22.4301	Lymph nodes
319	Gemsbok	Oryx gazella	Male	Sub-adult	2023-07-17	Karoo National Park	West	-32.2927	22.4301	Spleen
320	Gemsbok	Oryx gazella	Female	Juvenile	2023-07-17	Karoo National Park	West	-32.2927	22.4301	Liver
320	Gemsbok	Oryx gazella	Female	Juvenile	2023-07-17	Karoo National Park	West	-32.2927	22.4301	Lymph nodes
321	Gemsbok	Oryx gazella	Male	Sub-adult	2023-07-17	Karoo National Park	West	-32.2927	22.4301	Liver
321	Gemsbok	Oryx gazella	Male	Sub-adult	2023-07-17	Karoo National Park	West	-32.2927	22.4301	Lymph nodes
322	Gemsbok	Oryx gazella	Male	Sub-adult	2023-07-17	Karoo National Park	West	-32.2927	22.4301	Liver
322	Gemsbok	Oryx gazella	Male	Sub-adult	2023-07-17	Karoo National Park	West	-32.2927	22.4301	Lymph nodes
323	Gemsbok	Oryx gazella	Female	Adult	2023-07-17	Karoo National Park	West	-32.2927	22.4301	Liver
323	Gemsbok	Oryx gazella	Female	Adult	2023-07-17	Karoo National Park	West	-32.2927	22.4301	Lymph nodes
324	Gemsbok	Oryx gazella	Male	Sub-adult	2023-07-17	Karoo National Park	West	-32.2927	22.4301	Liver
324	Gemsbok	Oryx gazella	Male	Sub-adult	2023-07-17	Karoo National Park	West	-32.2927	22.4301	Lymph nodes
325	Gemsbok	Oryx gazella	Male	Juvenile	2023-07-17	Karoo National Park	West	-32.2927	22.4301	Lymph nodes
325	Gemsbok	Oryx gazella	Male	Juvenile	2023-07-17	Karoo National Park	West	-32.2927	22.4301	Spleen
326	Gemsbok	Oryx gazella	Male	Juvenile	2023-07-17	Karoo National Park	West	-32.2927	22.4301	Lymph nodes
326	Gemsbok	Oryx gazella	Male	Juvenile	2023-07-17	Karoo National Park	West	-32.2927	22.4301	Spleen
327	Gemsbok	Oryx gazella	Male	Adult	2023-07-17	Karoo National Park	West	-32.2927	22.4301	Liver
327	Gemsbok	Oryx gazella	Male	Adult	2023-07-17	Karoo National Park	West	-32.2927	22.4301	Lymph nodes
328	Red hartebeest	Alcelaphus buselaphus	Male	Adult	2023-07-17	Karoo National Park	West	-32.2927	22.4301	Liver
329	Red hartebeest	Alcelaphus buselaphus	Male	Adult	2023-07-17	Karoo National Park	West	-32.2927	22.4301	Lymph nodes
329	Red hartebeest	Alcelaphus buselaphus	Male	Adult	2023-07-17	Karoo National Park	West	-32.2927	22.4301	Spleen
330	Red hartebeest	Alcelaphus buselaphus	Male	Juvenile	2023-07-17	Karoo National Park	West	-32.2927	22.4301	Liver
330	Red hartebeest	Alcelaphus buselaphus	Male	Juvenile	2023-07-17	Karoo National Park	West	-32.2927	22.4301	Lymph nodes
331	Red hartebeest	Alcelaphus buselaphus	Female	Sub-adult	2023-07-17	Karoo National Park	West	-32.2927	22.4301	Lymph nodes
331	Red hartebeest	Alcelaphus buselaphus	Female	Sub-adult	2023-07-17	Karoo National Park	West	-32.2927	22.4301	Spleen
332	Red hartebeest	Alcelaphus buselaphus	Female	Sub-adult	2023-07-17	Karoo National Park	West	-32.2927	22.4301	Lymph nodes
332	Red hartebeest	Alcelaphus buselaphus	Female	Sub-adult	2023-07-17	Karoo National Park	West	-32.2927	22.4301	Spleen
333	Red hartebeest	Alcelaphus buselaphus	Male	Adult	2023-07-17	Karoo National Park	West	-32.2927	22.4301	Liver
333	Red hartebeest	Alcelaphus buselaphus	Male	Adult	2023-07-17	Karoo National Park	West	-32.2927	22.4301	Lymph nodes
334	Red hartebeest	Alcelaphus buselaphus	Male	Adult	2023-07-17	Karoo National Park	West	-32.2927	22.4301	Lymph nodes
334	Red hartebeest	Alcelaphus buselaphus	Male	Adult	2023-07-17	Karoo National Park	West	-32.2927	22.4301	Spleen
335	Red hartebeest	Alcelaphus buselaphus	Male	Adult	2023-07-17	Karoo National Park	West	-32.2927	22.4301	Lymph nodes
335	Red hartebeest	Alcelaphus buselaphus	Male	Adult	2023-07-17	Karoo National Park	West	-32.2927	22.4301	Spleen
336	Red hartebeest	Alcelaphus buselaphus	Male	Adult	2023-07-17	Karoo National Park	West	-32.2927	22.4301	Lymph nodes
336	Red hartebeest	Alcelaphus buselaphus	Male	Adult	2023-07-17	Karoo National Park	West	-32.2927	22.4301	Spleen
337	Red hartebeest	Alcelaphus buselaphus	Male	Adult	2023-07-17	Karoo National Park	West	-32.2088	22.1777	Lymph nodes
337	Red hartebeest	Alcelaphus buselaphus	Male	Adult	2023-07-17	Karoo National Park	West	-32.2088	22.1777	Spleen
338	Red hartebeest	Alcelaphus buselaphus	Male	Adult	2023-07-17	Karoo National Park	West	-32.2088	22.1777	Liver
338	Red hartebeest	Alcelaphus buselaphus	Male	Adult	2023-07-17	Karoo National Park	West	-32.2088	22.1777	Lymph nodes
339	Red hartebeest	Alcelaphus buselaphus	Male	Adult	2023-07-17	Karoo National Park	West	-32.2088	22.1777	Lymph nodes
339	Red hartebeest	Alcelaphus buselaphus	Male	Adult	2023-07-17	Karoo National Park	West	-32.2088	22.1777	Spleen
340	Red hartebeest	Alcelaphus buselaphus	Male	Sub-adult	2023-07-17	Karoo National Park	West	-32.2088	22.1777	Lymph nodes
340	Red hartebeest	Alcelaphus buselaphus	Male	Sub-adult	2023-07-17	Karoo National Park	West	-32.2088	22.1777	Spleen
341	Gemsbok	Oryx gazella	Male	Sub-adult	2023-07-17	Karoo National Park	West	-32.2088	22.1777	Liver
341	Gemsbok	Oryx gazella	Male	Sub-adult	2023-07-17	Karoo National Park	West	-32.2088	22.1777	Lymph nodes
342	Gemsbok	Oryx gazella	Male	Adult	2023-07-17	Karoo National Park	West	-32.2088	22.1777	Liver
342	Gemsbok	Oryx gazella	Male	Adult	2023-07-17	Karoo National Park	West	-32.2088	22.1777	Lymph nodes
343	Red hartebeest	Alcelaphus buselaphus	Male	Sub-adult	2023-07-17	Karoo National Park	West	-32.2088	22.1777	Lymph nodes
343	Red hartebeest	Alcelaphus buselaphus	Male	Sub-adult	2023-07-17	Karoo National Park	West	-32.2088	22.1777	Spleen
344	Red hartebeest	Alcelaphus buselaphus	Male	Adult	2023-07-17	Karoo National Park	West	-32.2088	22.1777	Liver
344	Red hartebeest	Alcelaphus buselaphus	Male	Adult	2023-07-17	Karoo National Park	West	-32.2088	22.1777	Lymph nodes
345	Common eland	Taurotragus oryx	Male	Adult	2023-07-17	Karoo National Park	West	-32.2088	22.1777	Liver
345	Common eland	Taurotragus oryx	Male	Adult	2023-07-17	Karoo National Park	West	-32.2088	22.1777	Spleen
346	Red hartebeest	Alcelaphus buselaphus	Male	Adult	2023-07-17	Karoo National Park	West	-32.2088	22.1777	Lymph nodes
346	Red hartebeest	Alcelaphus buselaphus	Male	Adult	2023-07-17	Karoo National Park	West	-32.2088	22.1777	Spleen
347	Red hartebeest	Alcelaphus buselaphus	Male	Sub-adult	2023-07-17	Karoo National Park	West	-32.2088	22.1777	Lymph nodes
347	Red hartebeest	Alcelaphus buselaphus	Male	Sub-adult	2023-07-17	Karoo National Park	West	-32.2088	22.1777	Spleen
348	Gemsbok	Oryx gazella	Male	Adult	2023-07-17	Karoo National Park	West	-32.2088	22.1777	Liver
348	Gemsbok	Oryx gazella	Male	Adult	2023-07-17	Karoo National Park	West	-32.2088	22.1777	Lymph nodes
349	Gemsbok	Oryx gazella	Female	Adult	2023-07-17	Karoo National Park	West	-32.2088	22.1777	Lymph nodes
349	Gemsbok	Oryx gazella	Female	Adult	2023-07-17	Karoo National Park	West	-32.2088	22.1777	Spleen
350	Gemsbok	Oryx gazella	Female	Sub-adult	2023-07-17	Karoo National Park	West	-32.2088	22.1777	Lymph nodes
350	Gemsbok	Oryx gazella	Female	Sub-adult	2023-07-17	Karoo National Park	West	-32.2088	22.1777	Spleen
351	Gemsbok	Oryx gazella	Male	Adult	2023-07-17	Karoo National Park	West	-32.2088	22.1777	Lymph nodes
351	Gemsbok	Oryx gazella	Male	Adult	2023-07-17	Karoo National Park	West	-32.2088	22.1777	Spleen
352	Gemsbok	Oryx gazella	Female	Sub-adult	2023-07-17	Karoo National Park	West	-32.2088	22.1777	Lymph nodes
352	Gemsbok	Oryx gazella	Female	Sub-adult	2023-07-17	Karoo National Park	West	-32.2088	22.1777	Spleen
353	Gemsbok	Oryx gazella	Male	Adult	2023-07-17	Karoo National Park	West	-32.2088	22.1777	Lymph nodes
353	Gemsbok	Oryx gazella	Male	Adult	2023-07-17	Karoo National Park	West	-32.2088	22.1777	Spleen
354	Gemsbok	Oryx gazella	Female	Adult	2023-07-17	Karoo National Park	West	-32.2088	22.1777	Lymph nodes
354	Gemsbok	Oryx gazella	Female	Adult	2023-07-17	Karoo National Park	West	-32.2088	22.1777	Spleen
355	Gemsbok	Oryx gazella	Female	Adult	2023-07-17	Karoo National Park	West	-32.2088	22.1777	Liver
355	Gemsbok	Oryx gazella	Female	Adult	2023-07-17	Karoo National Park	West	-32.2088	22.1777	Spleen
356	Gemsbok	Oryx gazella	Female	Juvenile	2023-07-17	Karoo National Park	West	-32.2088	22.1777	Lymph nodes
356	Gemsbok	Oryx gazella	Female	Juvenile	2023-07-17	Karoo National Park	West	-32.2088	22.1777	Spleen
357	Red hartebeest	Alcelaphus buselaphus	Female	Sub-adult	2023-07-17	Karoo National Park	West	-32.2088	22.1777	Lymph nodes
357	Red hartebeest	Alcelaphus buselaphus	Female	Sub-adult	2023-07-17	Karoo National Park	West	-32.2088	22.1777	Spleen
358	Red hartebeest	Alcelaphus buselaphus	Female	Juvenile	2023-07-17	Karoo National Park	West	-32.2088	22.1777	Lymph nodes
358	Red hartebeest	Alcelaphus buselaphus	Female	Juvenile	2023-07-17	Karoo National Park	West	-32.2088	22.1777	Spleen
359	Gemsbok	Oryx gazella	Female	Adult	2023-07-17	Karoo National Park	West	-32.2088	22.1777	Lymph nodes
359	Gemsbok	Oryx gazella	Female	Adult	2023-07-17	Karoo National Park	West	-32.2088	22.1777	Spleen
360	Gemsbok	Oryx gazella	Female	Juvenile	2023-07-17	Karoo National Park	West	-32.2088	22.1777	Liver
360	Gemsbok	Oryx gazella	Female	Juvenile	2023-07-17	Karoo National Park	West	-32.2088	22.1777	Lymph nodes
361	Gemsbok	Oryx gazella	Female	Adult	2023-07-17	Karoo National Park	West	-32.2088	22.1777	Lymph nodes
361	Gemsbok	Oryx gazella	Female	Adult	2023-07-17	Karoo National Park	West	-32.2088	22.1777	Spleen
362	Gemsbok	Oryx gazella	Male	Adult	2023-07-17	Karoo National Park	West	-32.2088	22.1777	Lymph nodes
362	Gemsbok	Oryx gazella	Male	Adult	2023-07-17	Karoo National Park	West	-32.2088	22.1777	Spleen
363	Gemsbok	Oryx gazella	Female	Adult	2023-07-17	Karoo National Park	West	-32.2088	22.1777	Lymph nodes
363	Gemsbok	Oryx gazella	Female	Adult	2023-07-17	Karoo National Park	West	-32.2088	22.1777	Spleen
364	Gemsbok	Oryx gazella	Female	Adult	2023-07-17	Karoo National Park	West	-32.2088	22.1777	Lymph nodes
364	Gemsbok	Oryx gazella	Female	Adult	2023-07-17	Karoo National Park	West	-32.2088	22.1777	Spleen
366	Gemsbok	Oryx gazella	Male	Adult	2023-07-17	Karoo National Park	West	-32.2088	22.1777	Lymph nodes
366	Gemsbok	Oryx gazella	Male	Adult	2023-07-17	Karoo National Park	West	-32.2088	22.1777	Spleen
367	Red hartebeest	Alcelaphus buselaphus	Male	Adult	2023-07-17	Karoo National Park	West	-32.2088	22.1777	Liver
368	Springbok	Antidorcas marsupialis	Male	Sub-adult	2023-08-07	Mokala National Park	West	-29.1694	24.3141	Lymph nodes
368	Springbok	Antidorcas marsupialis	Male	Sub-adult	2023-08-07	Mokala National Park	West	-29.1694	24.3141	Spleen
369	Springbok	Antidorcas marsupialis	Male	Adult	2023-08-07	Mokala National Park	West	-29.1694	24.3141	Lymph nodes
369	Springbok	Antidorcas marsupialis	Male	Adult	2023-08-07	Mokala National Park	West	-29.1694	24.3141	Spleen
370	Springbok	Antidorcas marsupialis	Male	Sub-adult	2023-08-07	Mokala National Park	West	-29.1694	24.3141	Lymph nodes
370	Springbok	Antidorcas marsupialis	Male	Sub-adult	2023-08-07	Mokala National Park	West	-29.1694	24.3141	Spleen
371	Springbok	Antidorcas marsupialis	Male	Sub-adult	2023-08-07	Mokala National Park	West	-29.1694	24.3141	Liver
371	Springbok	Antidorcas marsupialis	Male	Sub-adult	2023-08-07	Mokala National Park	West	-29.1694	24.3141	Lymph nodes
372	Springbok	Antidorcas marsupialis	Male	Sub-adult	2023-08-07	Mokala National Park	West	-29.1694	24.3141	Lymph nodes
372	Springbok	Antidorcas marsupialis	Male	Sub-adult	2023-08-07	Mokala National Park	West	-29.1694	24.3141	Spleen
373	Warthog	Phacocoerus africanus	Male	Adult	2023-08-07	Mokala National Park	West	-29.1694	24.3141	Lymph nodes
373	Warthog	Phacocoerus africanus	Male	Adult	2023-08-07	Mokala National Park	West	-29.1694	24.3141	Spleen
374	Springbok	Antidorcas marsupialis	Male	Adult	2023-08-07	Mokala National Park	West	-29.1694	24.3141	Liver
374	Springbok	Antidorcas marsupialis	Male	Adult	2023-08-07	Mokala National Park	West	-29.1694	24.3141	Lymph nodes
375	Springbok	Antidorcas marsupialis	Female	Juvenile	2023-08-07	Mokala National Park	West	-29.1694	24.3141	Lymph nodes
375	Springbok	Antidorcas marsupialis	Female	Juvenile	2023-08-07	Mokala National Park	West	-29.1694	24.3141	Spleen
376	Springbok	Antidorcas marsupialis	Male	Juvenile	2023-08-07	Mokala National Park	West	-29.1694	24.3141	Lymph nodes
376	Springbok	Antidorcas marsupialis	Male	Juvenile	2023-08-07	Mokala National Park	West	-29.1694	24.3141	Spleen
377	Springbok	Antidorcas marsupialis	Male	Adult	2023-08-07	Mokala National Park	West	-29.1694	24.3141	Lymph nodes
377	Springbok	Antidorcas marsupialis	Male	Adult	2023-08-07	Mokala National Park	West	-29.1694	24.3141	Spleen
378	Springbok	Antidorcas marsupialis	Male	Adult	2023-08-07	Mokala National Park	West	-29.1694	24.3141	Lymph nodes
378	Springbok	Antidorcas marsupialis	Male	Adult	2023-08-07	Mokala National Park	West	-29.1694	24.3141	Spleen
379	Springbok	Antidorcas marsupialis	Female	Adult	2023-08-07	Mokala National Park	West	-29.1694	24.3141	Lymph nodes
379	Springbok	Antidorcas marsupialis	Female	Adult	2023-08-07	Mokala National Park	West	-29.1694	24.3141	Spleen
380	Springbok	Antidorcas marsupialis	Female	Adult	2023-08-07	Mokala National Park	West	-29.1694	24.3141	Lymph nodes
380	Springbok	Antidorcas marsupialis	Female	Adult	2023-08-07	Mokala National Park	West	-29.1694	24.3141	Spleen
381	Springbok	Antidorcas marsupialis	Female	Sub-adult	2023-08-07	Mokala National Park	West	-29.1694	24.3141	Liver
381	Springbok	Antidorcas marsupialis	Female	Sub-adult	2023-08-07	Mokala National Park	West	-29.1694	24.3141	Lymph nodes
382	Springbok	Antidorcas marsupialis	Male	Adult	2023-08-07	Mokala National Park	West	-29.1694	24.3141	Liver
382	Springbok	Antidorcas marsupialis	Male	Adult	2023-08-07	Mokala National Park	West	-29.1694	24.3141	Lymph nodes
383	Springbok	Antidorcas marsupialis	Male	Sub-adult	2023-08-07	Mokala National Park	West	-29.1694	24.3141	Liver
383	Springbok	Antidorcas marsupialis	Male	Sub-adult	2023-08-07	Mokala National Park	West	-29.1694	24.3141	Lymph nodes
384	Springbok	Antidorcas marsupialis	Male	Adult	2023-08-07	Mokala National Park	West	-29.1694	24.3141	Liver
384	Springbok	Antidorcas marsupialis	Male	Adult	2023-08-07	Mokala National Park	West	-29.1694	24.3141	Lymph nodes
385	Springbok	Antidorcas marsupialis	Male	Sub-adult	2023-08-07	Mokala National Park	West	-29.1694	24.3141	Liver
385	Springbok	Antidorcas marsupialis	Male	Sub-adult	2023-08-07	Mokala National Park	West	-29.1694	24.3141	Lymph nodes
386	Springbok	Antidorcas marsupialis	Male	Adult	2023-08-07	Mokala National Park	West	-29.1694	24.3141	Liver
386	Springbok	Antidorcas marsupialis	Male	Adult	2023-08-07	Mokala National Park	West	-29.1694	24.3141	Lymph nodes
387	Springbok	Antidorcas marsupialis	Male	Adult	2023-08-07	Mokala National Park	West	-29.1694	24.3141	Lymph nodes
388	Springbok	Antidorcas marsupialis	Male	Adult	2023-08-07	Mokala National Park	West	-29.1694	24.3141	Liver
388	Springbok	Antidorcas marsupialis	Male	Adult	2023-08-07	Mokala National Park	West	-29.1694	24.3141	Lymph nodes
389	Springbok	Antidorcas marsupialis	Male	Sub-adult	2023-08-07	Mokala National Park	West	-29.1694	24.3141	Liver
389	Springbok	Antidorcas marsupialis	Male	Sub-adult	2023-08-07	Mokala National Park	West	-29.1694	24.3141	Lymph nodes
390	Springbok	Antidorcas marsupialis	Male	Adult	2023-08-07	Mokala National Park	West	-29.1694	24.3141	Liver
390	Springbok	Antidorcas marsupialis	Male	Adult	2023-08-07	Mokala National Park	West	-29.1694	24.3141	Lymph nodes
391	Springbok	Antidorcas marsupialis	Female	Sub-adult	2023-08-07	Mokala National Park	West	-29.1694	24.3141	Liver
391	Springbok	Antidorcas marsupialis	Female	Sub-adult	2023-08-07	Mokala National Park	West	-29.1694	24.3141	Lymph nodes
391	Springbok	Antidorcas marsupialis	Female	Sub-adult	2023-08-07	Mokala National Park	West	-29.1694	24.3141	Spleen
392	Warthog	Phacocoerus africanus	Male	Adult	2023-08-07	Mokala National Park	West	-29.1694	24.3141	Liver
392	Warthog	Phacocoerus africanus	Male	Adult	2023-08-07	Mokala National Park	West	-29.1694	24.3141	Lymph nodes
393	Springbok	Antidorcas marsupialis	Male	Adult	2023-08-07	Mokala National Park	West	-29.1694	24.3141	Liver
393	Springbok	Antidorcas marsupialis	Male	Adult	2023-08-07	Mokala National Park	West	-29.1694	24.3141	Lymph nodes
394	Springbok	Antidorcas marsupialis	Male	Adult	2023-08-07	Mokala National Park	West	-29.1694	24.3141	Liver
395	Springbok	Antidorcas marsupialis	Male	Adult	2023-08-07	Mokala National Park	West	-29.1694	24.3141	Liver
395	Springbok	Antidorcas marsupialis	Male	Adult	2023-08-07	Mokala National Park	West	-29.1694	24.3141	Lymph nodes
396	Springbok	Antidorcas marsupialis	Male	Adult	2023-08-07	Mokala National Park	West	-29.1694	24.3141	Lymph nodes
396	Springbok	Antidorcas marsupialis	Male	Adult	2023-08-07	Mokala National Park	West	-29.1694	24.3141	Spleen
397	Springbok	Antidorcas marsupialis	Male	Sub-adult	2023-08-07	Mokala National Park	West	-29.1694	24.3141	Lymph nodes
397	Springbok	Antidorcas marsupialis	Male	Sub-adult	2023-08-07	Mokala National Park	West	-29.1694	24.3141	Spleen
398	Springbok	Antidorcas marsupialis	Male	Sub-adult	2023-08-07	Mokala National Park	West	-29.1694	24.3141	Lymph nodes
398	Springbok	Antidorcas marsupialis	Male	Sub-adult	2023-08-07	Mokala National Park	West	-29.1694	24.3141	Spleen
399	Springbok	Antidorcas marsupialis	Male	Sub-adult	2023-08-07	Mokala National Park	West	-29.1694	24.3141	Lymph nodes
399	Springbok	Antidorcas marsupialis	Male	Sub-adult	2023-08-07	Mokala National Park	West	-29.1694	24.3141	Spleen
400	Springbok	Antidorcas marsupialis	Male	Sub-adult	2023-08-07	Mokala National Park	West	-29.1694	24.3141	Lymph nodes
400	Springbok	Antidorcas marsupialis	Male	Sub-adult	2023-08-07	Mokala National Park	West	-29.1694	24.3141	Spleen
401	Springbok	Antidorcas marsupialis	Male	Adult	2023-08-07	Mokala National Park	West	-29.1694	24.3141	Liver
401	Springbok	Antidorcas marsupialis	Male	Adult	2023-08-07	Mokala National Park	West	-29.1694	24.3141	Lymph nodes
402	Springbok	Antidorcas marsupialis	Male	Adult	2023-08-07	Mokala National Park	West	-29.1694	24.3141	Lymph nodes
402	Springbok	Antidorcas marsupialis	Male	Adult	2023-08-07	Mokala National Park	West	-29.1694	24.3141	Spleen
403	Springbok	Antidorcas marsupialis	Male	Adult	2023-08-07	Mokala National Park	West	-29.1694	24.3141	Spleen
404	Springbok	Antidorcas marsupialis	Male	Sub-adult	2023-08-07	Mokala National Park	West	-29.1694	24.3141	Liver
404	Springbok	Antidorcas marsupialis	Male	Sub-adult	2023-08-07	Mokala National Park	West	-29.1694	24.3141	Lymph nodes
405	Springbok	Antidorcas marsupialis	Male	Sub-adult	2023-08-07	Mokala National Park	West	-29.1694	24.3141	Lymph nodes
405	Springbok	Antidorcas marsupialis	Male	Sub-adult	2023-08-07	Mokala National Park	West	-29.1694	24.3141	Spleen
406	Springbok	Antidorcas marsupialis	Male	Sub-adult	2023-08-07	Mokala National Park	West	-29.1694	24.3141	Liver
406	Springbok	Antidorcas marsupialis	Male	Sub-adult	2023-08-07	Mokala National Park	West	-29.1694	24.3141	Lymph nodes
407	Springbok	Antidorcas marsupialis	Male	Sub-adult	2023-08-07	Mokala National Park	West	-29.1694	24.3141	Liver
407	Springbok	Antidorcas marsupialis	Male	Sub-adult	2023-08-07	Mokala National Park	West	-29.1694	24.3141	Lymph nodes
408	Springbok	Antidorcas marsupialis	Male	Sub-adult	2023-08-07	Mokala National Park	West	-29.1694	24.3141	Liver
408	Springbok	Antidorcas marsupialis	Male	Sub-adult	2023-08-07	Mokala National Park	West	-29.1694	24.3141	Lymph nodes
408	Springbok	Antidorcas marsupialis	Male	Sub-adult	2023-08-07	Mokala National Park	West	-29.1694	24.3141	Spleen
409	Springbok	Antidorcas marsupialis	Male	Sub-adult	2023-08-07	Mokala National Park	West	-29.1694	24.3141	Liver
409	Springbok	Antidorcas marsupialis	Male	Sub-adult	2023-08-07	Mokala National Park	West	-29.1694	24.3141	Lymph nodes
410	Warthog	Phacocoerus africanus	Female	Juvenile	2023-08-07	Mokala National Park	West	-29.1694	24.3141	Liver
410	Warthog	Phacocoerus africanus	Female	Juvenile	2023-08-07	Mokala National Park	West	-29.1694	24.3141	Lymph nodes
411	Warthog	Phacocoerus africanus	Female	Juvenile	2023-08-07	Mokala National Park	West	-29.1694	24.3141	Liver
411	Warthog	Phacocoerus africanus	Female	Juvenile	2023-08-07	Mokala National Park	West	-29.1694	24.3141	Lymph nodes
412	Warthog	Phacocoerus africanus	Female	Adult	2023-08-07	Mokala National Park	West	-29.1694	24.3141	Liver
412	Warthog	Phacocoerus africanus	Female	Adult	2023-08-07	Mokala National Park	West	-29.1694	24.3141	Lymph nodes
413	Warthog	Phacocoerus africanus	Female	Adult	2023-08-07	Mokala National Park	West	-29.1694	24.3141	Lymph nodes
414	Warthog	Phacocoerus africanus	Female	Juvenile	2023-08-07	Mokala National Park	West	-29.1694	24.3141	Lymph nodes
414	Warthog	Phacocoerus africanus	Female	Juvenile	2023-08-07	Mokala National Park	West	-29.1694	24.3141	Spleen
415	Warthog	Phacocoerus africanus	Female	Juvenile	2023-08-07	Mokala National Park	West	-29.1649	24.2752	Lymph nodes
415	Warthog	Phacocoerus africanus	Female	Juvenile	2023-08-07	Mokala National Park	West	-29.1649	24.2752	Spleen
416	Warthog	Phacocoerus africanus	Female	Adult	2023-08-07	Mokala National Park	West	-29.1649	24.2752	Liver
416	Warthog	Phacocoerus africanus	Female	Adult	2023-08-07	Mokala National Park	West	-29.1649	24.2752	Lymph nodes
417	Warthog	Phacocoerus africanus	Female	Sub-adult	2023-08-07	Mokala National Park	West	-29.1649	24.2752	Lymph nodes
418	Warthog	Phacocoerus africanus	Male	Sub-adult	2023-08-07	Mokala National Park	West	-29.1649	24.2752	Liver
418	Warthog	Phacocoerus africanus	Male	Sub-adult	2023-08-07	Mokala National Park	West	-29.1649	24.2752	Lymph nodes
419	Warthog	Phacocoerus africanus	Male	Sub-adult	2023-08-07	Mokala National Park	West	-29.1649	24.2752	Liver
419	Warthog	Phacocoerus africanus	Male	Sub-adult	2023-08-07	Mokala National Park	West	-29.1649	24.2752	Lymph nodes
420	Warthog	Phacocoerus africanus	Male	Sub-adult	2023-08-07	Mokala National Park	West	-29.1649	24.2752	Lymph nodes
421	Warthog	Phacocoerus africanus	Female	Sub-adult	2023-08-07	Mokala National Park	West	-29.1649	24.2752	Liver
421	Warthog	Phacocoerus africanus	Female	Sub-adult	2023-08-07	Mokala National Park	West	-29.1649	24.2752	Lymph nodes
422	Springbok	Antidorcas marsupialis	Male	Sub-adult	2023-08-07	Mokala National Park	West	-29.1649	24.2752	Lymph nodes
422	Springbok	Antidorcas marsupialis	Male	Sub-adult	2023-08-07	Mokala National Park	West	-29.1649	24.2752	Spleen
423	Springbok	Antidorcas marsupialis	Male	Sub-adult	2023-08-07	Mokala National Park	West	-29.1649	24.2752	Liver
423	Springbok	Antidorcas marsupialis	Male	Sub-adult	2023-08-07	Mokala National Park	West	-29.1649	24.2752	Lymph nodes
424	Springbok	Antidorcas marsupialis	Male	Sub-adult	2023-08-07	Mokala National Park	West	-29.1649	24.2752	Lymph nodes
424	Springbok	Antidorcas marsupialis	Male	Sub-adult	2023-08-07	Mokala National Park	West	-29.1649	24.2752	Spleen
425	Springbok	Antidorcas marsupialis	Male	Sub-adult	2023-08-07	Mokala National Park	West	-29.1649	24.2752	Liver
425	Springbok	Antidorcas marsupialis	Male	Sub-adult	2023-08-07	Mokala National Park	West	-29.1649	24.2752	Lymph nodes
426	Springbok	Antidorcas marsupialis	Male	Adult	2023-08-07	Mokala National Park	West	-29.1649	24.2752	Lymph nodes
427	Springbok	Antidorcas marsupialis	Male	Sub-adult	2023-08-07	Mokala National Park	West	-29.1649	24.2752	Lymph nodes
428	Springbok	Antidorcas marsupialis	Male	Adult	2023-08-07	Mokala National Park	West	-29.1649	24.2752	Lymph nodes
428	Springbok	Antidorcas marsupialis	Male	Adult	2023-08-07	Mokala National Park	West	-29.1649	24.2752	Spleen
429	Springbok	Antidorcas marsupialis	Male	Sub-adult	2023-08-07	Mokala National Park	West	-29.1649	24.2752	Liver
429	Springbok	Antidorcas marsupialis	Male	Sub-adult	2023-08-07	Mokala National Park	West	-29.1649	24.2752	Lymph nodes
430	Springbok	Antidorcas marsupialis	Male	Adult	2023-08-07	Mokala National Park	West	-29.1649	24.2752	Liver
430	Springbok	Antidorcas marsupialis	Male	Adult	2023-08-07	Mokala National Park	West	-29.1649	24.2752	Lymph nodes
431	Springbok	Antidorcas marsupialis			2023-08-07	Mokala National Park	West	-29.1649	24.2752	Lymph nodes
431	Springbok	Antidorcas marsupialis			2023-08-07	Mokala National Park	West	-29.1649	24.2752	Spleen
432	Springbok	Antidorcas marsupialis	Male	Sub-adult	2023-08-07	Mokala National Park	West	-29.1649	24.2752	Lymph nodes
432	Springbok	Antidorcas marsupialis	Male	Sub-adult	2023-08-07	Mokala National Park	West	-29.1649	24.2752	Spleen
433	Springbok	Antidorcas marsupialis	Male	Sub-adult	2023-08-07	Mokala National Park	West	-29.1649	24.2752	Lymph nodes
433	Springbok	Antidorcas marsupialis	Male	Sub-adult	2023-08-07	Mokala National Park	West	-29.1649	24.2752	Spleen
434	Springbok	Antidorcas marsupialis	Male	Sub-adult	2023-08-07	Mokala National Park	West	-29.1649	24.2752	Liver
434	Springbok	Antidorcas marsupialis	Male	Sub-adult	2023-08-07	Mokala National Park	West	-29.1649	24.2752	Lymph nodes
435	Springbok	Antidorcas marsupialis	Male	Sub-adult	2023-08-07	Mokala National Park	West	-29.1649	24.2752	Lymph nodes
435	Springbok	Antidorcas marsupialis	Male	Sub-adult	2023-08-07	Mokala National Park	West	-29.1649	24.2752	Spleen
436	Springbok	Antidorcas marsupialis	Male	Sub-adult	2023-08-07	Mokala National Park	West	-29.1649	24.2752	Lymph nodes
436	Springbok	Antidorcas marsupialis	Male	Sub-adult	2023-08-07	Mokala National Park	West	-29.1649	24.2752	Spleen
437	Springbok	Antidorcas marsupialis	Male	Sub-adult	2023-08-07	Mokala National Park	West	-29.1649	24.2752	Lymph nodes
437	Springbok	Antidorcas marsupialis	Male	Sub-adult	2023-08-07	Mokala National Park	West	-29.1649	24.2752	Spleen
438	Springbok	Antidorcas marsupialis	Male	Sub-adult	2023-08-07	Mokala National Park	West	-29.1649	24.2752	Lymph nodes
439	Waterbuck	Kobus ellipsiprymnus	Female	Adult	2023-08-07	Mokala National Park	West	-29.1649	24.2752	Lymph nodes
439	Waterbuck	Kobus ellipsiprymnus	Female	Adult	2023-08-07	Mokala National Park	West	-29.1649	24.2752	Spleen
440	Springbok	Antidorcas marsupialis	Male	Sub-adult	2023-08-07	Mokala National Park	West	-29.1649	24.2752	Liver
440	Springbok	Antidorcas marsupialis	Male	Sub-adult	2023-08-07	Mokala National Park	West	-29.1649	24.2752	Lymph nodes
441	Springbok	Antidorcas marsupialis	Male	Sub-adult	2023-08-07	Mokala National Park	West	-29.1649	24.2752	Liver
441	Springbok	Antidorcas marsupialis	Male	Sub-adult	2023-08-07	Mokala National Park	West	-29.1649	24.2752	Lymph nodes
442	Springbok	Antidorcas marsupialis	Female	Adult	2023-08-07	Mokala National Park	West	-29.1649	24.2752	Liver
442	Springbok	Antidorcas marsupialis	Female	Adult	2023-08-07	Mokala National Park	West	-29.1649	24.2752	Lymph nodes
443	Springbok	Antidorcas marsupialis	Male	Sub-adult	2023-08-07	Mokala National Park	West	-29.1649	24.2752	Lymph nodes
444	Springbok	Antidorcas marsupialis	Male	Adult	2023-08-07	Mokala National Park	West	-29.1649	24.2752	Lymph nodes
445	Springbok	Antidorcas marsupialis	Male	Adult	2023-08-07	Mokala National Park	West	-29.1649	24.2752	Lymph nodes
446	Springbok	Antidorcas marsupialis	Male	Juvenile	2023-08-07	Mokala National Park	West	-29.1649	24.2752	Lymph nodes
447	Springbok	Antidorcas marsupialis	Male	Sub-adult	2023-08-07	Mokala National Park	West	-29.1649	24.2752	Lymph nodes
448	Springbok	Antidorcas marsupialis	Male	Sub-adult	2023-08-07	Mokala National Park	West	-29.1649	24.2752	Lymph nodes
449	Springbok	Antidorcas marsupialis	Male	Sub-adult	2023-08-07	Mokala National Park	West	-29.1649	24.2752	Lymph nodes
450	Springbok	Antidorcas marsupialis	Male	Sub-adult	2023-08-07	Mokala National Park	West	-29.1649	24.2752	Lymph nodes
451	Springbok	Antidorcas marsupialis	Female	Juvenile	2023-08-07	Mokala National Park	West	-29.1649	24.2752	Lymph nodes
452	Springbok	Antidorcas marsupialis	Male	Sub-adult	2023-08-07	Mokala National Park	West	-29.1649	24.2752	Lymph nodes
454	Springbok	Antidorcas marsupialis	Male	Sub-adult	2023-08-07	Mokala National Park	West	-29.1649	24.2752	Liver
454	Springbok	Antidorcas marsupialis	Male	Sub-adult	2023-08-07	Mokala National Park	West	-29.1649	24.2752	Lymph nodes
455	Springbok	Antidorcas marsupialis	Male	Sub-adult	2023-08-07	Mokala National Park	West	-29.1649	24.2752	Lymph nodes
455	Springbok	Antidorcas marsupialis	Male	Sub-adult	2023-08-07	Mokala National Park	West	-29.1649	24.2752	Spleen
456	Springbok	Antidorcas marsupialis	Male	Sub-adult	2023-08-07	Mokala National Park	West	-29.1649	24.2752	Lymph nodes
456	Springbok	Antidorcas marsupialis	Male	Sub-adult	2023-08-07	Mokala National Park	West	-29.1649	24.2752	Spleen
457	Springbok	Antidorcas marsupialis	Male	Sub-adult	2023-08-07	Mokala National Park	West	-29.1649	24.2752	Lymph nodes
457	Springbok	Antidorcas marsupialis	Male	Sub-adult	2023-08-07	Mokala National Park	West	-29.1649	24.2752	Spleen
458	Springbok	Antidorcas marsupialis	Male	Sub-adult	2023-08-07	Mokala National Park	West	-29.1649	24.2752	Lymph nodes
458	Springbok	Antidorcas marsupialis	Male	Sub-adult	2023-08-07	Mokala National Park	West	-29.1649	24.2752	Spleen
459	Springbok	Antidorcas marsupialis	Female	Sub-adult	2023-08-07	Mokala National Park	West	-29.1649	24.2752	Liver
459	Springbok	Antidorcas marsupialis	Female	Sub-adult	2023-08-07	Mokala National Park	West	-29.1649	24.2752	Lymph nodes
460	Springbok	Antidorcas marsupialis	Male	Sub-adult	2023-08-07	Mokala National Park	West	-29.1649	24.2752	Liver
460	Springbok	Antidorcas marsupialis	Male	Sub-adult	2023-08-07	Mokala National Park	West	-29.1649	24.2752	Lymph nodes
461	Springbok	Antidorcas marsupialis	Male	Sub-adult	2023-08-07	Mokala National Park	West	-29.1649	24.2752	Lymph nodes
461	Springbok	Antidorcas marsupialis	Male	Sub-adult	2023-08-07	Mokala National Park	West	-29.1649	24.2752	Spleen
462	Springbok	Antidorcas marsupialis	Male	Sub-adult	2023-08-07	Mokala National Park	West	-29.1649	24.2752	Liver
462	Springbok	Antidorcas marsupialis	Male	Sub-adult	2023-08-07	Mokala National Park	West	-29.1649	24.2752	Lymph nodes
463	Springbok	Antidorcas marsupialis	Male	Sub-adult	2023-08-07	Mokala National Park	West	-29.1649	24.2752	Lymph nodes
463	Springbok	Antidorcas marsupialis	Male	Sub-adult	2023-08-07	Mokala National Park	West	-29.1649	24.2752	Spleen
464	Warthog	Phacocoerus africanus	Male	Adult	2023-08-07	Mokala National Park	West	-29.1649	24.2752	Liver
464	Warthog	Phacocoerus africanus	Male	Adult	2023-08-07	Mokala National Park	West	-29.1649	24.2752	Lymph nodes
465	Warthog	Phacocoerus africanus	Female	Sub-adult	2023-08-07	Mokala National Park	West	-29.1649	24.2752	Liver
465	Warthog	Phacocoerus africanus	Female	Sub-adult	2023-08-07	Mokala National Park	West	-29.1649	24.2752	Lymph nodes
466	Warthog	Phacocoerus africanus	Male	Sub-adult	2023-08-07	Mokala National Park	West	-29.1649	24.2752	Liver
466	Warthog	Phacocoerus africanus	Male	Sub-adult	2023-08-07	Mokala National Park	West	-29.1649	24.2752	Lymph nodes
467	Warthog	Phacocoerus africanus	Male	Sub-adult	2023-08-07	Mokala National Park	West	-29.1649	24.2752	Lymph nodes
467	Warthog	Phacocoerus africanus	Male	Sub-adult	2023-08-07	Mokala National Park	West	-29.1649	24.2752	Spleen
468	Warthog	Phacocoerus africanus	Male	Sub-adult	2023-08-07	Mokala National Park	West	-29.1649	24.2752	Lymph nodes
468	Warthog	Phacocoerus africanus	Male	Sub-adult	2023-08-07	Mokala National Park	West	-29.1649	24.2752	Spleen
469	Warthog	Phacocoerus africanus	Male	Adult	2023-08-07	Mokala National Park	West	-29.1649	24.2752	Liver
469	Warthog	Phacocoerus africanus	Male	Adult	2023-08-07	Mokala National Park	West	-29.1649	24.2752	Lymph nodes
470	Warthog	Phacocoerus africanus	Female	Adult	2023-08-07	Mokala National Park	West	-29.1649	24.2752	Liver
470	Warthog	Phacocoerus africanus	Female	Adult	2023-08-07	Mokala National Park	West	-29.1649	24.2752	Lymph nodes
471	Warthog	Phacocoerus africanus	Female	Sub-adult	2023-08-07	Mokala National Park	West	-29.1649	24.2752	Liver
471	Warthog	Phacocoerus africanus	Female	Sub-adult	2023-08-07	Mokala National Park	West	-29.1649	24.2752	Lymph nodes
472	Warthog	Phacocoerus africanus	Female	Sub-adult	2023-08-07	Mokala National Park	West	-29.1649	24.2752	Liver
472	Warthog	Phacocoerus africanus	Female	Sub-adult	2023-08-07	Mokala National Park	West	-29.1649	24.2752	Lymph nodes
473	Warthog	Phacocoerus africanus	Male	Sub-adult	2023-08-07	Mokala National Park	West	-29.1649	24.2752	Liver
473	Warthog	Phacocoerus africanus	Male	Sub-adult	2023-08-07	Mokala National Park	West	-29.1649	24.2752	Lymph nodes
474	Warthog	Phacocoerus africanus	Male	Sub-adult	2023-08-07	Mokala National Park	West	-29.1649	24.2752	Liver
474	Warthog	Phacocoerus africanus	Male	Sub-adult	2023-08-07	Mokala National Park	West	-29.1649	24.2752	Lymph nodes
475	Warthog	Phacocoerus africanus	Female	Juvenile	2023-08-07	Mokala National Park	West	-29.1649	24.2752	Liver
475	Warthog	Phacocoerus africanus	Female	Juvenile	2023-08-07	Mokala National Park	West	-29.1649	24.2752	Lymph nodes
476	Warthog	Phacocoerus africanus	Female	Juvenile	2023-08-07	Mokala National Park	West	-29.1649	24.2752	Liver
476	Warthog	Phacocoerus africanus	Female	Juvenile	2023-08-07	Mokala National Park	West	-29.1649	24.2752	Lymph nodes
477	Warthog	Phacocoerus africanus	Female	Juvenile	2023-08-07	Mokala National Park	West	-29.1649	24.2752	Lymph nodes
478	Warthog	Phacocoerus africanus	Female	Juvenile	2023-08-07	Mokala National Park	West	-29.1649	24.2752	Lymph nodes
479	Warthog	Phacocoerus africanus	Male	Adult	2023-08-07	Mokala National Park	West	-29.1649	24.2752	Lymph nodes
479	Warthog	Phacocoerus africanus	Male	Adult	2023-08-07	Mokala National Park	West	-29.1649	24.2752	Spleen
480	Warthog	Phacocoerus africanus	Male	Sub-adult	2023-08-07	Mokala National Park	West	-29.1649	24.2752	Lymph nodes
480	Warthog	Phacocoerus africanus	Male	Sub-adult	2023-08-07	Mokala National Park	West	-29.1649	24.2752	Spleen
481	Warthog	Phacocoerus africanus	Male	Sub-adult	2023-08-07	Mokala National Park	West	-29.1649	24.2752	Liver
481	Warthog	Phacocoerus africanus	Male	Sub-adult	2023-08-07	Mokala National Park	West	-29.1649	24.2752	Lymph nodes
482	Warthog	Phacocoerus africanus	Male	Adult	2023-08-07	Mokala National Park	West	-29.1649	24.2752	Lymph nodes
482	Warthog	Phacocoerus africanus	Male	Adult	2023-08-07	Mokala National Park	West	-29.1649	24.2752	Spleen
483	Warthog	Phacocoerus africanus	Male	Adult	2023-08-07	Mokala National Park	West	-29.1649	24.2752	Liver
483	Warthog	Phacocoerus africanus	Male	Adult	2023-08-07	Mokala National Park	West	-29.1649	24.2752	Lymph nodes
484	Warthog	Phacocoerus africanus	Female	Adult	2023-08-07	Mokala National Park	West	-29.1649	24.2752	Lymph nodes
485	Warthog	Phacocoerus africanus	Male	Adult	2023-08-07	Mokala National Park	West	-29.1649	24.2752	Liver
485	Warthog	Phacocoerus africanus	Male	Adult	2023-08-07	Mokala National Park	West	-29.1649	24.2752	Lymph nodes
486	Warthog	Phacocoerus africanus	Female	Juvenile	2023-08-07	Mokala National Park	West	-29.1649	24.2752	Liver
486	Warthog	Phacocoerus africanus	Female	Juvenile	2023-08-07	Mokala National Park	West	-29.1649	24.2752	Lymph nodes
487	Warthog	Phacocoerus africanus	Female	Adult	2023-08-07	Mokala National Park	West	-29.1649	24.2752	Liver
487	Warthog	Phacocoerus africanus	Female	Adult	2023-08-07	Mokala National Park	West	-29.1649	24.2752	Lymph nodes
488	Springbok	Antidorcas marsupialis	Male	Adult	2023-08-08	Mokala National Park	West	-29.1649	24.2752	Lymph nodes
488	Springbok	Antidorcas marsupialis	Male	Adult	2023-08-08	Mokala National Park	West	-29.1649	24.2752	Spleen
489	Springbok	Antidorcas marsupialis	Male	Sub-adult	2023-08-08	Mokala National Park	West	-29.1649	24.2752	Lymph nodes
489	Springbok	Antidorcas marsupialis	Male	Sub-adult	2023-08-08	Mokala National Park	West	-29.1649	24.2752	Spleen
490	Springbok	Antidorcas marsupialis	Male	Adult	2023-08-08	Mokala National Park	West	-29.1649	24.2752	Lymph nodes
490	Springbok	Antidorcas marsupialis	Male	Adult	2023-08-08	Mokala National Park	West	-29.1649	24.2752	Spleen
491	Springbok	Antidorcas marsupialis	Female	Sub-adult	2023-08-08	Mokala National Park	West	-29.1649	24.2752	Lymph nodes
491	Springbok	Antidorcas marsupialis	Female	Sub-adult	2023-08-08	Mokala National Park	West	-29.1649	24.2752	Spleen
492	Springbok	Antidorcas marsupialis	Male	Sub-adult	2023-08-08	Mokala National Park	West	-29.1649	24.2752	Lymph nodes
492	Springbok	Antidorcas marsupialis	Male	Sub-adult	2023-08-08	Mokala National Park	West	-29.1649	24.2752	Spleen
493	Springbok	Antidorcas marsupialis	Male	Adult	2023-08-08	Mokala National Park	West	-29.1649	24.2752	Lymph nodes
493	Springbok	Antidorcas marsupialis	Male	Adult	2023-08-08	Mokala National Park	West	-29.1649	24.2752	Spleen
494	Springbok	Antidorcas marsupialis	Male	Sub-adult	2023-08-08	Mokala National Park	West	-29.1649	24.2752	Liver
494	Springbok	Antidorcas marsupialis	Male	Sub-adult	2023-08-08	Mokala National Park	West	-29.1649	24.2752	Lymph nodes
495	Springbok	Antidorcas marsupialis	Male	Adult	2023-08-08	Mokala National Park	West	-29.1649	24.2752	Lymph nodes
495	Springbok	Antidorcas marsupialis	Male	Adult	2023-08-08	Mokala National Park	West	-29.1649	24.2752	Spleen
496	Springbok	Antidorcas marsupialis	Male	Adult	2023-08-08	Mokala National Park	West	-29.1649	24.2752	Liver
496	Springbok	Antidorcas marsupialis	Male	Adult	2023-08-08	Mokala National Park	West	-29.1649	24.2752	Lymph nodes
497	Springbok	Antidorcas marsupialis	Male	Sub-adult	2023-08-08	Mokala National Park	West	-29.1649	24.2752	Lymph nodes
497	Springbok	Antidorcas marsupialis	Male	Sub-adult	2023-08-08	Mokala National Park	West	-29.1649	24.2752	Spleen
498	Springbok	Antidorcas marsupialis	Male	Sub-adult	2023-08-08	Mokala National Park	West	-29.1649	24.2752	Lymph nodes
498	Springbok	Antidorcas marsupialis	Male	Sub-adult	2023-08-08	Mokala National Park	West	-29.1649	24.2752	Spleen
499	Springbok	Antidorcas marsupialis	Male	Sub-adult	2023-08-08	Mokala National Park	West	-29.1649	24.2752	Liver
499	Springbok	Antidorcas marsupialis	Male	Sub-adult	2023-08-08	Mokala National Park	West	-29.1649	24.2752	Lymph nodes
500	Warthog	Phacocoerus africanus	Male	Adult	2023-08-08	Mokala National Park	West	-29.1649	24.2752	Liver
500	Warthog	Phacocoerus africanus	Male	Adult	2023-08-08	Mokala National Park	West	-29.1649	24.2752	Lymph nodes
501	Springbok	Antidorcas marsupialis	Female	Juvenile	2023-08-08	Mokala National Park	West	-29.1649	24.2752	Liver
502	Warthog	Phacocoerus africanus	Female	Adult	2023-08-08	Mokala National Park	West	-29.1649	24.2752	Liver
502	Warthog	Phacocoerus africanus	Female	Adult	2023-08-08	Mokala National Park	West	-29.1649	24.2752	Lymph nodes
503	Springbok	Antidorcas marsupialis	Male	Sub-adult	2023-08-08	Mokala National Park	West	-29.1649	24.2752	Liver
503	Springbok	Antidorcas marsupialis	Male	Sub-adult	2023-08-08	Mokala National Park	West	-29.1649	24.2752	Lymph nodes
504	Springbok	Antidorcas marsupialis	Female	Juvenile	2023-08-08	Mokala National Park	West	-29.1649	24.2752	Spleen
506	Warthog	Phacocoerus africanus	Female	Adult	2023-08-08	Mokala National Park	West	-29.1649	24.2752	Liver
506	Warthog	Phacocoerus africanus	Female	Adult	2023-08-08	Mokala National Park	West	-29.1649	24.2752	Lymph nodes
507	Warthog	Phacocoerus africanus	Male	Juvenile	2023-08-08	Mokala National Park	West	-29.1649	24.2752	Liver
507	Warthog	Phacocoerus africanus	Male	Juvenile	2023-08-08	Mokala National Park	West	-29.1649	24.2752	Lymph nodes
508	Warthog	Phacocoerus africanus	Male	Adult	2023-08-08	Mokala National Park	West	-29.1649	24.2752	Liver
508	Warthog	Phacocoerus africanus	Male	Adult	2023-08-08	Mokala National Park	West	-29.1649	24.2752	Lymph nodes
509	Warthog	Phacocoerus africanus	Male	Adult	2023-08-08	Mokala National Park	West	-29.1649	24.2752	Liver
509	Warthog	Phacocoerus africanus	Male	Adult	2023-08-08	Mokala National Park	West	-29.1649	24.2752	Lymph nodes
510	Warthog	Phacocoerus africanus	Male	Sub-adult	2023-08-08	Mokala National Park	West	-29.1649	24.2752	Lymph nodes
511	Springbok	Antidorcas marsupialis	Male	Sub-adult	2023-08-08	Mokala National Park	West	-29.1649	24.2752	Liver
511	Springbok	Antidorcas marsupialis	Male	Sub-adult	2023-08-08	Mokala National Park	West	-29.1649	24.2752	Lymph nodes
512	Springbok	Antidorcas marsupialis	Female	Sub-adult	2023-08-08	Mokala National Park	West	-29.1649	24.2752	Lymph nodes
513	Springbok	Antidorcas marsupialis	Female	Sub-adult	2023-08-08	Mokala National Park	West	-29.1649	24.2752	Liver
513	Springbok	Antidorcas marsupialis	Female	Sub-adult	2023-08-08	Mokala National Park	West	-29.1649	24.2752	Lymph nodes
514	Springbok	Antidorcas marsupialis	Male	Adult	2023-08-08	Mokala National Park	West	-29.1649	24.2752	Liver
514	Springbok	Antidorcas marsupialis	Male	Adult	2023-08-08	Mokala National Park	West	-29.1649	24.2752	Lymph nodes
515	Springbok	Antidorcas marsupialis	Female	Juvenile	2023-08-08	Mokala National Park	West	-29.1649	24.2752	Liver
515	Springbok	Antidorcas marsupialis	Female	Juvenile	2023-08-08	Mokala National Park	West	-29.1649	24.2752	Lymph nodes
516	Warthog	Phacocoerus africanus	Female	Sub-adult	2023-08-08	Mokala National Park	West	-29.1649	24.2752	Spleen
517	Warthog	Phacocoerus africanus	Female	Sub-adult	2023-08-08	Mokala National Park	West	-29.1649	24.2752	Lymph nodes
517	Warthog	Phacocoerus africanus	Female	Sub-adult	2023-08-08	Mokala National Park	West	-29.1649	24.2752	Spleen
518	Warthog	Phacocoerus africanus	Male	Adult	2023-08-08	Mokala National Park	West	-29.1649	24.2752	Lymph nodes
518	Warthog	Phacocoerus africanus	Male	Adult	2023-08-08	Mokala National Park	West	-29.1649	24.2752	Spleen
519	Warthog	Phacocoerus africanus	Female	Adult	2023-08-08	Mokala National Park	West	-29.1649	24.2752	Liver
519	Warthog	Phacocoerus africanus	Female	Adult	2023-08-08	Mokala National Park	West	-29.1649	24.2752	Lymph nodes
520	Warthog	Phacocoerus africanus	Female	Juvenile	2023-08-08	Mokala National Park	West	-29.1649	24.2752	Lymph nodes
520	Warthog	Phacocoerus africanus	Female	Juvenile	2023-08-08	Mokala National Park	West	-29.1649	24.2752	Spleen
521	Warthog	Phacocoerus africanus	Male	Sub-adult	2023-08-08	Mokala National Park	West	-29.1649	24.2752	Liver
521	Warthog	Phacocoerus africanus	Male	Sub-adult	2023-08-08	Mokala National Park	West	-29.1649	24.2752	Lymph nodes
522	Warthog	Phacocoerus africanus	Male	Adult	2023-08-08	Mokala National Park	West	-29.1649	24.2752	Liver
522	Warthog	Phacocoerus africanus	Male	Adult	2023-08-08	Mokala National Park	West	-29.1649	24.2752	Lymph nodes
523	Warthog	Phacocoerus africanus	Male	Sub-adult	2023-08-08	Mokala National Park	West	-29.1649	24.2752	Liver
523	Warthog	Phacocoerus africanus	Male	Sub-adult	2023-08-08	Mokala National Park	West	-29.1649	24.2752	Lymph nodes
524	Springbok	Antidorcas marsupialis	Male	Adult	2023-08-08	Mokala National Park	West	-29.1649	24.2752	Liver
524	Springbok	Antidorcas marsupialis	Male	Adult	2023-08-08	Mokala National Park	West	-29.1649	24.2752	Lymph nodes
525	Springbok	Antidorcas marsupialis	Male	Adult	2023-08-08	Mokala National Park	West	-29.1649	24.2752	Liver
525	Springbok	Antidorcas marsupialis	Male	Adult	2023-08-08	Mokala National Park	West	-29.1649	24.2752	Lymph nodes
526	Springbok	Antidorcas marsupialis	Male	Sub-adult	2023-08-08	Mokala National Park	West	-29.1649	24.2752	Liver
526	Springbok	Antidorcas marsupialis	Male	Sub-adult	2023-08-08	Mokala National Park	West	-29.1649	24.2752	Lymph nodes
527	Warthog	Phacocoerus africanus	Male	Adult	2023-08-08	Mokala National Park	West	-29.1649	24.2752	Liver
527	Warthog	Phacocoerus africanus	Male	Adult	2023-08-08	Mokala National Park	West	-29.1649	24.2752	Lymph nodes
528	Warthog	Phacocoerus africanus	Female	Juvenile	2023-08-08	Mokala National Park	West	-29.1649	24.2752	Liver
528	Warthog	Phacocoerus africanus	Female	Juvenile	2023-08-08	Mokala National Park	West	-29.1649	24.2752	Lymph nodes
529	Waterbuck	Kobus ellipsiprymnus	Female	Adult	2023-08-08	Mokala National Park	West	-29.1649	24.2752	Liver
529	Waterbuck	Kobus ellipsiprymnus	Female	Adult	2023-08-08	Mokala National Park	West	-29.1649	24.2752	Lymph nodes
530	Waterbuck	Kobus ellipsiprymnus	Male	Juvenile	2023-08-08	Mokala National Park	West	-29.1649	24.2752	Liver
530	Waterbuck	Kobus ellipsiprymnus	Male	Juvenile	2023-08-08	Mokala National Park	West	-29.1649	24.2752	Lymph nodes
531	Waterbuck	Kobus ellipsiprymnus	Male	Juvenile	2023-08-08	Mokala National Park	West	-29.1649	24.2752	Lymph nodes
531	Waterbuck	Kobus ellipsiprymnus	Male	Juvenile	2023-08-08	Mokala National Park	West	-29.1649	24.2752	Spleen
532	Waterbuck	Kobus ellipsiprymnus	Male	Juvenile	2023-08-08	Mokala National Park	West	-29.1649	24.2752	Lymph nodes
532	Waterbuck	Kobus ellipsiprymnus	Male	Juvenile	2023-08-08	Mokala National Park	West	-29.1649	24.2752	Spleen
533	Waterbuck	Kobus ellipsiprymnus	Female	Adult	2023-08-08	Mokala National Park	West	-29.1649	24.2752	Liver
533	Waterbuck	Kobus ellipsiprymnus	Female	Adult	2023-08-08	Mokala National Park	West	-29.1649	24.2752	Lymph nodes
534	Gemsbok	Oryx gazella	Female	Sub-adult	2023-08-08	Camdeboo National Park		-32.2124	24.491	Lymph nodes
534	Gemsbok	Oryx gazella	Female	Sub-adult	2023-08-08	Camdeboo National Park		-32.2124	24.491	Spleen
535	Gemsbok	Oryx gazella	Female	Sub-adult	2023-08-08	Camdeboo National Park		-32.2124	24.491	Lymph nodes
535	Gemsbok	Oryx gazella	Female	Sub-adult	2023-08-08	Camdeboo National Park		-32.2124	24.491	Spleen
536	Gemsbok	Oryx gazella	Female	Sub-adult	2023-08-08	Camdeboo National Park		-32.2124	24.491	Spleen
537	Gemsbok	Oryx gazella	Female	Sub-adult	2023-08-08	Camdeboo National Park		-32.2124	24.491	Liver
537	Gemsbok	Oryx gazella	Female	Sub-adult	2023-08-08	Camdeboo National Park		-32.2124	24.491	Lymph nodes
538	Black wildebeest	Connachaetes gnou	Male	Sub-adult	2023-08-08	Camdeboo National Park		-32.2124	24.491	Liver
538	Black wildebeest	Connachaetes gnou	Male	Sub-adult	2023-08-08	Camdeboo National Park		-32.2124	24.491	Lymph nodes
539	Black wildebeest	Connachaetes gnou	Female	Adult	2023-08-08	Camdeboo National Park		-32.2124	24.491	Lymph nodes
539	Black wildebeest	Connachaetes gnou	Female	Adult	2023-08-08	Camdeboo National Park		-32.2124	24.491	Spleen
540	Black wildebeest	Connachaetes gnou	Female	Adult	2023-08-08	Camdeboo National Park		-32.2124	24.491	Spleen
541	Black wildebeest	Connachaetes gnou	Male	Sub-adult	2023-08-08	Camdeboo National Park		-32.2124	24.491	Liver
542	Gemsbok	Oryx gazella	Male	Adult	2023-08-08	Camdeboo National Park		-32.2124	24.491	Lymph nodes
542	Gemsbok	Oryx gazella	Male	Adult	2023-08-08	Camdeboo National Park		-32.2124	24.491	Spleen
543	Gemsbok	Oryx gazella	Male	Sub-adult	2023-08-08	Camdeboo National Park		-32.2124	24.491	Spleen
544	Black wildebeest	Connachaetes gnou	Female	Juvenile	2023-08-08	Camdeboo National Park		-32.2124	24.491	Lymph nodes
544	Black wildebeest	Connachaetes gnou	Female	Juvenile	2023-08-08	Camdeboo National Park		-32.2124	24.491	Spleen
545	Black wildebeest	Connachaetes gnou	Male	Sub-adult	2023-08-08	Camdeboo National Park		-32.2124	24.491	Spleen
546	Black wildebeest	Connachaetes gnou	Female	Sub-adult	2023-08-08	Camdeboo National Park		-32.2124	24.491	Spleen
547	Black wildebeest	Connachaetes gnou	Female	Adult	2023-08-08	Camdeboo National Park		-32.2124	24.491	Liver
547	Black wildebeest	Connachaetes gnou	Female	Adult	2023-08-08	Camdeboo National Park		-32.2124	24.491	Lymph nodes
548	Common eland	Taurotragus oryx	Male	Adult	2023-08-08	Camdeboo National Park		-32.2124	24.491	Lymph nodes
548	Common eland	Taurotragus oryx	Male	Adult	2023-08-08	Camdeboo National Park		-32.2124	24.491	Spleen
549	Common eland	Taurotragus oryx	Male	Adult	2023-08-08	Camdeboo National Park		-32.2124	24.491	Lymph nodes
550	Gemsbok	Oryx gazella	Male	Juvenile	2023-08-08	Camdeboo National Park		-32.2124	24.491	Lymph nodes
550	Gemsbok	Oryx gazella	Male	Juvenile	2023-08-08	Camdeboo National Park		-32.2124	24.491	Spleen
551	Common eland	Taurotragus oryx	Female	Adult	2023-08-08	Camdeboo National Park		-32.2124	24.491	Spleen
552	Common eland	Taurotragus oryx	Male	Adult	2023-08-08	Camdeboo National Park		-32.2124	24.491	Lymph nodes
552	Common eland	Taurotragus oryx	Male	Adult	2023-08-08	Camdeboo National Park		-32.2124	24.491	Spleen
553	Common eland	Taurotragus oryx	Male	Adult	2023-08-08	Camdeboo National Park		-32.2124	24.491	Liver
553	Common eland	Taurotragus oryx	Male	Adult	2023-08-08	Camdeboo National Park		-32.2124	24.491	Lymph nodes
554	Greater kudu	Tragelaphus strepsiceros	Female	Juvenile	2023-08-08	Camdeboo National Park		-32.2124	24.491	Spleen
555	Greater kudu	Tragelaphus strepsiceros	Female	Sub-adult	2023-08-08	Camdeboo National Park		-32.2124	24.491	Lymph nodes
555	Greater kudu	Tragelaphus strepsiceros	Female	Sub-adult	2023-08-08	Camdeboo National Park		-32.2124	24.491	Spleen
556	Greater kudu	Tragelaphus strepsiceros	Female	Juvenile	2023-08-08	Camdeboo National Park		-32.2124	24.491	Liver
556	Greater kudu	Tragelaphus strepsiceros	Female	Juvenile	2023-08-08	Camdeboo National Park		-32.2124	24.491	Lymph nodes
557	Greater kudu	Tragelaphus strepsiceros	Female	Juvenile	2023-08-08	Camdeboo National Park		-32.2124	24.491	Lymph nodes
557	Greater kudu	Tragelaphus strepsiceros	Female	Juvenile	2023-08-08	Camdeboo National Park		-32.2124	24.491	Spleen
558	Greater kudu	Tragelaphus strepsiceros	Male	Juvenile	2023-08-08	Camdeboo National Park		-32.2124	24.491	Lymph nodes
558	Greater kudu	Tragelaphus strepsiceros	Male	Juvenile	2023-08-08	Camdeboo National Park		-32.2124	24.491	Spleen
559	Greater kudu	Tragelaphus strepsiceros	Female	Adult	2023-08-08	Camdeboo National Park		-32.2124	24.491	Spleen
560	Greater kudu	Tragelaphus strepsiceros	Female	Adult	2023-08-08	Camdeboo National Park		-32.2124	24.491	Spleen
561	Common eland	Taurotragus oryx	Female	Juvenile	2023-08-08	Camdeboo National Park		-32.2124	24.491	Liver
561	Common eland	Taurotragus oryx	Female	Juvenile	2023-08-08	Camdeboo National Park		-32.2124	24.491	Lymph nodes
562	Common eland	Taurotragus oryx	Female	Adult	2023-08-08	Camdeboo National Park		-32.2124	24.491	Liver
563	Black wildebeest	Connachaetes gnou	Female	Sub-adult	2023-08-08	Camdeboo National Park		-32.2124	24.491	Spleen
564	Gemsbok	Oryx gazella	Female	Adult	2023-08-08	Camdeboo National Park		-32.2124	24.491	Lymph nodes
564	Gemsbok	Oryx gazella	Female	Adult	2023-08-08	Camdeboo National Park		-32.2124	24.491	Spleen
565	Gemsbok	Oryx gazella	Female	Juvenile	2023-08-08	Camdeboo National Park		-32.2124	24.491	Liver
565	Gemsbok	Oryx gazella	Female	Juvenile	2023-08-08	Camdeboo National Park		-32.2124	24.491	Lymph nodes
566	Common eland	Taurotragus oryx	Male	Adult	2023-08-08	Camdeboo National Park		-32.2124	24.491	Lymph nodes
566	Common eland	Taurotragus oryx	Male	Adult	2023-08-08	Camdeboo National Park		-32.2124	24.491	Spleen
567	Common eland	Taurotragus oryx	Male	Adult	2023-08-08	Camdeboo National Park		-32.2124	24.491	Liver
567	Common eland	Taurotragus oryx	Male	Adult	2023-08-08	Camdeboo National Park		-32.2124	24.491	Lymph nodes
568	Gemsbok	Oryx gazella	Male	Juvenile	2023-08-08	Camdeboo National Park		-32.2124	24.491	Lymph nodes
568	Gemsbok	Oryx gazella	Male	Juvenile	2023-08-08	Camdeboo National Park		-32.2124	24.491	Spleen
569	Gemsbok	Oryx gazella	Male	Juvenile	2023-08-08	Camdeboo National Park		-32.2124	24.491	Lymph nodes
569	Gemsbok	Oryx gazella	Male	Juvenile	2023-08-08	Camdeboo National Park		-32.2124	24.491	Spleen
570	Greater kudu	Tragelaphus strepsiceros	Male	Sub-adult	2023-08-08	Camdeboo National Park		-32.2124	24.491	Liver
570	Greater kudu	Tragelaphus strepsiceros	Male	Sub-adult	2023-08-08	Camdeboo National Park		-32.2124	24.491	Lymph nodes
571	Greater kudu	Tragelaphus strepsiceros	Female	Sub-adult	2023-08-08	Camdeboo National Park		-32.2124	24.491	Liver
571	Greater kudu	Tragelaphus strepsiceros	Female	Sub-adult	2023-08-08	Camdeboo National Park		-32.2124	24.491	Lymph nodes
572	Greater kudu	Tragelaphus strepsiceros	Female	Juvenile	2023-08-08	Camdeboo National Park		-32.2124	24.491	Lymph nodes
572	Greater kudu	Tragelaphus strepsiceros	Female	Juvenile	2023-08-08	Camdeboo National Park		-32.2124	24.491	Spleen
573	Greater kudu	Tragelaphus strepsiceros	Female	Sub-adult	2023-08-08	Camdeboo National Park		-32.2124	24.491	Lymph nodes
574	Greater kudu	Tragelaphus strepsiceros	Female	Sub-adult	2023-08-08	Camdeboo National Park		-32.2124	24.491	Lymph nodes
574	Greater kudu	Tragelaphus strepsiceros	Female	Sub-adult	2023-08-08	Camdeboo National Park		-32.2124	24.491	Spleen
575	Gemsbok	Oryx gazella	Female	Sub-adult	2023-08-08	Camdeboo National Park		-32.2124	24.491	Lymph nodes
575	Gemsbok	Oryx gazella	Female	Sub-adult	2023-08-08	Camdeboo National Park		-32.2124	24.491	Spleen
576	Greater kudu	Tragelaphus strepsiceros	Female	Adult	2023-08-08	Camdeboo National Park		-32.2124	24.491	Spleen
577	Black wildebeest	Connachaetes gnou	Male	Sub-adult	2023-08-08	Camdeboo National Park		-32.2124	24.491	Liver
577	Black wildebeest	Connachaetes gnou	Male	Sub-adult	2023-08-08	Camdeboo National Park		-32.2124	24.491	Lymph nodes
578	Greater kudu	Tragelaphus strepsiceros	Male	Sub-adult	2023-08-08	Camdeboo National Park		-32.2124	24.491	Lymph nodes
579	Greater kudu	Tragelaphus strepsiceros	Male	Sub-adult	2023-08-08	Camdeboo National Park		-32.2124	24.491	Liver
579	Greater kudu	Tragelaphus strepsiceros	Male	Sub-adult	2023-08-08	Camdeboo National Park		-32.2124	24.491	Lymph nodes
580	Greater kudu	Tragelaphus strepsiceros	Male	Adult	2023-08-08	Camdeboo National Park		-32.2124	24.491	Lymph nodes
580	Greater kudu	Tragelaphus strepsiceros	Male	Adult	2023-08-08	Camdeboo National Park		-32.2124	24.491	Spleen
581	Greater kudu	Tragelaphus strepsiceros	Male	Sub-adult	2023-08-08	Camdeboo National Park		-32.2124	24.491	Liver
581	Greater kudu	Tragelaphus strepsiceros	Male	Sub-adult	2023-08-08	Camdeboo National Park		-32.2124	24.491	Lymph nodes
582	Greater kudu	Tragelaphus strepsiceros	Female	Sub-adult	2023-08-08	Camdeboo National Park		-32.2124	24.491	Liver
582	Greater kudu	Tragelaphus strepsiceros	Female	Sub-adult	2023-08-08	Camdeboo National Park		-32.2124	24.491	Lymph nodes
583	Greater kudu	Tragelaphus strepsiceros	Female	Sub-adult	2023-08-08	Camdeboo National Park		-32.2124	24.491	Lymph nodes
583	Greater kudu	Tragelaphus strepsiceros	Female	Sub-adult	2023-08-08	Camdeboo National Park		-32.2124	24.491	Spleen
584	Greater kudu	Tragelaphus strepsiceros	Female	Adult	2023-08-08	Camdeboo National Park		-32.2124	24.491	Spleen
585	Greater kudu	Tragelaphus strepsiceros	Male	Adult	2023-08-08	Camdeboo National Park		-32.2124	24.491	Lymph nodes
585	Greater kudu	Tragelaphus strepsiceros	Male	Adult	2023-08-08	Camdeboo National Park		-32.2124	24.491	Spleen
586	Greater kudu	Tragelaphus strepsiceros	Male	Juvenile	2023-08-08	Camdeboo National Park		-32.2124	24.491	Lymph nodes
586	Greater kudu	Tragelaphus strepsiceros	Male	Juvenile	2023-08-08	Camdeboo National Park		-32.2124	24.491	Spleen
587	Greater kudu	Tragelaphus strepsiceros	Male	Juvenile	2023-08-08	Camdeboo National Park		-32.2124	24.491	Spleen
588	Greater kudu	Tragelaphus strepsiceros	Female	Sub-adult	2023-08-08	Camdeboo National Park		-32.2124	24.491	Spleen
589	Greater kudu	Tragelaphus strepsiceros	Female	Sub-adult	2023-08-08	Camdeboo National Park		-32.2124	24.491	Liver
590	Greater kudu	Tragelaphus strepsiceros	Female	Sub-adult	2023-08-08	Camdeboo National Park		-32.2124	24.491	Lymph nodes
590	Greater kudu	Tragelaphus strepsiceros	Female	Sub-adult	2023-08-08	Camdeboo National Park		-32.2124	24.491	Spleen
591	Greater kudu	Tragelaphus strepsiceros	Female	Sub-adult	2023-08-08	Camdeboo National Park		-32.2124	24.491	Lymph nodes
591	Greater kudu	Tragelaphus strepsiceros	Female	Sub-adult	2023-08-08	Camdeboo National Park		-32.2124	24.491	Spleen
592	Gemsbok	Oryx gazella	Female	Juvenile	2023-08-08	Camdeboo National Park		-32.2124	24.491	Lymph nodes
593	Greater kudu	Tragelaphus strepsiceros	Female	Juvenile	2023-08-08	Camdeboo National Park		-32.2124	24.491	Lymph nodes
593	Greater kudu	Tragelaphus strepsiceros	Female	Juvenile	2023-08-08	Camdeboo National Park		-32.2124	24.491	Spleen
594	Greater kudu	Tragelaphus strepsiceros	Male	Juvenile	2023-08-08	Camdeboo National Park		-32.2124	24.491	Lymph nodes
594	Greater kudu	Tragelaphus strepsiceros	Male	Juvenile	2023-08-08	Camdeboo National Park		-32.2124	24.491	Spleen
595	Greater kudu	Tragelaphus strepsiceros	Female	Sub-adult	2023-08-08	Camdeboo National Park		-32.2124	24.491	Lymph nodes
595	Greater kudu	Tragelaphus strepsiceros	Female	Sub-adult	2023-08-08	Camdeboo National Park		-32.2124	24.491	Spleen
596	Greater kudu	Tragelaphus strepsiceros	Female	Sub-adult	2023-08-08	Camdeboo National Park		-32.2124	24.491	Lymph nodes
597	Plains zebra	Equus quagga	Male	Sub-adult	2023-09-11	Addo Elephant National Park		-33.4551	25.7422	Liver
597	Plains zebra	Equus quagga	Male	Sub-adult	2023-09-11	Addo Elephant National Park		-33.4551	25.7422	Lymph nodes
598	Plains zebra	Equus quagga	Male	Sub-adult	2023-09-11	Addo Elephant National Park		-33.4551	25.7422	Liver
598	Plains zebra	Equus quagga	Male	Sub-adult	2023-09-11	Addo Elephant National Park		-33.4551	25.7422	Lymph nodes
599	Plains zebra	Equus quagga	Male	Adult	2023-09-11	Addo Elephant National Park		-33.4551	25.7422	Lymph nodes
600	Plains zebra	Equus quagga	Female	Sub-adult	2023-09-11	Addo Elephant National Park		-33.4551	25.7422	Liver
600	Plains zebra	Equus quagga	Female	Sub-adult	2023-09-11	Addo Elephant National Park		-33.4551	25.7422	Lymph nodes
601	Plains zebra	Equus quagga	Male	Sub-adult	2023-09-11	Addo Elephant National Park		-33.4551	25.7422	Liver
601	Plains zebra	Equus quagga	Male	Sub-adult	2023-09-11	Addo Elephant National Park		-33.4551	25.7422	Lymph nodes
602	Plains zebra	Equus quagga	Male	Sub-adult	2023-09-11	Addo Elephant National Park		-33.4551	25.7422	Liver
602	Plains zebra	Equus quagga	Male	Sub-adult	2023-09-11	Addo Elephant National Park		-33.4551	25.7422	Lymph nodes
603	Plains zebra	Equus quagga	Male	Adult	2023-09-11	Addo Elephant National Park		-33.4551	25.7422	Liver
603	Plains zebra	Equus quagga	Male	Adult	2023-09-11	Addo Elephant National Park		-33.4551	25.7422	Lymph nodes
604	Plains zebra	Equus quagga	Female	Sub-adult	2023-09-11	Addo Elephant National Park		-33.4551	25.7422	Liver
604	Plains zebra	Equus quagga	Female	Sub-adult	2023-09-11	Addo Elephant National Park		-33.4551	25.7422	Lymph nodes
605	Plains zebra	Equus quagga	Female	Adult	2023-09-11	Addo Elephant National Park		-33.4551	25.7422	Liver
605	Plains zebra	Equus quagga	Female	Adult	2023-09-11	Addo Elephant National Park		-33.4551	25.7422	Lymph nodes
606	Plains zebra	Equus quagga	Male	Sub-adult	2023-09-11	Addo Elephant National Park		-33.4551	25.7422	Liver
606	Plains zebra	Equus quagga	Male	Sub-adult	2023-09-11	Addo Elephant National Park		-33.4551	25.7422	Lymph nodes
607	Plains zebra	Equus quagga	Male	Adult	2023-09-11	Addo Elephant National Park		-33.4551	25.7422	Liver
607	Plains zebra	Equus quagga	Male	Adult	2023-09-11	Addo Elephant National Park		-33.4551	25.7422	Lymph nodes
608	Plains zebra	Equus quagga	Female	Sub-adult	2023-09-11	Addo Elephant National Park		-33.4551	25.7422	Liver
608	Plains zebra	Equus quagga	Female	Sub-adult	2023-09-11	Addo Elephant National Park		-33.4551	25.7422	Lymph nodes
609	Plains zebra	Equus quagga	Male	Sub-adult	2023-09-11	Addo Elephant National Park		-33.4551	25.7422	Liver
609	Plains zebra	Equus quagga	Male	Sub-adult	2023-09-11	Addo Elephant National Park		-33.4551	25.7422	Lymph nodes
610	Plains zebra	Equus quagga	Male	Sub-adult	2023-09-11	Addo Elephant National Park		-33.4551	25.7422	Liver
610	Plains zebra	Equus quagga	Male	Sub-adult	2023-09-11	Addo Elephant National Park		-33.4551	25.7422	Lymph nodes
611	Plains zebra	Equus quagga	Female	Adult	2023-09-11	Addo Elephant National Park		-33.4551	25.7422	Liver
611	Plains zebra	Equus quagga	Female	Adult	2023-09-11	Addo Elephant National Park		-33.4551	25.7422	Lymph nodes
612	Plains zebra	Equus quagga	Male	Sub-adult	2023-09-11	Addo Elephant National Park		-33.4551	25.7422	Liver
612	Plains zebra	Equus quagga	Male	Sub-adult	2023-09-11	Addo Elephant National Park		-33.4551	25.7422	Lymph nodes
613	Plains zebra	Equus quagga	Male	Sub-adult	2023-09-11	Addo Elephant National Park		-33.4551	25.7422	Liver
613	Plains zebra	Equus quagga	Male	Sub-adult	2023-09-11	Addo Elephant National Park		-33.4551	25.7422	Lymph nodes
614	Plains zebra	Equus quagga	Female	Sub-adult	2023-09-11	Addo Elephant National Park		-33.4551	25.7422	Liver
614	Plains zebra	Equus quagga	Female	Sub-adult	2023-09-11	Addo Elephant National Park		-33.4551	25.7422	Lymph nodes
615	Plains zebra	Equus quagga	Male	Adult	2023-09-11	Addo Elephant National Park		-33.4551	25.7422	Liver
615	Plains zebra	Equus quagga	Male	Adult	2023-09-11	Addo Elephant National Park		-33.4551	25.7422	Lymph nodes
616	Plains zebra	Equus quagga	Female	Adult	2023-09-11	Addo Elephant National Park		-33.4551	25.7422	Lymph nodes
616	Plains zebra	Equus quagga	Female	Adult	2023-09-11	Addo Elephant National Park		-33.4551	25.7422	Spleen
617	Plains zebra	Equus quagga	Male	Adult	2023-09-11	Addo Elephant National Park		-33.4551	25.7422	Liver
617	Plains zebra	Equus quagga	Male	Adult	2023-09-11	Addo Elephant National Park		-33.4551	25.7422	Lymph nodes
618	Plains zebra	Equus quagga	Female	Adult	2023-09-11	Addo Elephant National Park		-33.4551	25.7422	Liver
618	Plains zebra	Equus quagga	Female	Adult	2023-09-11	Addo Elephant National Park		-33.4551	25.7422	Lymph nodes
619	Plains zebra	Equus quagga	Female	Adult	2023-09-11	Addo Elephant National Park		-33.4551	25.7422	Liver
619	Plains zebra	Equus quagga	Female	Adult	2023-09-11	Addo Elephant National Park		-33.4551	25.7422	Lymph nodes
620	Plains zebra	Equus quagga	Male	Adult	2023-09-11	Addo Elephant National Park		-33.4551	25.7422	Liver
620	Plains zebra	Equus quagga	Male	Adult	2023-09-11	Addo Elephant National Park		-33.4551	25.7422	Lymph nodes
621	Plains zebra	Equus quagga	Male	Adult	2023-09-11	Addo Elephant National Park		-33.4551	25.7422	Liver
621	Plains zebra	Equus quagga	Male	Adult	2023-09-11	Addo Elephant National Park		-33.4551	25.7422	Lymph nodes
622	Plains zebra	Equus quagga	Female	Adult	2023-09-11	Addo Elephant National Park		-33.4551	25.7422	Liver
622	Plains zebra	Equus quagga	Female	Adult	2023-09-11	Addo Elephant National Park		-33.4551	25.7422	Lymph nodes
623	Plains zebra	Equus quagga	Female	Sub-adult	2023-09-11	Addo Elephant National Park		-33.4551	25.7422	Liver
624	Plains zebra	Equus quagga	Male	Sub-adult	2023-09-11	Addo Elephant National Park		-33.4551	25.7422	Liver
625	Plains zebra	Equus quagga	Male	Sub-adult	2023-09-11	Addo Elephant National Park		-33.4551	25.7422	Spleen
626	Warthog	Phacocoerus africanus	Male	Adult	2023-09-11	Addo Elephant National Park		-33.4551	25.7422	Liver
626	Warthog	Phacocoerus africanus	Male	Adult	2023-09-11	Addo Elephant National Park		-33.4551	25.7422	Lymph nodes
627	Warthog	Phacocoerus africanus	Female	Adult	2023-09-11	Addo Elephant National Park		-33.4551	25.7422	Lymph nodes
627	Warthog	Phacocoerus africanus	Female	Adult	2023-09-11	Addo Elephant National Park		-33.4551	25.7422	Spleen
628	Plains zebra	Equus quagga	Male	Adult	2023-09-11	Addo Elephant National Park		-33.4551	25.7422	Lymph nodes
628	Plains zebra	Equus quagga	Male	Adult	2023-09-11	Addo Elephant National Park		-33.4551	25.7422	Spleen
629	Plains zebra	Equus quagga	Male	Adult	2023-09-11	Addo Elephant National Park		-33.4551	25.7422	Lymph nodes
629	Plains zebra	Equus quagga	Male	Adult	2023-09-11	Addo Elephant National Park		-33.4551	25.7422	Spleen
630	Warthog	Phacocoerus africanus	Female	Juvenile	2023-09-11	Addo Elephant National Park		-33.4551	25.7422	Liver
630	Warthog	Phacocoerus africanus	Female	Juvenile	2023-09-11	Addo Elephant National Park		-33.4551	25.7422	Lymph nodes
631	Warthog	Phacocoerus africanus	Male	Adult	2023-09-11	Addo Elephant National Park		-33.4551	25.7422	Liver
631	Warthog	Phacocoerus africanus	Male	Adult	2023-09-11	Addo Elephant National Park		-33.4551	25.7422	Lymph nodes
632	Warthog	Phacocoerus africanus	Female	Adult	2023-09-11	Addo Elephant National Park		-33.4551	25.7422	Liver
632	Warthog	Phacocoerus africanus	Female	Adult	2023-09-11	Addo Elephant National Park		-33.4551	25.7422	Lymph nodes
633	Warthog	Phacocoerus africanus	Male	Juvenile	2023-09-11	Addo Elephant National Park		-33.4551	25.7422	Liver
633	Warthog	Phacocoerus africanus	Male	Juvenile	2023-09-11	Addo Elephant National Park		-33.4551	25.7422	Lymph nodes
634	Warthog	Phacocoerus africanus	Male	Juvenile	2023-09-11	Addo Elephant National Park		-33.4551	25.7422	Lymph nodes
634	Warthog	Phacocoerus africanus	Male	Juvenile	2023-09-11	Addo Elephant National Park		-33.4551	25.7422	Spleen
635	Plains zebra	Equus quagga	Male	Adult	2023-09-11	Addo Elephant National Park		-33.4551	25.7422	Lymph nodes
635	Plains zebra	Equus quagga	Male	Adult	2023-09-11	Addo Elephant National Park		-33.4551	25.7422	Spleen
636	Plains zebra	Equus quagga	Male	Sub-adult	2023-09-11	Addo Elephant National Park		-33.4551	25.7422	Lymph nodes
636	Plains zebra	Equus quagga	Male	Sub-adult	2023-09-11	Addo Elephant National Park		-33.4551	25.7422	Spleen
637	Plains zebra	Equus quagga	Male	Sub-adult	2023-09-11	Addo Elephant National Park		-33.4551	25.7422	Lymph nodes
637	Plains zebra	Equus quagga	Male	Sub-adult	2023-09-11	Addo Elephant National Park		-33.4551	25.7422	Spleen
638	Plains zebra	Equus quagga	Male	Adult	2023-09-11	Addo Elephant National Park		-33.4551	25.7422	Lymph nodes
638	Plains zebra	Equus quagga	Male	Adult	2023-09-11	Addo Elephant National Park		-33.4551	25.7422	Spleen
639	Plains zebra	Equus quagga	Female	Adult	2023-09-11	Addo Elephant National Park		-33.4551	25.7422	Liver
639	Plains zebra	Equus quagga	Female	Adult	2023-09-11	Addo Elephant National Park		-33.4551	25.7422	Lymph nodes
640	Plains zebra	Equus quagga	Male	Adult	2023-09-11	Addo Elephant National Park		-33.4551	25.7422	Liver
640	Plains zebra	Equus quagga	Male	Adult	2023-09-11	Addo Elephant National Park		-33.4551	25.7422	Lymph nodes
641	Warthog	Phacocoerus africanus	Male	Adult	2023-09-11	Addo Elephant National Park		-33.4551	25.7422	Lymph nodes
641	Warthog	Phacocoerus africanus	Male	Adult	2023-09-11	Addo Elephant National Park		-33.4551	25.7422	Spleen
642	Plains zebra	Equus quagga	Male	Adult	2023-09-11	Addo Elephant National Park		-33.4551	25.7422	Lymph nodes
643	Plains zebra	Equus quagga	Female	Adult	2023-09-11	Addo Elephant National Park		-33.4551	25.7422	Lymph nodes
643	Plains zebra	Equus quagga	Female	Adult	2023-09-11	Addo Elephant National Park		-33.4551	25.7422	Spleen
644	Plains zebra	Equus quagga	Male	Adult	2023-09-11	Addo Elephant National Park		-33.4551	25.7422	Liver
644	Plains zebra	Equus quagga	Male	Adult	2023-09-11	Addo Elephant National Park		-33.4551	25.7422	Lymph nodes
645	Plains zebra	Equus quagga	Male	Juvenile	2023-09-11	Addo Elephant National Park		-33.4551	25.7422	Liver
645	Plains zebra	Equus quagga	Male	Juvenile	2023-09-11	Addo Elephant National Park		-33.4551	25.7422	Lymph nodes
646	Plains zebra	Equus quagga	Male	Adult	2023-09-11	Addo Elephant National Park		-33.4551	25.7422	Lymph nodes
646	Plains zebra	Equus quagga	Male	Adult	2023-09-11	Addo Elephant National Park		-33.4551	25.7422	Spleen
647	Plains zebra	Equus quagga	Female	Adult	2023-09-11	Addo Elephant National Park		-33.4551	25.7422	Lymph nodes
647	Plains zebra	Equus quagga	Female	Adult	2023-09-11	Addo Elephant National Park		-33.4551	25.7422	Spleen
648	Plains zebra	Equus quagga	Male	Sub-adult	2023-09-11	Addo Elephant National Park		-33.4551	25.7422	Lymph nodes
648	Plains zebra	Equus quagga	Male	Sub-adult	2023-09-11	Addo Elephant National Park		-33.4551	25.7422	Spleen
649	Plains zebra	Equus quagga	Female	Sub-adult	2023-09-11	Addo Elephant National Park		-33.4551	25.7422	Liver
649	Plains zebra	Equus quagga	Female	Sub-adult	2023-09-11	Addo Elephant National Park		-33.4551	25.7422	Lymph nodes
650	Warthog	Phacocoerus africanus	Female	Sub-adult	2023-09-11	Addo Elephant National Park		-33.4551	25.7422	Liver
650	Warthog	Phacocoerus africanus	Female	Sub-adult	2023-09-11	Addo Elephant National Park		-33.4551	25.7422	Lymph nodes
651	Warthog	Phacocoerus africanus	Female	Adult	2023-09-11	Addo Elephant National Park		-33.4551	25.7422	Lymph nodes
652	Warthog	Phacocoerus africanus	Male	Adult	2023-09-11	Addo Elephant National Park		-33.4551	25.7422	Liver
652	Warthog	Phacocoerus africanus	Male	Adult	2023-09-11	Addo Elephant National Park		-33.4551	25.7422	Lymph nodes
653	Warthog	Phacocoerus africanus	Female	Adult	2023-09-11	Addo Elephant National Park		-33.4551	25.7422	Lymph nodes
654	Warthog	Phacocoerus africanus	Female	Adult	2023-09-11	Addo Elephant National Park		-33.4551	25.7422	Lymph nodes
654	Warthog	Phacocoerus africanus	Female	Adult	2023-09-11	Addo Elephant National Park		-33.4551	25.7422	Spleen
655	Warthog	Phacocoerus africanus	Female	Juvenile	2023-09-11	Addo Elephant National Park		-33.4551	25.7422	Lymph nodes
655	Warthog	Phacocoerus africanus	Female	Juvenile	2023-09-11	Addo Elephant National Park		-33.4551	25.7422	Spleen
656	Warthog	Phacocoerus africanus	Male	Sub-adult	2023-09-11	Addo Elephant National Park		-33.4551	25.7422	Liver
656	Warthog	Phacocoerus africanus	Male	Sub-adult	2023-09-11	Addo Elephant National Park		-33.4551	25.7422	Lymph nodes
657	Warthog	Phacocoerus africanus	Female	Adult	2023-09-11	Addo Elephant National Park		-33.4551	25.7422	Liver
657	Warthog	Phacocoerus africanus	Female	Adult	2023-09-11	Addo Elephant National Park		-33.4551	25.7422	Lymph nodes
658	Warthog	Phacocoerus africanus	Female	Juvenile	2023-09-11	Addo Elephant National Park		-33.4551	25.7422	Liver
658	Warthog	Phacocoerus africanus	Female	Juvenile	2023-09-11	Addo Elephant National Park		-33.4551	25.7422	Lymph nodes
659	Impala	Aepyceros melampus	Male	Sub-adult	2021-02-22	Lapalala Wilderness Reserve		-23.8655	28.3058	Liver
659	Impala	Aepyceros melampus	Male	Sub-adult	2021-02-22	Lapalala Wilderness Reserve		-23.8655	28.3058	Lymph nodes
660	Impala	Aepyceros melampus	Male	Sub-adult	2021-02-27	Lapalala Wilderness Reserve		-23.8655	28.3007	Liver
660	Impala	Aepyceros melampus	Male	Sub-adult	2021-02-27	Lapalala Wilderness Reserve		-23.8655	28.3007	Lymph nodes
661	Warthog	Phacocoerus africanus	Male	Adult	2021-02-28	Lapalala Wilderness Reserve		-23.8799	28.3211	Liver
661	Warthog	Phacocoerus africanus	Male	Adult	2021-02-28	Lapalala Wilderness Reserve		-23.8799	28.3211	Lymph nodes
662	Blue wildebeest	Connachaetes taurinus	Male	Sub-adult	2021-03-10	Lapalala Wilderness Reserve		-23.8662	28.3047	Lymph nodes
662	Blue wildebeest	Connachaetes taurinus	Male	Sub-adult	2021-03-10	Lapalala Wilderness Reserve		-23.8662	28.3047	Spleen
663	African wild dog	Lycaon pictus	Male	Adult	2021-03-13	Lapalala Wilderness Reserve		-23.9023	28.3144	EDTA blood
664	African wild dog	Lycaon pictus	Male	Adult	2021-03-13	Lapalala Wilderness Reserve		-23.9023	28.3144	Serum
666	African wild dog	Lycaon pictus	Male	Adult	2021-03-13	Lapalala Wilderness Reserve		-23.9023	28.3144	Serum
667	Plains zebra	Equus quagga	Male	Sub-adult	2021-03-18	Lapalala Wilderness Reserve		-23.8654	28.3005	Lymph nodes
667	Plains zebra	Equus quagga	Male	Sub-adult	2021-03-18	Lapalala Wilderness Reserve		-23.8654	28.3005	Spleen
668	Blue wildebeest	Connachaetes taurinus	Male	Sub-adult	2021-03-22	Lapalala Wilderness Reserve		-23.8737	28.314	EDTA blood
669	Plains zebra	Equus quagga	Male	Sub-adult	2021-03-24	Lapalala Wilderness Reserve		-23.8851	28.3453	Lymph nodes
669	Plains zebra	Equus quagga	Male	Sub-adult	2021-03-24	Lapalala Wilderness Reserve		-23.8851	28.3453	Spleen
670	Blue wildebeest	Connachaetes taurinus	Male	Sub-adult	2021-03-25	Lapalala Wilderness Reserve		-23.825	28.3583	Lymph nodes
670	Blue wildebeest	Connachaetes taurinus	Male	Sub-adult	2021-03-25	Lapalala Wilderness Reserve		-23.825	28.3583	Spleen
671	Impala	Aepyceros melampus	Male	Sub-adult	2021-03-25	Lapalala Wilderness Reserve		-23.8029	28.371	Lymph nodes
671	Impala	Aepyceros melampus	Male	Sub-adult	2021-03-25	Lapalala Wilderness Reserve		-23.8029	28.371	Spleen
672	Warthog	Phacocoerus africanus	Male	Adult	2021-03-25	Lapalala Wilderness Reserve		-23.7858	28.3583	Lymph nodes
672	Warthog	Phacocoerus africanus	Male	Adult	2021-03-25	Lapalala Wilderness Reserve		-23.7858	28.3583	Spleen
673	Warthog	Phacocoerus africanus	Male	Adult	2021-03-25	Lapalala Wilderness Reserve		-23.7878	28.3583	Liver
673	Warthog	Phacocoerus africanus	Male	Adult	2021-03-25	Lapalala Wilderness Reserve		-23.7878	28.3583	Lymph nodes
673	Warthog	Phacocoerus africanus	Male	Adult	2021-03-25	Lapalala Wilderness Reserve		-23.7878	28.3583	Spleen
674	Impala	Aepyceros melampus	Male	Sub-adult	2021-03-25	Lapalala Wilderness Reserve		-23.7745	28.3658	Lymph nodes
674	Impala	Aepyceros melampus	Male	Sub-adult	2021-03-25	Lapalala Wilderness Reserve		-23.7745	28.3658	Spleen
675	Plains zebra	Equus quagga	Male	Sub-adult	2021-03-26	Lapalala Wilderness Reserve		-23.8711	28.3073	Lymph nodes
675	Plains zebra	Equus quagga	Male	Sub-adult	2021-03-26	Lapalala Wilderness Reserve		-23.8711	28.3073	Spleen
676	Plains zebra	Equus quagga	Female	Adult	2021-03-26	Lapalala Wilderness Reserve		-23.8634	28.2921	Lymph nodes
676	Plains zebra	Equus quagga	Female	Adult	2021-03-26	Lapalala Wilderness Reserve		-23.8634	28.2921	Spleen
677	Impala	Aepyceros melampus	Male	Sub-adult	2021-03-26	Lapalala Wilderness Reserve		-23.858	28.2773	Lymph nodes
677	Impala	Aepyceros melampus	Male	Sub-adult	2021-03-26	Lapalala Wilderness Reserve		-23.858	28.2773	Spleen
678	Impala	Aepyceros melampus	Male	Sub-adult	2021-04-20	Lapalala Wilderness Reserve		-23.8719	28.3084	Lymph nodes
678	Impala	Aepyceros melampus	Male	Sub-adult	2021-04-20	Lapalala Wilderness Reserve		-23.8719	28.3084	Spleen
679	African buffalo	Syncerus caffer	Male	Adult	2021-03-25	Lapalala Wilderness Reserve		-23.75	28.2	EDTA blood
680	Impala	Aepyceros melampus	Male	Juvenile	2021-04-22	Lapalala Wilderness Reserve		-23.8029	28.3984	Lymph nodes
680	Impala	Aepyceros melampus	Male	Juvenile	2021-04-22	Lapalala Wilderness Reserve		-23.8029	28.3984	Spleen
682	Impala	Aepyceros melampus	Male	Sub-adult	2021-04-22	Lapalala Wilderness Reserve		-23.866	28.3025	Lymph nodes
682	Impala	Aepyceros melampus	Male	Sub-adult	2021-04-22	Lapalala Wilderness Reserve		-23.866	28.3025	Spleen
683	Impala	Aepyceros melampus	Male	Sub-adult	2021-04-22	Lapalala Wilderness Reserve		-23.8547	28.3199	Lymph nodes
683	Impala	Aepyceros melampus	Male	Sub-adult	2021-04-22	Lapalala Wilderness Reserve		-23.8547	28.3199	Spleen
684	Impala	Aepyceros melampus	Female	Sub-adult	2021-05-04	Lapalala Wilderness Reserve		-23.8575	28.2945	Lymph nodes
684	Impala	Aepyceros melampus	Female	Sub-adult	2021-05-04	Lapalala Wilderness Reserve		-23.8575	28.2945	Spleen
686	White rhino	Ceratotherium simum	Male	Juvenile	2021-05-10	Lapalala Wilderness Reserve		-23.8211	28.3619	Liver
686	White rhino	Ceratotherium simum	Male	Juvenile	2021-05-10	Lapalala Wilderness Reserve		-23.8211	28.3619	Spleen
686	White rhino	Ceratotherium simum	Male	Juvenile	2021-05-10	Lapalala Wilderness Reserve		-23.8211	28.3619	Lymph nodes
691	Impala	Aepyceros melampus	Male	Sub-adult	2021-06-04	Lapalala Wilderness Reserve		-23.8682	28.3068	Spleen
691	Impala	Aepyceros melampus	Male	Sub-adult	2021-06-04	Lapalala Wilderness Reserve		-23.8682	28.3068	Lymph nodes
692	Impala	Aepyceros melampus	Male	Sub-adult	2021-06-07	Lapalala Wilderness Reserve		-23.8848	28.3392	Spleen
692	Impala	Aepyceros melampus	Male	Sub-adult	2021-06-07	Lapalala Wilderness Reserve		-23.8848	28.3392	Lymph nodes
693	White rhino	Ceratotherium simum	Male	Sub-adult	2021-06-09	Lapalala Wilderness Reserve		-23.8817	28.3105	EDTA blood
694	Lion	Panthera leo	Male	Adult	2021-06-13	Lapalala Wilderness Reserve		-23.7301	28.372	EDTA blood
695	Impala	Aepyceros melampus	Male	Sub-adult	2021-06-15	Lapalala Wilderness Reserve		-23.7626	28.3846	Spleen
695	Impala	Aepyceros melampus	Male	Sub-adult	2021-06-15	Lapalala Wilderness Reserve		-23.7626	28.3846	Lymph nodes
696	Impala	Aepyceros melampus	Male	Sub-adult	2021-06-15	Lapalala Wilderness Reserve		-23.7622	28.3859	Spleen
696	Impala	Aepyceros melampus	Male	Sub-adult	2021-06-15	Lapalala Wilderness Reserve		-23.7622	28.3859	Lymph nodes
697	Impala	Aepyceros melampus	Female	Adult	2021-06-15	Lapalala Wilderness Reserve		-23.8752	28.3159	Spleen
697	Impala	Aepyceros melampus	Female	Adult	2021-06-15	Lapalala Wilderness Reserve		-23.8752	28.3159	Lymph nodes
698	Impala	Aepyceros melampus	Male	Adult	2021-06-15	Lapalala Wilderness Reserve		-23.8862	28.3345	EDTA blood
698	Impala	Aepyceros melampus	Male	Adult	2021-06-15	Lapalala Wilderness Reserve		-23.8862	28.3345	Spleen
698	Impala	Aepyceros melampus	Male	Adult	2021-06-15	Lapalala Wilderness Reserve		-23.8862	28.3345	Lymph nodes
699	Warthog	Phacocoerus africanus	Male	Sub-adult	2021-06-15	Lapalala Wilderness Reserve		-23.9072	28.3176	Spleen
699	Warthog	Phacocoerus africanus	Male	Sub-adult	2021-06-15	Lapalala Wilderness Reserve		-23.9072	28.3176	Lymph nodes
701	Cheetah	Acynonyx jubatus	Female	Adult	2021-06-20	Lapalala Wilderness Reserve		-23.8609	28.2877	EDTA blood
702	African wild dog	Lycaon pictus	Male	Sub-adult	2021-07-06	Lapalala Wilderness Reserve		-23.9023	28.3144	EDTA blood
703	African wild dog	Lycaon pictus	Male	Sub-adult	2021-07-06	Lapalala Wilderness Reserve		-23.9023	28.3144	EDTA blood
705	African wild dog	Lycaon pictus	Male	Sub-adult	2021-07-06	Lapalala Wilderness Reserve		-23.9023	28.3144	EDTA blood
707	African wild dog	Lycaon pictus	Female	Sub-adult	2021-07-07	Lapalala Wilderness Reserve		-23.9023	28.3144	EDTA blood
708	African wild dog	Lycaon pictus	Female	Adult	2021-07-07	Lapalala Wilderness Reserve		-23.9023	28.3144	EDTA blood
709	African wild dog	Lycaon pictus	Male	Sub-adult	2021-07-06	Lapalala Wilderness Reserve		-23.9023	28.3144	EDTA blood
710	African wild dog	Lycaon pictus	Female	Adult	2021-07-07	Lapalala Wilderness Reserve		-23.9023	28.3144	EDTA blood
711	Impala	Aepyceros melampus	Male	Adult	2021-07-16	Lapalala Wilderness Reserve		-23.864	28.2961	Spleen
711	Impala	Aepyceros melampus	Male	Adult	2021-07-16	Lapalala Wilderness Reserve		-23.864	28.2961	Lymph nodes
712	Spotted hyaena	Crocuta crocuta	Female		2021-08-12	Lapalala Wilderness Reserve		-23.864	28.2961	EDTA blood
713	Cheetah	Acynonyx jubatus	Female	Adult	2021-10-19	Lapalala Wilderness Reserve		-23.864	28.2961	EDTA blood
714	African elephant	Loxodonta africana	Female		2022-01-25	Lapalala Wilderness Reserve		-23.864	28.2961	EDTA blood
715	Lion	Panthera leo	Female	Sub-adult	2021-10-28	Lapalala Wilderness Reserve		-23.864	28.2961	EDTA blood
716	Lion	Panthera leo	Male	Sub-adult	2021-12-15	Lapalala Wilderness Reserve		-23.864	28.2961	EDTA blood
717	Lion	Panthera leo	Female	Sub-adult	2021-10-28	Lapalala Wilderness Reserve		-23.864	28.2961	EDTA blood
718	White rhino	Ceratotherium simum	Male	Adult	2021-09-27	Lapalala Wilderness Reserve		-23.864	28.2961	EDTA blood
719	Giraffe	Giraffa camelopardalis	Male	Adult	2024-02-08	Timbavati reserve		-24.3681	31.3816	Lymph nodes
719	Giraffe	Giraffa camelopardalis	Male	Adult	2024-02-08	Timbavati reserve		-24.3681	31.3816	Spleen
720	Blue wildebeest	Connachaetes taurinus	Male	Adult	2024-02-10	Timbavati reserve		-24.3859	31.19	Lymph nodes
720	Blue wildebeest	Connachaetes taurinus	Male	Adult	2024-02-10	Timbavati reserve		-24.3859	31.19	Spleen
721	Spotted hyaena	Crocuta crocuta	Male	Adult	2024-02-13	Timbavati reserve		-24.3859	31.19	Lymph nodes
721	Spotted hyaena	Crocuta crocuta	Male	Adult	2024-02-13	Timbavati reserve		-24.3859	31.19	Spleen
722	Waterbuck	Kobus ellipsiprymnus	Male	Adult	2024-02-16	Timbavati reserve		-24.3859	31.19	Lymph nodes
722	Waterbuck	Kobus ellipsiprymnus	Male	Adult	2024-02-16	Timbavati reserve		-24.3859	31.19	Spleen
723	Waterbuck	Kobus ellipsiprymnus	Male	Adult	2024-03-08	Timbavati reserve		-24.2466	31.3239	Lymph nodes
723	Waterbuck	Kobus ellipsiprymnus	Male	Adult	2024-03-08	Timbavati reserve		-24.2466	31.3239	Spleen
724	Warthog	Phacocoerus africanus	Male	Adult	2024-03-08	Timbavati reserve		-24.2507	31.3271	Lymph nodes
724	Warthog	Phacocoerus africanus	Male	Adult	2024-03-08	Timbavati reserve		-24.2507	31.3271	Spleen
725	Hippo	Hippopotamus amphibius	Male	Adult	2024-03-13	Timbavati reserve		-24.4082	31.2303	Lymph nodes
725	Hippo	Hippopotamus amphibius	Male	Adult	2024-03-13	Timbavati reserve		-24.4082	31.2303	Spleen
312	Red hartebeest	Alcelaphus buselaphus	Male	Adult	2023-07-17	Karoo National Park		-32.2927	22.4301	Liver
387	Springbok	Antidorcas marsupialis	Male	Adult	2023-08-07	Mokala National Park		-29.1694	24.3141	Liver
426	Springbok	Antidorcas marsupialis	Male	Adult	2023-08-07	Mokala National Park		-29.1649	24.2752	Spleen
427	Springbok	Antidorcas marsupialis	Male	Sub-adult	2023-08-07	Mokala National Park		-29.1649	24.2752	Liver
427	Springbok	Antidorcas marsupialis	Male	Sub-adult	2023-08-07	Mokala National Park		-29.1649	24.2752	Spleen
413	Warthog	Phacocoerus africanus	Female	Adult	2023-08-07	Mokala National Park		-29.1649	24.2752	Liver
411	Warthog	Phacocoerus africanus	Female	Juvenile	2023-08-07	Mokala National Park		-29.1694	24.3141	Spleen
727	Warthog	Phacocoerus africanus	Male	Adult	2024-03-19	Timbavati reserve		-24.2507	31.3271	Liver
727	Warthog	Phacocoerus africanus	Male	Adult	2024-03-19	Timbavati reserve		-24.2507	31.3271	Lymph nodes
728	Giraffe	Giraffa camelopardalis	Male	Adult	2024-03-22	Timbavati reserve		-24.2507	31.3271	Spleen
728	Giraffe	Giraffa camelopardalis	Male	Adult	2024-03-22	Timbavati reserve		-24.2507	31.3271	Lymph nodes
729	Greater kudu	Tragelaphus strepsiceros	Male	Adult	2024-03-21	Timbavati reserve		-24.2507	31.3271	Spleen
729	Greater kudu	Tragelaphus strepsiceros	Male	Adult	2024-03-21	Timbavati reserve		-24.2507	31.3271	Lymph nodes
730	Nyala	Tragelaphus angasii	Male	Adult	2024-03-21	Timbavati reserve		-24.2507	31.3271	Spleen
730	Nyala	Tragelaphus angasii	Male	Adult	2024-03-21	Timbavati reserve		-24.2507	31.3271	Lymph nodes
733	Springbok	Antidorcas marsupialis	Female	Juvenile	2023-08-07	Mokala National Park		-29.1694	24.3141	Liver
510	Warthog	Phacocoerus africanus	Male	Sub-adult	2023-08-08	Mokala National Park		-29.1649	24.2752	Liver
501	Springbok	Antidorcas marsupialis	Female	Juvenile	2023-08-08	Mokala National Park		-29.1649	24.2752	Lymph nodes
505	Springbok	Antidorcas marsupialis	Female	Adult	2023-08-08	Mokala National Park		-29.1649	24.2752	Lymph nodes
734	Hippo	Hippopotamus amphibius	Male	Adult	2024-06-07	Timbavati reserve		-24.4073	31.3144	Liver
734	Hippo	Hippopotamus amphibius	Male	Adult	2024-06-07	Timbavati reserve		-24.4073	31.3144	Spleen
734	Hippo	Hippopotamus amphibius	Male	Adult	2024-06-07	Timbavati reserve		-24.4073	31.3144	Lymph nodes
735	Greater kudu	Tragelaphus strepsiceros	Female	Adult	2023-08-08	Camdeboo National Park		-32.2124	24.491	Spleen
736	Blesbok	Damaliscus pygargus phillipsi	Female	Adult	2023-08-08	Mokala National Park		-29.1649	24.2752	Liver
736	Blesbok	Damaliscus pygargus phillipsi	Female	Adult	2023-08-08	Mokala National Park		-29.1649	24.2752	Lymph nodes
653	Warthog	Phacocoerus africanus	Female	Adult	2023-09-11	Addo Elephant National Park		-33.4551	25.7422	Liver
599	Plains zebra	Equus quagga	Male	Adult	2023-09-11	Addo Elephant National Park		-33.4551	25.7422	Spleen
642	Plains zebra	Equus quagga	Male	Adult	2023-09-11	Addo Elephant National Park		-33.4551	25.7422	Spleen
737	African wild dog	Lycaon pictus	Male	Sub-adult	2021-07-07	Lapalala Wilderness Reserve		-23.9023	28.3144	EDTA blood
738	African wild dog	Lycaon pictus	Female	Adult	2021-07-07	Lapalala Wilderness Reserve		-23.9023	28.3144	EDTA blood
