# Supplementary material for: Epidemiological baseline of Brucella spp. in South African wildlife
Source: PLoS Negl Trop Dis. 2025 Dec 11;19(12):e0013754. doi: 10.1371/journal.pntd.0013754 (PMC12716795; doi:10.1371/journal.pntd.0013754)
Supplement: S2 File — (XLSX) [file pntd.0013754.s002.xlsx]

## Sheet: Sheet1
animal_id	animal_species	name_scientific	sex	age	date_collected	place	area	latitude	longitude	sample_type
1	African elephant	Loxodonta africana	Male	Adult	2022-03-09	Kruger National Park	Skukuza	-24.9969	31.5928	Serum
2	African elephant	Loxodonta africana	Male	Sub-adult	2022-03-09	Kruger National Park	Skukuza	-24.9969	31.5928	Serum
3	African elephant	Loxodonta africana	Male	Sub-adult	2022-03-09	Kruger National Park	Skukuza	-24.9969	31.5928	Serum
4	African elephant	Loxodonta africana	Female	Adult	2022-02-03	Kruger National Park	Bushbraai site	-24.9923	31.599	Serum
5	African elephant	Loxodonta africana	Male	Sub-adult	2022-02-03	Kruger National Park	Bushbraai site	-24.9923	31.599	Serum
6	African elephant	Loxodonta africana	Male	Juvenile	2022-02-03	Kruger National Park	Bushbraai site	-24.9923	31.599	Serum
7	African elephant	Loxodonta africana	Male	Adult	2022-02-15	Kruger National Park	Bushbraai site	-24.9923	31.599	Serum
8	African elephant	Loxodonta africana	Male	Sub-adult	2022-02-15	Kruger National Park	Bushbraai site	-24.9923	31.599	Serum
9	African elephant	Loxodonta africana	Male	Adult	2022-02-16	Kruger National Park	Bushbraai site	-24.9923	31.599	Serum
10	African elephant	Loxodonta africana	Male	Adult	2022-02-16	Kruger National Park	Bushbraai site	-24.9923	31.599	Serum
11	African buffalo	Syncerus caffer	Female	Adult	2022-02-22	Kruger National Park	Transportdam	-25.1191	31.4921	Serum
12	African buffalo	Syncerus caffer	Male	Adult	2022-02-22	Kruger National Park	Transportdam	-25.1191	31.4921	Serum
13	African buffalo	Syncerus caffer	Male	Adult	2022-02-22	Kruger National Park	Transportdam	-25.1191	31.4921	Serum
14	African buffalo	Syncerus caffer	Female	Adult	2022-02-22	Kruger National Park	Transportdam	-25.1191	31.4921	Serum
15	African buffalo	Syncerus caffer	Female	Juvenile	2022-02-22	Kruger National Park	Transportdam	-25.1191	31.4921	Serum
16	African buffalo	Syncerus caffer	Male	Sub-adult	2022-02-22	Kruger National Park	Transportdam	-25.1191	31.4921	Serum
17	Impala	Aepyceros melampus			2019-08-07	Timbavati reserve	Ceylon	-24.2851	31.4001	Serum
18	Impala	Aepyceros melampus			2019-08-07	Timbavati reserve	Ceylon	-24.2851	31.4001	Serum
19	Impala	Aepyceros melampus			2019-08-12	Timbavati reserve	Joubertshoop	-24.3347	31.2519	Serum
20	Impala	Aepyceros melampus			2019-08-14	Timbavati reserve	Lilydale	-24.4302	31.3583	Serum
21	Impala	Aepyceros melampus			2019-08-14	Timbavati reserve	Lilydale	-24.4302	31.3583	Serum
22	Impala	Aepyceros melampus			2019-08-12	Timbavati reserve	Joubertshoop	-24.3347	31.2519	Serum
23	Impala	Aepyceros melampus			2019-08-12	Timbavati reserve	Joubertshoop	-24.3347	31.2519	Serum
24	Impala	Aepyceros melampus			2019-08-21	Timbavati reserve	Birhinham	-24.4338	31.3538	Serum
25	Impala	Aepyceros melampus			2019-08-21	Timbavati reserve	Birhinham	-24.4338	31.3538	Serum
27	Impala	Aepyceros melampus			2019-08-05	Timbavati reserve	Vlak gezicht	-24.3995	31.3258	Serum
28	Impala	Aepyceros melampus			2017-06-20	Sabi sand reserve	Unknown	-24.9279	31.5246	Serum
29	Impala	Aepyceros melampus			2013-07-19	Mala mala reserve	Unknown	-24.7982	31.5355	Serum
30	Spotted hyaena	Crocuta crocuta			2016-10-05	Sabi sand reserve	Unknown	-24.9279	31.5246	Serum
31	African buffalo	Syncerus caffer	Male		2012-11-20	Sabi sand reserve	Unknown	-24.9279	31.5246	Serum
32	Greater kudu	Tragelaphus strepsiceros			2016-06-15	Manyeleti reserve	Unknown	-24.6473	31.5247	Serum
33	Impala	Aepyceros melampus			2017-09-22	Manyeleti reserve	Unknown	-24.6473	31.5247	Serum
34	Impala	Aepyceros melampus			2016-04-26	Sabi sand reserve	Unknown	-24.9279	31.5246	Serum
35	Lion	Panthera leo			2016-09-19	Sabi sand reserve	Unknown	-24.9279	31.5246	Serum
36	Lion	Panthera leo			2016-09-19	Sabi sand reserve	Unknown	-24.9279	31.5246	Serum
37	Impala	Aepyceros melampus			2016-06-27	Mala mala reserve	Unknown	-24.7982	31.5355	Serum
38	Impala	Aepyceros melampus			2016-08-04	Mala mala reserve	Unknown	-24.7982	31.5355	Serum
39	Impala	Aepyceros melampus			2016-12-02	Sabi sand reserve	Unknown	-24.9279	31.5246	Serum
40	Leopard	Panthera pardus			2016-10-14	Sabi sand reserve	Unknown	-24.9279	31.5246	Serum
41	Impala	Aepyceros melampus			2016-06-12	Sabi sand reserve	Unknown	-24.9279	31.5246	Serum
42	Impala	Aepyceros melampus			2016-12-12	Sabi sand reserve	Unknown	-24.9279	31.5246	Serum
43	Impala	Aepyceros melampus			2012-12-02	Sabi sand reserve	Unknown	-24.9279	31.5246	Serum
44	Impala	Aepyceros melampus			2017-08-22	Sabi sand reserve	Unknown	-24.9279	31.5246	Serum
45	Impala	Aepyceros melampus			2019-07-17	Klaserie reserve	Unknown	-24.2559	31.2151	Serum
46	Impala	Aepyceros melampus			2019-07-17	Klaserie reserve	Unknown	-24.2559	31.2151	Serum
47	Impala	Aepyceros melampus			2019-08-26	Klaserie reserve	Unknown	-24.2559	31.2151	Serum
48	Impala	Aepyceros melampus			2019-08-26	Klaserie reserve	Unknown	-24.2559	31.2151	Serum
49	Impala	Aepyceros melampus			2019-08-26	Klaserie reserve	Unknown	-24.2559	31.2151	Serum
50	Impala	Aepyceros melampus			2019-08-12	Klaserie reserve	Unknown	-24.2559	31.2151	Serum
51	Impala	Aepyceros melampus			2019-07-24	Klaserie reserve	Unknown	-24.2559	31.2151	Serum
52	Impala	Aepyceros melampus			2019-07-24	Klaserie reserve	Unknown	-24.2559	31.2151	Serum
57	Giraffe	Giraffa camelopardalis			2019-10-23	Klaserie reserve	Unknown	-24.2559	31.2151	Serum
58	Leopard	Panthera pardus	Female	Adult	2015-11-05	Sabi sand reserve	Unknown	-24.9279	31.5246	Serum
59	Lion	Panthera leo	Female	Sub-adult	2015-06-25	Manyeleti reserve	Unknown	-24.6473	31.5247	Serum
61	African buffalo	Syncerus caffer	Female	Sub-adult	2022-07-12	Kruger National Park	MAC area	-25.2866	31.8971	Serum
62	African buffalo	Syncerus caffer	Female	Sub-adult	2022-07-12	Kruger National Park	MAC area	-25.2866	31.8971	Serum
63	African buffalo	Syncerus caffer	Female	Sub-adult	2022-07-12	Kruger National Park	MAC area	-25.2866	31.8971	Serum
64	African buffalo	Syncerus caffer	Female	Sub-adult	2022-07-12	Kruger National Park	MAC area	-25.2866	31.8971	Serum
65	African buffalo	Syncerus caffer	Female	Sub-adult	2022-07-12	Kruger National Park	MAC area	-25.2866	31.8971	Serum
66	African buffalo	Syncerus caffer	Female	Sub-adult	2022-07-12	Kruger National Park	MAC area	-25.2866	31.8971	Serum
67	African buffalo	Syncerus caffer	Female	Sub-adult	2022-07-12	Kruger National Park	MAC area	-25.2866	31.8971	Serum
68	African buffalo	Syncerus caffer	Female	Sub-adult	2022-07-11	Kruger National Park	MAC area	-25.2866	31.8971	Serum
69	African buffalo	Syncerus caffer	Female	Sub-adult	2022-07-11	Kruger National Park	MAC area	-25.2866	31.8971	Serum
70	African buffalo	Syncerus caffer	Female	Sub-adult	2022-07-11	Kruger National Park	MAC area	-25.2866	31.8971	Serum
71	African buffalo	Syncerus caffer	Female	Sub-adult	2022-07-11	Kruger National Park	MAC area	-25.2866	31.8971	Serum
72	African buffalo	Syncerus caffer	Female	Sub-adult	2022-07-11	Kruger National Park	MAC area	-25.2866	31.8971	Serum
73	African buffalo	Syncerus caffer	Female	Sub-adult	2022-07-11	Kruger National Park	MAC area	-25.2866	31.8971	Serum
74	African buffalo	Syncerus caffer	Female	Sub-adult	2022-07-11	Kruger National Park	MAC area	-25.2866	31.8971	Serum
75	African buffalo	Syncerus caffer	Female	Sub-adult	2022-07-11	Kruger National Park	MAC area	-25.2866	31.8971	Serum
76	African buffalo	Syncerus caffer	Male	Adult	2022-06-22	Kruger National Park	Skukuza	-25.0007	31.5996	Serum
77	African buffalo	Syncerus caffer	Male	Adult	2022-05-19	Kruger National Park	Skukuza	-25.0008	31.5913	Serum
78	African buffalo	Syncerus caffer	Male	Adult	2022-06-09	Kruger National Park	Skukuza	-24.999	31.5888	Serum
79	African buffalo	Syncerus caffer	Male	Adult	2022-06-30	Kruger National Park	Skukuza	-24.9991	31.6034	Serum
80	African buffalo	Syncerus caffer	Male	Adult	2022-06-30	Kruger National Park	Skukuza	-24.9991	31.6034	Serum
81	African buffalo	Syncerus caffer	Male	Adult	2022-06-09	Kruger National Park	Skukuza	-24.999	31.5888	Serum
83	African buffalo	Syncerus caffer	Male	Adult	2022-05-19	Kruger National Park	Skukuza	-25.0008	31.5913	Serum
84	African buffalo	Syncerus caffer	Female	Sub-adult	2022-07-04	Kruger National Park	Lower Sabie	-25.1224	31.8973	Serum
85	African buffalo	Syncerus caffer	Female	Sub-adult	2022-07-04	Kruger National Park	Lower Sabie	-25.1224	31.8973	Serum
86	African buffalo	Syncerus caffer	Female	Sub-adult	2022-07-04	Kruger National Park	Lower Sabie	-25.1224	31.8973	Serum
87	African buffalo	Syncerus caffer	Female	Sub-adult	2022-07-04	Kruger National Park	Lower Sabie	-25.1224	31.8973	Serum
88	African buffalo	Syncerus caffer	Female	Sub-adult	2022-07-04	Kruger National Park	Lower Sabie	-25.1224	31.8973	Serum
89	African buffalo	Syncerus caffer	Female	Sub-adult	2022-07-04	Kruger National Park	Lower Sabie	-25.1224	31.8973	Serum
90	African buffalo	Syncerus caffer	Female	Sub-adult	2022-07-04	Kruger National Park	Lower Sabie	-25.1224	31.8973	Serum
91	African buffalo	Syncerus caffer	Female	Sub-adult	2022-07-04	Kruger National Park	Lower Sabie	-25.1224	31.8973	Serum
92	African buffalo	Syncerus caffer	Female	Sub-adult	2022-07-04	Kruger National Park	Lower Sabie	-25.1224	31.8973	Serum
93	African buffalo	Syncerus caffer	Female	Sub-adult	2022-07-05	Kruger National Park	Phabeni	-25.0428	31.2769	Serum
94	African buffalo	Syncerus caffer	Female	Sub-adult	2022-07-05	Kruger National Park	Phabeni	-25.0428	31.2769	Serum
95	African buffalo	Syncerus caffer	Female	Sub-adult	2022-07-05	Kruger National Park	Phabeni	-25.0428	31.2769	Serum
96	African buffalo	Syncerus caffer	Female	Sub-adult	2022-07-05	Kruger National Park	Phabeni	-25.0428	31.2769	Serum
97	African buffalo	Syncerus caffer	Female	Sub-adult	2022-07-05	Kruger National Park	Phabeni	-25.0428	31.2769	Serum
98	African buffalo	Syncerus caffer	Female	Sub-adult	2022-07-05	Kruger National Park	Phabeni	-25.0428	31.2769	Serum
99	African buffalo	Syncerus caffer	Female	Sub-adult	2022-07-05	Kruger National Park	Phabeni	-25.0428	31.2769	Serum
100	African buffalo	Syncerus caffer	Female	Sub-adult	2022-07-05	Kruger National Park	Phabeni	-25.0428	31.2769	Serum
101	African buffalo	Syncerus caffer	Female	Sub-adult	2022-07-11	Kruger National Park	MAC area	-25.2701	31.8886	Serum
102	African buffalo	Syncerus caffer	Female	Sub-adult	2022-07-06	Kruger National Park	Spanplek	-25.0102	31.4346	Serum
103	African buffalo	Syncerus caffer	Female	Sub-adult	2022-07-06	Kruger National Park	Spanplek	-25.0102	31.4346	Serum
104	African buffalo	Syncerus caffer	Female	Sub-adult	2022-07-06	Kruger National Park	Spanplek	-25.0102	31.4346	Serum
105	African buffalo	Syncerus caffer	Female	Sub-adult	2022-07-06	Kruger National Park	Spanplek	-25.0102	31.4346	Serum
106	African buffalo	Syncerus caffer	Female	Sub-adult	2022-07-06	Kruger National Park	Spanplek	-25.0102	31.4346	Serum
107	African buffalo	Syncerus caffer	Female	Sub-adult	2022-07-11	Kruger National Park	Spanplek	-25.0102	31.4346	Serum
108	African buffalo	Syncerus caffer	Female	Sub-adult	2022-07-11	Kruger National Park	MAC area	-25.2701	31.8886	Serum
109	African buffalo	Syncerus caffer	Female	Sub-adult	2022-07-06	Kruger National Park	Spanplek	-25.0102	31.4346	Serum
110	African buffalo	Syncerus caffer	Female	Sub-adult	2022-07-11	Kruger National Park	MAC area	-25.2701	31.8886	Serum
111	African buffalo	Syncerus caffer	Female	Sub-adult	2022-07-06	Kruger National Park	Spanplek	-25.0102	31.4346	Serum
112	African buffalo	Syncerus caffer	Female	Sub-adult	2022-07-06	Kruger National Park	Phabeni	-25.0428	31.2769	Serum
113	African buffalo	Syncerus caffer	Female	Sub-adult	2022-07-05	Kruger National Park	Phabeni	-25.0428	31.2769	Serum
114	African buffalo	Syncerus caffer	Female	Sub-adult	2022-07-05	Kruger National Park	Phabeni	-25.0428	31.2769	Serum
115	African buffalo	Syncerus caffer	Female	Sub-adult	2022-07-05	Kruger National Park	Phabeni	-25.0428	31.2769	Serum
116	African buffalo	Syncerus caffer	Female	Sub-adult	2022-07-05	Kruger National Park	Phabeni	-25.0428	31.2769	Serum
117	African buffalo	Syncerus caffer	Female	Sub-adult	2022-07-05	Kruger National Park	Phabeni	-25.0428	31.2769	Serum
118	African buffalo	Syncerus caffer	Female	Sub-adult	2022-07-05	Kruger National Park	Phabeni	-25.0428	31.2769	Serum
119	African buffalo	Syncerus caffer	Female	Sub-adult	2022-07-05	Kruger National Park	Phabeni	-25.0428	31.2769	Serum
120	African buffalo	Syncerus caffer	Female	Sub-adult	2022-07-05	Kruger National Park	Phabeni	-25.0428	31.2769	Serum
121	African buffalo	Syncerus caffer	Female	Sub-adult	2022-07-05	Kruger National Park	Phabeni	-25.0428	31.2769	Serum
122	African buffalo	Syncerus caffer	Female	Sub-adult	2022-07-05	Kruger National Park	Phabeni	-25.0428	31.2769	Serum
123	African buffalo	Syncerus caffer	Female	Sub-adult	2022-07-05	Kruger National Park	Phabeni	-25.0428	31.2769	Serum
124	African buffalo	Syncerus caffer	Female	Sub-adult	2022-07-06	Kruger National Park	Spanplek	-25.0102	31.4346	Serum
125	African buffalo	Syncerus caffer	Female	Sub-adult	2022-07-04	Kruger National Park	Lower Sabie	-25.1224	31.8973	Serum
126	African buffalo	Syncerus caffer	Female	Sub-adult	2022-07-04	Kruger National Park	Lower Sabie	-25.1224	31.8973	Serum
127	African buffalo	Syncerus caffer	Female	Sub-adult	2022-07-04	Kruger National Park	Lower Sabie	-25.1224	31.8973	Serum
128	African buffalo	Syncerus caffer	Female	Sub-adult	2022-07-04	Kruger National Park	Lower Sabie	-25.1224	31.8973	Serum
129	African buffalo	Syncerus caffer	Female	Sub-adult	2022-07-04	Kruger National Park	Lower Sabie	-25.1224	31.8973	Serum
130	African buffalo	Syncerus caffer	Female	Sub-adult	2022-07-04	Kruger National Park	Lower Sabie	-25.1224	31.8973	Serum
131	African buffalo	Syncerus caffer	Female	Sub-adult	2022-07-04	Kruger National Park	Lower Sabie	-25.1224	31.8973	Serum
132	African buffalo	Syncerus caffer	Female	Sub-adult	2022-07-06	Kruger National Park	Spanplek	-25.0102	31.4346	Serum
133	African buffalo	Syncerus caffer	Female	Sub-adult	2022-07-06	Kruger National Park	Spanplek	-25.0102	31.4346	Serum
134	African buffalo	Syncerus caffer	Female	Sub-adult	2022-07-06	Kruger National Park	Spanplek	-25.0102	31.4346	Serum
135	African buffalo	Syncerus caffer	Female	Sub-adult	2022-07-11	Kruger National Park	MAC area	-25.2744	31.8579	Serum
136	African buffalo	Syncerus caffer	Female	Sub-adult	2022-07-11	Kruger National Park	MAC area	-25.2744	31.8579	Serum
137	African buffalo	Syncerus caffer	Female	Sub-adult	2022-07-11	Kruger National Park	MAC area	-25.2744	31.8579	Serum
138	African buffalo	Syncerus caffer	Female	Sub-adult	2022-07-11	Kruger National Park	MAC area	-25.2744	31.8579	Serum
139	African buffalo	Syncerus caffer	Female	Sub-adult	2022-07-12	Kruger National Park	MAC area	-25.2744	31.8579	Serum
140	African buffalo	Syncerus caffer	Female	Sub-adult	2022-07-12	Kruger National Park	MAC area	-25.2744	31.8579	Serum
141	African buffalo	Syncerus caffer	Female	Sub-adult	2022-07-12	Kruger National Park	MAC area	-25.2744	31.8579	Serum
142	African buffalo	Syncerus caffer	Female	Sub-adult	2022-07-12	Kruger National Park	MAC area	-25.2744	31.8579	Serum
143	African buffalo	Syncerus caffer	Female	Sub-adult	2022-07-06	Kruger National Park	Spanplek	-25.0102	31.4346	Serum
144	African buffalo	Syncerus caffer	Female	Sub-adult	2022-07-06	Kruger National Park	Spanplek	-25.0102	31.4346	Serum
145	African buffalo	Syncerus caffer	Female	Sub-adult	2022-07-06	Kruger National Park	Spanplek	-25.0102	31.4346	Serum
146	African buffalo	Syncerus caffer	Female	Sub-adult	2022-07-06	Kruger National Park	Spanplek	-25.0102	31.4346	Serum
147	African buffalo	Syncerus caffer	Female	Sub-adult	2022-07-11	Kruger National Park	MAC area	-25.2744	31.8579	Serum
148	African buffalo	Syncerus caffer	Female	Sub-adult	2022-07-11	Kruger National Park	MAC area	-25.2744	31.8579	Serum
149	African buffalo	Syncerus caffer	Female	Sub-adult	2022-07-11	Kruger National Park	MAC area	-25.2744	31.8579	Serum
150	African buffalo	Syncerus caffer	Female	Sub-adult	2022-07-11	Kruger National Park	MAC area	-25.2744	31.8579	Serum
151	African buffalo	Syncerus caffer	Female	Sub-adult	2022-07-11	Kruger National Park	MAC area	-25.2744	31.8579	Serum
152	African buffalo	Syncerus caffer	Female	Sub-adult	2022-07-11	Kruger National Park	MAC area	-25.2744	31.8579	Serum
153	African buffalo	Syncerus caffer	Female	Sub-adult	2022-07-11	Kruger National Park	MAC area	-25.2744	31.8579	Serum
154	African buffalo	Syncerus caffer	Female	Sub-adult	2022-07-11	Kruger National Park	MAC area	-25.2744	31.8579	Serum
155	African buffalo	Syncerus caffer	Female	Sub-adult	2022-07-11	Kruger National Park	MAC area	-25.2744	31.8579	Serum
156	African buffalo	Syncerus caffer	Female	Sub-adult	2022-07-11	Kruger National Park	MAC area	-25.2744	31.8579	Serum
157	African buffalo	Syncerus caffer	Female	Sub-adult	2022-07-11	Kruger National Park	MAC area	-25.2744	31.8579	Serum
158	African buffalo	Syncerus caffer	Female	Sub-adult	2022-07-11	Kruger National Park	MAC area	-25.2744	31.8579	Serum
159	African buffalo	Syncerus caffer	Female	Sub-adult	2022-07-11	Kruger National Park	MAC area	-25.2744	31.8579	Serum
160	African buffalo	Syncerus caffer	Female	Sub-adult	2022-07-11	Kruger National Park	MAC area	-25.2744	31.8579	Serum
161	Giraffe	Giraffa camelopardalis	Male	Adult	2023-03-15	Timbavati reserve				Serum
162	Blue wildebeest	Connachaetes taurinus	Male	Adult	2023-03-14	Timbavati reserve		-24.3945	31.2245	Serum
163	Blue wildebeest	Connachaetes taurinus	Male	Adult	2023-03-16	Timbavati reserve		-24.3785	31.2047	Serum
165	Plains zebra	Equus quagga	Male	Adult	2023-03-16	Timbavati reserve		-24.3762	31.2243	Serum
166	Plains zebra	Equus quagga	Male	Adult	2023-03-18	Timbavati reserve		-24.3714	31.3618	Serum
167	Hippo	Hippopotamus amphibius	Male	Adult	2023-03-25	Timbavati reserve		-24.4457	31.2245	Serum
168	Greater kudu	Tragelaphus strepsiceros	Female	Adult	2021-11-18	Kruger National Park	Skukuza, Lake Panic Afdraai	-24.9811	31.5706	Serum
169	Warthog	Phacocoerus africanus	Male	Adult	2022-09-13	Kruger National Park	Pafuri	-22.435	31.28	Serum
170	African elephant	Loxodonta africana	Male	Adult	2022-10-14	Kruger National Park	Letaba	-23.8615	31.5805	Serum
171	African elephant	Loxodonta africana	Male	Adult	2022-10-14	Kruger National Park	Letaba	-23.8615	31.5805	Serum
172	Hippo	Hippopotamus amphibius	Male	Sub-adult	2022-10-03	Kruger National Park	Letaba	-23.8411	31.6109	Serum
173	Greater kudu	Tragelaphus strepsiceros	Female	Adult	2022-09-12	Kruger National Park	Pafuri	-22.4416	31.2688	Serum
174	Hippo	Hippopotamus amphibius	Male	Adult	2022-10-03	Kruger National Park	Letaba, sewage dam	-23.8102	31.5917	Serum
175	African elephant	Loxodonta africana	Male	Adult	2022-09-29	Kruger National Park	Tamboti	-24.4569	31.4121	Serum
176	African elephant	Loxodonta africana	Male	Adult	2022-09-29	Kruger National Park	Tamboti	-24.4569	31.4121	Serum
177	African elephant	Loxodonta africana	Male	Adult	2022-09-27	Kruger National Park	Letaba	-23.8391	31.536	Serum
178	African elephant	Loxodonta africana	Male	Adult	2022-09-27	Kruger National Park	Letaba	-23.8391	31.536	Serum
179	African elephant	Loxodonta africana	Male	Adult	2022-09-19	Kruger National Park	Letaba	-23.9073	31.5644	Serum
180	African elephant	Loxodonta africana	Male	Adult	2022-09-19	Kruger National Park	Letaba	-23.9073	31.5644	Serum
181	Black wildebeest	Connachaetes gnou	Male	Sub-adult	2023-05-07	Mountain Zebra National Park		-32.156	25.4661	Serum
184	Black wildebeest	Connachaetes gnou	Male	Sub-adult	2023-05-07	Mountain Zebra National Park		-32.156	25.4661	Serum
186	Black wildebeest	Connachaetes gnou	Male	Juvenile	2023-05-07	Mountain Zebra National Park		-32.156	25.4661	Serum
187	Black wildebeest	Connachaetes gnou	Male	Sub-adult	2023-05-07	Mountain Zebra National Park		-32.156	25.4661	Serum
188	Black wildebeest	Connachaetes gnou	Male	Sub-adult	2023-05-07	Mountain Zebra National Park		-32.156	25.4661	Serum
193	Black wildebeest	Connachaetes gnou	Male	Adult	2023-05-07	Mountain Zebra National Park		-32.156	25.4661	Serum
194	Black wildebeest	Connachaetes gnou	Female	Sub-adult	2023-05-07	Mountain Zebra National Park		-32.156	25.4661	Serum
201	Black wildebeest	Connachaetes gnou	Male	Sub-adult	2023-05-07	Mountain Zebra National Park		-32.156	25.4661	Serum
207	Black wildebeest	Connachaetes gnou	Male	Sub-adult	2023-05-08	Mountain Zebra National Park	Obejani loop	-32.156	25.4661	Serum
210	Black wildebeest	Connachaetes gnou	Male	Sub-adult	2023-05-08	Mountain Zebra National Park	Obejani loop	-32.156	25.4661	Serum
211	Black wildebeest	Connachaetes gnou	Male	Sub-adult	2023-05-08	Mountain Zebra National Park	Obejani loop	-32.156	25.4661	Serum
212	Black wildebeest	Connachaetes gnou	Male	Sub-adult	2023-05-08	Mountain Zebra National Park	Obejani loop	-32.156	25.4661	Serum
214	Black wildebeest	Connachaetes gnou	Male	Sub-adult	2023-05-08	Mountain Zebra National Park	Obejani loop	-32.156	25.4661	Serum
215	Black wildebeest	Connachaetes gnou	Male	Sub-adult	2023-05-08	Mountain Zebra National Park	Obejani loop	-32.156	25.4661	Serum
216	Black wildebeest	Connachaetes gnou	Female	Sub-adult	2023-05-08	Mountain Zebra National Park	Obejani loop	-32.156	25.4661	Serum
218	Black wildebeest	Connachaetes gnou	Male	Juvenile	2023-05-08	Mountain Zebra National Park	Obejani loop	-32.156	25.4661	Serum
221	Black wildebeest	Connachaetes gnou	Male	Sub-adult	2023-05-08	Mountain Zebra National Park	Obejani loop	-32.156	25.4661	Serum
223	Black wildebeest	Connachaetes gnou	Male	Sub-adult	2023-05-08	Mountain Zebra National Park	Obejani loop	-32.156	25.4661	Serum
224	Black wildebeest	Connachaetes gnou	Male	Sub-adult	2023-05-08	Mountain Zebra National Park	Obejani loop	-32.156	25.4661	Serum
225	Black wildebeest	Connachaetes gnou	Male	Sub-adult	2023-05-08	Mountain Zebra National Park	Obejani loop	-32.156	25.4661	Serum
226	Black wildebeest	Connachaetes gnou	Male	Sub-adult	2023-05-08	Mountain Zebra National Park	Obejani loop	-32.156	25.4661	Serum
227	Black wildebeest	Connachaetes gnou	Male	Sub-adult	2023-05-08	Mountain Zebra National Park	Obejani loop	-32.156	25.4661	Serum
230	Black wildebeest	Connachaetes gnou	Male	Sub-adult	2023-05-08	Mountain Zebra National Park	Obejani loop	-32.156	25.4661	Serum
231	Black wildebeest	Connachaetes gnou	Male	Adult	2023-05-08	Mountain Zebra National Park	Obejani loop	-32.156	25.4661	Serum
234	Common eland	Taurotragus oryx	Female	Sub-adult	2023-07-19	Karoo National Park	East	-32.338	22.5274	Serum
235	Common eland	Taurotragus oryx	Female	Adult	2023-07-19	Karoo National Park	East	-32.338	22.5274	Serum
236	Common eland	Taurotragus oryx	Male	Adult	2023-07-19	Karoo National Park	East	-32.338	22.5274	Serum
237	Common eland	Taurotragus oryx	Male	Sub-adult	2023-07-19	Karoo National Park	East	-32.338	22.5274	Serum
238	Common eland	Taurotragus oryx	Female	Sub-adult	2023-07-19	Karoo National Park	East	-32.338	22.5274	Serum
239	Common eland	Taurotragus oryx	Male	Adult	2023-07-19	Karoo National Park	East	-32.338	22.5274	Serum
240	Gemsbok	Oryx gazella	Male	Sub-adult	2023-07-19	Karoo National Park	East	-32.338	22.5274	Serum
241	Common eland	Taurotragus oryx	Female	Adult	2023-07-19	Karoo National Park	East	-32.338	22.5274	Serum
243	Common eland	Taurotragus oryx	Female	Adult	2023-07-19	Karoo National Park	East	-32.338	22.5274	Serum
244	Common eland	Taurotragus oryx	Male	Adult	2023-07-19	Karoo National Park	East	-32.338	22.5274	Serum
245	Common eland	Taurotragus oryx	Female	Sub-adult	2023-07-19	Karoo National Park	East	-32.338	22.5274	Serum
246	Common eland	Taurotragus oryx	Female	Adult	2023-07-19	Karoo National Park	East	-32.338	22.5274	Serum
248	Common eland	Taurotragus oryx	Female	Adult	2023-07-19	Karoo National Park	East	-32.338	22.5274	Serum
250	Common eland	Taurotragus oryx	Male	Adult	2023-07-19	Karoo National Park	East	-32.338	22.5274	Serum
251	Common eland	Taurotragus oryx	Male	Adult	2023-07-19	Karoo National Park	East	-32.338	22.5274	Serum
252	Common eland	Taurotragus oryx	Male	Adult	2023-07-19	Karoo National Park	East	-32.338	22.5274	Serum
253	Common eland	Taurotragus oryx	Male	Adult	2023-07-19	Karoo National Park	East	-32.338	22.5274	Serum
254	Common eland	Taurotragus oryx	Female	Juvenile	2023-07-19	Karoo National Park	East	-32.338	22.5274	Serum
255	Common eland	Taurotragus oryx	Male	Adult	2023-07-19	Karoo National Park	East	-32.338	22.5274	Serum
256	Common eland	Taurotragus oryx	Male	Adult	2023-07-19	Karoo National Park	East	-32.338	22.5274	Serum
259	Common eland	Taurotragus oryx	Male	Adult	2023-07-19	Karoo National Park	East	-32.338	22.5274	Serum
260	Common eland	Taurotragus oryx	Female	Sub-adult	2023-07-19	Karoo National Park	East	-32.338	22.5274	Serum
261	Common eland	Taurotragus oryx	Male	Adult	2023-07-19	Karoo National Park	East	-32.338	22.5274	Serum
262	Common eland	Taurotragus oryx	Male	Adult	2023-07-19	Karoo National Park	East	-32.338	22.5274	Serum
265	Common eland	Taurotragus oryx	Male	Adult	2023-07-19	Karoo National Park	East	-32.338	22.5274	Serum
266	Common eland	Taurotragus oryx	Female	Adult	2023-07-19	Karoo National Park	East	-32.338	22.5274	Serum
267	Common eland	Taurotragus oryx	Male	Juvenile	2023-07-19	Karoo National Park	East	-32.338	22.5274	Serum
268	Common eland	Taurotragus oryx	Male	Adult	2023-07-19	Karoo National Park	East	-32.338	22.5274	Serum
269	Gemsbok	Oryx gazella	Male	Adult	2023-07-17	Karoo National Park	West	-32.2927	22.4301	Serum
270	Red hartebeest	Alcelaphus buselaphus	Male	Adult	2023-07-17	Karoo National Park	West	-32.2927	22.4301	Serum
271	Red hartebeest	Alcelaphus buselaphus	Female	Adult	2023-07-17	Karoo National Park	West	-32.2927	22.4301	Serum
273	Red hartebeest	Alcelaphus buselaphus	Male	Adult	2023-07-17	Karoo National Park	West	-32.2927	22.4301	Serum
274	Red hartebeest	Alcelaphus buselaphus	Male	Adult	2023-07-17	Karoo National Park	West	-32.2927	22.4301	Serum
276	Gemsbok	Oryx gazella	Female	Adult	2023-07-17	Karoo National Park	West	-32.2927	22.4301	Serum
279	Gemsbok	Oryx gazella	Male	Adult	2023-07-17	Karoo National Park	West	-32.2927	22.4301	Serum
282	Red hartebeest	Alcelaphus buselaphus	Female	Sub-adult	2023-07-17	Karoo National Park	West	-32.2927	22.4301	Serum
287	Red hartebeest	Alcelaphus buselaphus	Female	Sub-adult	2023-07-17	Karoo National Park	West	-32.2927	22.4301	Serum
288	Red hartebeest	Alcelaphus buselaphus	Male	Sub-adult	2023-07-17	Karoo National Park	West	-32.2927	22.4301	Serum
289	Gemsbok	Oryx gazella	Female	Adult	2023-07-17	Karoo National Park	West	-32.2927	22.4301	Serum
290	Gemsbok	Oryx gazella	Female	Adult	2023-07-17	Karoo National Park	West	-32.2927	22.4301	Serum
291	Gemsbok	Oryx gazella	Female	Sub-adult	2023-07-17	Karoo National Park	West	-32.2927	22.4301	Serum
293	Gemsbok	Oryx gazella	Female	Juvenile	2023-07-17	Karoo National Park	West	-32.2927	22.4301	Serum
294	Common eland	Taurotragus oryx	Female	Sub-adult	2023-07-17	Karoo National Park	West	-32.2927	22.4301	Serum
296	Common eland	Taurotragus oryx	Male	Adult	2023-07-17	Karoo National Park	West	-32.2927	22.4301	Serum
297	Gemsbok	Oryx gazella	Male	Sub-adult	2023-07-17	Karoo National Park	West	-32.2927	22.4301	Serum
301	Red hartebeest	Alcelaphus buselaphus	Male	Juvenile	2023-07-17	Karoo National Park	West	-32.2927	22.4301	Serum
302	Red hartebeest	Alcelaphus buselaphus	Female	Adult	2023-07-17	Karoo National Park	West	-32.2927	22.4301	Serum
303	Gemsbok	Oryx gazella	Female	Adult	2023-07-17	Karoo National Park	West	-32.2927	22.4301	Serum
304	Red hartebeest	Alcelaphus buselaphus	Male	Sub-adult	2023-07-17	Karoo National Park	West	-32.2927	22.4301	Serum
305	Gemsbok	Oryx gazella	Female	Sub-adult	2023-07-17	Karoo National Park	West	-32.2927	22.4301	Serum
306	Gemsbok	Oryx gazella	Male	Sub-adult	2023-07-17	Karoo National Park	West	-32.2927	22.4301	Serum
308	Common eland	Taurotragus oryx	Male	Adult	2023-07-18	Karoo National Park	East	-32.2804	22.483	Serum
310	Red hartebeest	Alcelaphus buselaphus	Male	Adult	2023-07-17	Karoo National Park	West	-32.2927	22.4301	Serum
312	Red hartebeest	Alcelaphus buselaphus	Male	Adult	2023-07-17	Karoo National Park	East	-32.2927	22.4301	Serum
313	Common eland	Taurotragus oryx	Male	Adult	2023-07-18	Karoo National Park	East	-32.2804	22.483	Serum
314	Common eland	Taurotragus oryx	Female	Adult	2023-07-18	Karoo National Park	East	-32.2804	22.483	Serum
315	Common eland	Taurotragus oryx	Male	Adult	2023-07-18	Karoo National Park	East	-32.2804	22.483	Serum
316	Red hartebeest	Alcelaphus buselaphus	Male	Adult	2023-07-17	Karoo National Park	West	-32.2927	22.4301	Serum
317	Gemsbok	Oryx gazella	Male	Adult	2023-07-17	Karoo National Park	West	-32.2927	22.4301	Serum
319	Gemsbok	Oryx gazella	Male	Sub-adult	2023-07-17	Karoo National Park	West	-32.2927	22.4301	Serum
320	Gemsbok	Oryx gazella	Female	Juvenile	2023-07-17	Karoo National Park	West	-32.2927	22.4301	Serum
321	Gemsbok	Oryx gazella	Male	Sub-adult	2023-07-17	Karoo National Park	West	-32.2927	22.4301	Serum
322	Gemsbok	Oryx gazella	Male	Sub-adult	2023-07-17	Karoo National Park	West	-32.2927	22.4301	Serum
323	Gemsbok	Oryx gazella	Female	Adult	2023-07-17	Karoo National Park	West	-32.2927	22.4301	Serum
324	Gemsbok	Oryx gazella	Male	Sub-adult	2023-07-17	Karoo National Park	West	-32.2927	22.4301	Serum
326	Gemsbok	Oryx gazella	Male	Juvenile	2023-07-17	Karoo National Park	West	-32.2927	22.4301	Serum
327	Gemsbok	Oryx gazella	Male	Adult	2023-07-17	Karoo National Park	West	-32.2927	22.4301	Serum
328	Red hartebeest	Alcelaphus buselaphus	Male	Adult	2023-07-17	Karoo National Park	West	-32.2927	22.4301	Serum
330	Red hartebeest	Alcelaphus buselaphus	Male	Juvenile	2023-07-17	Karoo National Park	West	-32.2927	22.4301	Serum
332	Red hartebeest	Alcelaphus buselaphus	Female	Sub-adult	2023-07-17	Karoo National Park	West	-32.2927	22.4301	Serum
334	Red hartebeest	Alcelaphus buselaphus	Male	Adult	2023-07-17	Karoo National Park	West	-32.2927	22.4301	Serum
335	Red hartebeest	Alcelaphus buselaphus	Male	Adult	2023-07-17	Karoo National Park	West	-32.2927	22.4301	Serum
336	Red hartebeest	Alcelaphus buselaphus	Male	Adult	2023-07-17	Karoo National Park	West	-32.2927	22.4301	Serum
337	Red hartebeest	Alcelaphus buselaphus	Male	Adult	2023-07-17	Karoo National Park	West	-32.2088	22.1777	Serum
339	Red hartebeest	Alcelaphus buselaphus	Male	Adult	2023-07-17	Karoo National Park	West	-32.2088	22.1777	Serum
345	Common eland	Taurotragus oryx	Male	Adult	2023-07-17	Karoo National Park	West	-32.2088	22.1777	Serum
346	Red hartebeest	Alcelaphus buselaphus	Male	Adult	2023-07-17	Karoo National Park	West	-32.2088	22.1777	Serum
347	Red hartebeest	Alcelaphus buselaphus	Male	Sub-adult	2023-07-17	Karoo National Park	West	-32.2088	22.1777	Serum
349	Gemsbok	Oryx gazella	Female	Adult	2023-07-17	Karoo National Park	West	-32.2088	22.1777	Serum
351	Gemsbok	Oryx gazella	Male	Adult	2023-07-17	Karoo National Park	West	-32.2088	22.1777	Serum
353	Gemsbok	Oryx gazella	Male	Adult	2023-07-17	Karoo National Park	West	-32.2088	22.1777	Serum
355	Gemsbok	Oryx gazella	Female	Adult	2023-07-17	Karoo National Park	West	-32.2088	22.1777	Serum
356	Gemsbok	Oryx gazella	Female	Juvenile	2023-07-17	Karoo National Park	West	-32.2088	22.1777	Serum
358	Red hartebeest	Alcelaphus buselaphus	Female	Juvenile	2023-07-17	Karoo National Park	West	-32.2088	22.1777	Serum
359	Gemsbok	Oryx gazella	Female	Adult	2023-07-17	Karoo National Park	West	-32.2088	22.1777	Serum
362	Gemsbok	Oryx gazella	Male	Adult	2023-07-17	Karoo National Park	West	-32.2088	22.1777	Serum
363	Gemsbok	Oryx gazella	Female	Adult	2023-07-17	Karoo National Park	West	-32.2088	22.1777	Serum
364	Gemsbok	Oryx gazella	Female	Adult	2023-07-17	Karoo National Park	West	-32.2088	22.1777	Serum
366	Gemsbok	Oryx gazella	Male	Adult	2023-07-17	Karoo National Park	West	-32.2088	22.1777	Serum
368	Springbok	Antidorcas marsupialis	Male	Sub-adult	2023-08-07	Mokala National Park	West	-29.1694	24.3141	Serum
369	Springbok	Antidorcas marsupialis	Male	Adult	2023-08-07	Mokala National Park	West	-29.1694	24.3141	Serum
371	Springbok	Antidorcas marsupialis	Male	Sub-adult	2023-08-07	Mokala National Park	West	-29.1694	24.3141	Serum
372	Springbok	Antidorcas marsupialis	Male	Sub-adult	2023-08-07	Mokala National Park	West	-29.1694	24.3141	Serum
373	Warthog	Phacocoerus africanus	Male	Adult	2023-08-07	Mokala National Park	West	-29.1694	24.3141	Serum
374	Springbok	Antidorcas marsupialis	Male	Adult	2023-08-07	Mokala National Park	West	-29.1694	24.3141	Serum
375	Springbok	Antidorcas marsupialis	Female	Juvenile	2023-08-07	Mokala National Park	West	-29.1694	24.3141	Serum
376	Springbok	Antidorcas marsupialis	Male	Juvenile	2023-08-07	Mokala National Park	West	-29.1694	24.3141	Serum
377	Springbok	Antidorcas marsupialis	Male	Adult	2023-08-07	Mokala National Park	West	-29.1694	24.3141	Serum
378	Springbok	Antidorcas marsupialis	Male	Adult	2023-08-07	Mokala National Park	West	-29.1694	24.3141	Serum
379	Springbok	Antidorcas marsupialis	Female	Adult	2023-08-07	Mokala National Park	West	-29.1694	24.3141	Serum
380	Springbok	Antidorcas marsupialis	Female	Adult	2023-08-07	Mokala National Park	West	-29.1694	24.3141	Serum
381	Springbok	Antidorcas marsupialis	Female	Sub-adult	2023-08-07	Mokala National Park	West	-29.1694	24.3141	Serum
382	Springbok	Antidorcas marsupialis	Male	Adult	2023-08-07	Mokala National Park	West	-29.1694	24.3141	Serum
383	Springbok	Antidorcas marsupialis	Male	Sub-adult	2023-08-07	Mokala National Park	West	-29.1694	24.3141	Serum
384	Springbok	Antidorcas marsupialis	Male	Adult	2023-08-07	Mokala National Park	West	-29.1694	24.3141	Serum
385	Springbok	Antidorcas marsupialis	Male	Sub-adult	2023-08-07	Mokala National Park	West	-29.1694	24.3141	Serum
386	Springbok	Antidorcas marsupialis	Male	Adult	2023-08-07	Mokala National Park	West	-29.1694	24.3141	Serum
387	Springbok	Antidorcas marsupialis	Male	Adult	2023-08-07	Mokala National Park	West	-29.1694	24.3141	Serum
388	Springbok	Antidorcas marsupialis	Male	Adult	2023-08-07	Mokala National Park	West	-29.1694	24.3141	Serum
389	Springbok	Antidorcas marsupialis	Male	Sub-adult	2023-08-07	Mokala National Park	West	-29.1694	24.3141	Serum
390	Springbok	Antidorcas marsupialis	Male	Adult	2023-08-07	Mokala National Park	West	-29.1694	24.3141	Serum
391	Springbok	Antidorcas marsupialis	Female	Sub-adult	2023-08-07	Mokala National Park	West	-29.1694	24.3141	Serum
392	Warthog	Phacocoerus africanus	Male	Adult	2023-08-07	Mokala National Park	West	-29.1694	24.3141	Serum
393	Springbok	Antidorcas marsupialis	Male	Adult	2023-08-07	Mokala National Park	West	-29.1694	24.3141	Serum
394	Springbok	Antidorcas marsupialis	Male	Adult	2023-08-07	Mokala National Park	West	-29.1694	24.3141	Serum
395	Springbok	Antidorcas marsupialis	Male	Adult	2023-08-07	Mokala National Park	West	-29.1694	24.3141	Serum
396	Springbok	Antidorcas marsupialis	Male	Adult	2023-08-07	Mokala National Park	West	-29.1694	24.3141	Serum
397	Springbok	Antidorcas marsupialis	Male	Sub-adult	2023-08-07	Mokala National Park	West	-29.1694	24.3141	Serum
399	Springbok	Antidorcas marsupialis	Male	Sub-adult	2023-08-07	Mokala National Park	West	-29.1694	24.3141	Serum
400	Springbok	Antidorcas marsupialis	Male	Sub-adult	2023-08-07	Mokala National Park	West	-29.1694	24.3141	Serum
401	Springbok	Antidorcas marsupialis	Male	Adult	2023-08-07	Mokala National Park	West	-29.1694	24.3141	Serum
402	Springbok	Antidorcas marsupialis	Male	Adult	2023-08-07	Mokala National Park	West	-29.1694	24.3141	Serum
403	Springbok	Antidorcas marsupialis	Male	Adult	2023-08-07	Mokala National Park	West	-29.1694	24.3141	Serum
404	Springbok	Antidorcas marsupialis	Male	Sub-adult	2023-08-07	Mokala National Park	West	-29.1694	24.3141	Serum
405	Springbok	Antidorcas marsupialis	Male	Sub-adult	2023-08-07	Mokala National Park	West	-29.1694	24.3141	Serum
406	Springbok	Antidorcas marsupialis	Male	Sub-adult	2023-08-07	Mokala National Park	West	-29.1694	24.3141	Serum
409	Springbok	Antidorcas marsupialis	Male	Sub-adult	2023-08-07	Mokala National Park	West	-29.1694	24.3141	Serum
410	Warthog	Phacocoerus africanus	Female	Juvenile	2023-08-07	Mokala National Park	West	-29.1694	24.3141	Serum
412	Warthog	Phacocoerus africanus	Female	Adult	2023-08-07	Mokala National Park	West	-29.1694	24.3141	Serum
416	Warthog	Phacocoerus africanus	Female	Adult	2023-08-07	Mokala National Park	West	-29.1649	24.2752	Serum
424	Springbok	Antidorcas marsupialis	Male	Sub-adult	2023-08-07	Mokala National Park	West	-29.1649	24.2752	Serum
425	Springbok	Antidorcas marsupialis	Male	Sub-adult	2023-08-07	Mokala National Park	West	-29.1649	24.2752	Serum
426	Springbok	Antidorcas marsupialis	Male	Adult	2023-08-07	Mokala National Park	West	-29.1649	24.2752	Serum
427	Springbok	Antidorcas marsupialis	Male	Sub-adult	2023-08-07	Mokala National Park	West	-29.1649	24.2752	Serum
428	Springbok	Antidorcas marsupialis	Male	Adult	2023-08-07	Mokala National Park	West	-29.1649	24.2752	Serum
429	Springbok	Antidorcas marsupialis	Male	Sub-adult	2023-08-07	Mokala National Park	West	-29.1649	24.2752	Serum
430	Springbok	Antidorcas marsupialis	Male	Adult	2023-08-07	Mokala National Park	West	-29.1649	24.2752	Serum
431	Springbok	Antidorcas marsupialis			2023-08-07	Mokala National Park	West	-29.1649	24.2752	Serum
432	Springbok	Antidorcas marsupialis	Male	Sub-adult	2023-08-07	Mokala National Park	West	-29.1649	24.2752	Serum
433	Springbok	Antidorcas marsupialis	Male	Sub-adult	2023-08-07	Mokala National Park	West	-29.1649	24.2752	Serum
434	Springbok	Antidorcas marsupialis	Male	Sub-adult	2023-08-07	Mokala National Park	West	-29.1649	24.2752	Serum
435	Springbok	Antidorcas marsupialis	Male	Sub-adult	2023-08-07	Mokala National Park	West	-29.1649	24.2752	Serum
436	Springbok	Antidorcas marsupialis	Male	Sub-adult	2023-08-07	Mokala National Park	West	-29.1649	24.2752	Serum
437	Springbok	Antidorcas marsupialis	Male	Sub-adult	2023-08-07	Mokala National Park	West	-29.1649	24.2752	Serum
439	Waterbuck	Kobus ellipsiprymnus	Female	Adult	2023-08-07	Mokala National Park	West	-29.1649	24.2752	Serum
440	Springbok	Antidorcas marsupialis	Male	Sub-adult	2023-08-07	Mokala National Park	West	-29.1649	24.2752	Serum
443	Springbok	Antidorcas marsupialis	Male	Sub-adult	2023-08-07	Mokala National Park	West	-29.1649	24.2752	Serum
445	Springbok	Antidorcas marsupialis	Male	Adult	2023-08-07	Mokala National Park	West	-29.1649	24.2752	Serum
447	Springbok	Antidorcas marsupialis	Male	Sub-adult	2023-08-07	Mokala National Park	West	-29.1649	24.2752	Serum
451	Springbok	Antidorcas marsupialis	Female	Juvenile	2023-08-07	Mokala National Park	West	-29.1649	24.2752	Serum
452	Springbok	Antidorcas marsupialis	Male	Sub-adult	2023-08-07	Mokala National Park	West	-29.1649	24.2752	Serum
454	Springbok	Antidorcas marsupialis	Male	Sub-adult	2023-08-07	Mokala National Park	West	-29.1649	24.2752	Serum
455	Springbok	Antidorcas marsupialis	Male	Sub-adult	2023-08-07	Mokala National Park	West	-29.1649	24.2752	Serum
456	Springbok	Antidorcas marsupialis	Male	Sub-adult	2023-08-07	Mokala National Park	West	-29.1649	24.2752	Serum
457	Springbok	Antidorcas marsupialis	Male	Sub-adult	2023-08-07	Mokala National Park	West	-29.1649	24.2752	Serum
458	Springbok	Antidorcas marsupialis	Male	Sub-adult	2023-08-07	Mokala National Park	West	-29.1649	24.2752	Serum
459	Springbok	Antidorcas marsupialis	Female	Sub-adult	2023-08-07	Mokala National Park	West	-29.1649	24.2752	Serum
460	Springbok	Antidorcas marsupialis	Male	Sub-adult	2023-08-07	Mokala National Park	West	-29.1649	24.2752	Serum
461	Springbok	Antidorcas marsupialis	Male	Sub-adult	2023-08-07	Mokala National Park	West	-29.1649	24.2752	Serum
462	Springbok	Antidorcas marsupialis	Male	Sub-adult	2023-08-07	Mokala National Park	West	-29.1649	24.2752	Serum
464	Warthog	Phacocoerus africanus	Male	Adult	2023-08-07	Mokala National Park	West	-29.1649	24.2752	Serum
465	Warthog	Phacocoerus africanus	Female	Sub-adult	2023-08-07	Mokala National Park	West	-29.1649	24.2752	Serum
466	Warthog	Phacocoerus africanus	Male	Sub-adult	2023-08-07	Mokala National Park	West	-29.1649	24.2752	Serum
467	Warthog	Phacocoerus africanus	Male	Sub-adult	2023-08-07	Mokala National Park	West	-29.1649	24.2752	Serum
468	Warthog	Phacocoerus africanus	Male	Sub-adult	2023-08-07	Mokala National Park	West	-29.1649	24.2752	Serum
469	Warthog	Phacocoerus africanus	Male	Adult	2023-08-07	Mokala National Park	West	-29.1649	24.2752	Serum
470	Warthog	Phacocoerus africanus	Female	Adult	2023-08-07	Mokala National Park	West	-29.1649	24.2752	Serum
471	Warthog	Phacocoerus africanus	Female	Sub-adult	2023-08-07	Mokala National Park	West	-29.1649	24.2752	Serum
472	Warthog	Phacocoerus africanus	Female	Sub-adult	2023-08-07	Mokala National Park	West	-29.1649	24.2752	Serum
473	Warthog	Phacocoerus africanus	Male	Sub-adult	2023-08-07	Mokala National Park	West	-29.1649	24.2752	Serum
475	Warthog	Phacocoerus africanus	Female	Juvenile	2023-08-07	Mokala National Park	West	-29.1649	24.2752	Serum
479	Warthog	Phacocoerus africanus	Male	Adult	2023-08-07	Mokala National Park	West	-29.1649	24.2752	Serum
480	Warthog	Phacocoerus africanus	Male	Sub-adult	2023-08-07	Mokala National Park	West	-29.1649	24.2752	Serum
481	Warthog	Phacocoerus africanus	Male	Sub-adult	2023-08-07	Mokala National Park	West	-29.1649	24.2752	Serum
485	Warthog	Phacocoerus africanus	Male	Adult	2023-08-07	Mokala National Park	West	-29.1649	24.2752	Serum
486	Warthog	Phacocoerus africanus	Female	Juvenile	2023-08-07	Mokala National Park	West	-29.1649	24.2752	Serum
487	Warthog	Phacocoerus africanus	Female	Adult	2023-08-07	Mokala National Park	West	-29.1649	24.2752	Serum
488	Springbok	Antidorcas marsupialis	Male	Adult	2023-08-08	Mokala National Park	West	-29.1649	24.2752	Serum
490	Springbok	Antidorcas marsupialis	Male	Adult	2023-08-08	Mokala National Park	West	-29.1649	24.2752	Serum
491	Springbok	Antidorcas marsupialis	Female	Sub-adult	2023-08-08	Mokala National Park	West	-29.1649	24.2752	Serum
492	Springbok	Antidorcas marsupialis	Male	Sub-adult	2023-08-08	Mokala National Park	West	-29.1649	24.2752	Serum
493	Springbok	Antidorcas marsupialis	Male	Adult	2023-08-08	Mokala National Park	West	-29.1649	24.2752	Serum
494	Springbok	Antidorcas marsupialis	Male	Sub-adult	2023-08-08	Mokala National Park	West	-29.1649	24.2752	Serum
495	Springbok	Antidorcas marsupialis	Male	Adult	2023-08-08	Mokala National Park	West	-29.1649	24.2752	Serum
497	Springbok	Antidorcas marsupialis	Male	Sub-adult	2023-08-08	Mokala National Park	West	-29.1649	24.2752	Serum
498	Springbok	Antidorcas marsupialis	Male	Sub-adult	2023-08-08	Mokala National Park	West	-29.1649	24.2752	Serum
499	Springbok	Antidorcas marsupialis	Male	Sub-adult	2023-08-08	Mokala National Park	West	-29.1649	24.2752	Serum
500	Warthog	Phacocoerus africanus	Male	Adult	2023-08-08	Mokala National Park	West	-29.1649	24.2752	Serum
501	Springbok	Antidorcas marsupialis	Female	Juvenile	2023-08-08	Mokala National Park	West	-29.1649	24.2752	Serum
502	Warthog	Phacocoerus africanus	Female	Adult	2023-08-08	Mokala National Park	West	-29.1649	24.2752	Serum
503	Springbok	Antidorcas marsupialis	Male	Sub-adult	2023-08-08	Mokala National Park	West	-29.1649	24.2752	Serum
504	Springbok	Antidorcas marsupialis	Female	Juvenile	2023-08-08	Mokala National Park	West	-29.1649	24.2752	Serum
505	Springbok	Antidorcas marsupialis	Female	Adult	2023-08-08	Mokala National Park	West	-29.1649	24.2752	Serum
506	Warthog	Phacocoerus africanus	Female	Adult	2023-08-08	Mokala National Park	West	-29.1649	24.2752	Serum
507	Warthog	Phacocoerus africanus	Male	Juvenile	2023-08-08	Mokala National Park	West	-29.1649	24.2752	Serum
508	Warthog	Phacocoerus africanus	Male	Adult	2023-08-08	Mokala National Park	West	-29.1649	24.2752	Serum
509	Warthog	Phacocoerus africanus	Male	Adult	2023-08-08	Mokala National Park	West	-29.1649	24.2752	Serum
510	Warthog	Phacocoerus africanus	Male	Sub-adult	2023-08-08	Mokala National Park	West	-29.1649	24.2752	Serum
511	Springbok	Antidorcas marsupialis	Male	Sub-adult	2023-08-08	Mokala National Park	West	-29.1649	24.2752	Serum
512	Springbok	Antidorcas marsupialis	Female	Sub-adult	2023-08-08	Mokala National Park	West	-29.1649	24.2752	Serum
515	Springbok	Antidorcas marsupialis	Female	Juvenile	2023-08-08	Mokala National Park	West	-29.1649	24.2752	Serum
516	Warthog	Phacocoerus africanus	Female	Sub-adult	2023-08-08	Mokala National Park	West	-29.1649	24.2752	Serum
517	Warthog	Phacocoerus africanus	Female	Sub-adult	2023-08-08	Mokala National Park	West	-29.1649	24.2752	Serum
518	Warthog	Phacocoerus africanus	Male	Adult	2023-08-08	Mokala National Park	West	-29.1649	24.2752	Serum
519	Warthog	Phacocoerus africanus	Female	Adult	2023-08-08	Mokala National Park	West	-29.1649	24.2752	Serum
522	Warthog	Phacocoerus africanus	Male	Adult	2023-08-08	Mokala National Park	West	-29.1649	24.2752	Serum
523	Warthog	Phacocoerus africanus	Male	Sub-adult	2023-08-08	Mokala National Park	West	-29.1649	24.2752	Serum
524	Springbok	Antidorcas marsupialis	Male	Adult	2023-08-08	Mokala National Park	West	-29.1649	24.2752	Serum
526	Springbok	Antidorcas marsupialis	Male	Sub-adult	2023-08-08	Mokala National Park	West	-29.1649	24.2752	Serum
527	Warthog	Phacocoerus africanus	Male	Adult	2023-08-08	Mokala National Park	West	-29.1649	24.2752	Serum
529	Waterbuck	Kobus ellipsiprymnus	Female	Adult	2023-08-08	Mokala National Park	West	-29.1649	24.2752	Serum
530	Waterbuck	Kobus ellipsiprymnus	Male	Juvenile	2023-08-08	Mokala National Park	West	-29.1649	24.2752	Serum
531	Waterbuck	Kobus ellipsiprymnus	Male	Juvenile	2023-08-08	Mokala National Park	West	-29.1649	24.2752	Serum
532	Waterbuck	Kobus ellipsiprymnus	Male	Juvenile	2023-08-08	Mokala National Park	West	-29.1649	24.2752	Serum
533	Waterbuck	Kobus ellipsiprymnus	Female	Adult	2023-08-08	Mokala National Park	West	-29.1649	24.2752	Serum
534	Gemsbok	Oryx gazella	Female	Sub-adult	2023-08-08	Camdeboo National Park		-32.2124	24.491	Serum
535	Gemsbok	Oryx gazella	Female	Sub-adult	2023-08-08	Camdeboo National Park		-32.2124	24.491	Serum
536	Gemsbok	Oryx gazella	Female	Sub-adult	2023-08-08	Camdeboo National Park		-32.2124	24.491	Serum
537	Gemsbok	Oryx gazella	Female	Sub-adult	2023-08-08	Camdeboo National Park		-32.2124	24.491	Serum
538	Black wildebeest	Connachaetes gnou	Male	Sub-adult	2023-08-08	Camdeboo National Park		-32.2124	24.491	Serum
539	Black wildebeest	Connachaetes gnou	Female	Adult	2023-08-08	Camdeboo National Park		-32.2124	24.491	Serum
540	Black wildebeest	Connachaetes gnou	Female	Adult	2023-08-08	Camdeboo National Park		-32.2124	24.491	Serum
541	Black wildebeest	Connachaetes gnou	Male	Sub-adult	2023-08-08	Camdeboo National Park		-32.2124	24.491	Serum
542	Gemsbok	Oryx gazella	Male	Adult	2023-08-08	Camdeboo National Park		-32.2124	24.491	Serum
543	Gemsbok	Oryx gazella	Male	Sub-adult	2023-08-08	Camdeboo National Park		-32.2124	24.491	Serum
545	Black wildebeest	Connachaetes gnou	Male	Sub-adult	2023-08-08	Camdeboo National Park		-32.2124	24.491	Serum
546	Black wildebeest	Connachaetes gnou	Female	Sub-adult	2023-08-08	Camdeboo National Park		-32.2124	24.491	Serum
550	Gemsbok	Oryx gazella	Male	Juvenile	2023-08-08	Camdeboo National Park		-32.2124	24.491	Serum
551	Common eland	Taurotragus oryx	Female	Adult	2023-08-08	Camdeboo National Park		-32.2124	24.491	Serum
552	Common eland	Taurotragus oryx	Male	Adult	2023-08-08	Camdeboo National Park		-32.2124	24.491	Serum
553	Common eland	Taurotragus oryx	Male	Adult	2023-08-08	Camdeboo National Park		-32.2124	24.491	Serum
554	Greater kudu	Tragelaphus strepsiceros	Female	Juvenile	2023-08-08	Camdeboo National Park		-32.2124	24.491	Serum
556	Greater kudu	Tragelaphus strepsiceros	Female	Juvenile	2023-08-08	Camdeboo National Park		-32.2124	24.491	Serum
560	Greater kudu	Tragelaphus strepsiceros	Female	Adult	2023-08-08	Camdeboo National Park		-32.2124	24.491	Serum
561	Common eland	Taurotragus oryx	Female	Juvenile	2023-08-08	Camdeboo National Park		-32.2124	24.491	Serum
564	Gemsbok	Oryx gazella	Female	Adult	2023-08-08	Camdeboo National Park		-32.2124	24.491	Serum
565	Gemsbok	Oryx gazella	Female	Juvenile	2023-08-08	Camdeboo National Park		-32.2124	24.491	Serum
566	Common eland	Taurotragus oryx	Male	Adult	2023-08-08	Camdeboo National Park		-32.2124	24.491	Serum
567	Common eland	Taurotragus oryx	Male	Adult	2023-08-08	Camdeboo National Park		-32.2124	24.491	Serum
568	Gemsbok	Oryx gazella	Male	Juvenile	2023-08-08	Camdeboo National Park		-32.2124	24.491	Serum
569	Gemsbok	Oryx gazella	Male	Juvenile	2023-08-08	Camdeboo National Park		-32.2124	24.491	Serum
570	Greater kudu	Tragelaphus strepsiceros	Male	Sub-adult	2023-08-08	Camdeboo National Park		-32.2124	24.491	Serum
573	Greater kudu	Tragelaphus strepsiceros	Female	Sub-adult	2023-08-08	Camdeboo National Park		-32.2124	24.491	Serum
574	Greater kudu	Tragelaphus strepsiceros	Female	Sub-adult	2023-08-08	Camdeboo National Park		-32.2124	24.491	Serum
575	Gemsbok	Oryx gazella	Female	Sub-adult	2023-08-08	Camdeboo National Park		-32.2124	24.491	Serum
576	Greater kudu	Tragelaphus strepsiceros	Female	Adult	2023-08-08	Camdeboo National Park		-32.2124	24.491	Serum
579	Greater kudu	Tragelaphus strepsiceros	Male	Sub-adult	2023-08-08	Camdeboo National Park		-32.2124	24.491	Serum
580	Greater kudu	Tragelaphus strepsiceros	Male	Adult	2023-08-08	Camdeboo National Park		-32.2124	24.491	Serum
581	Greater kudu	Tragelaphus strepsiceros	Male	Sub-adult	2023-08-08	Camdeboo National Park		-32.2124	24.491	Serum
582	Greater kudu	Tragelaphus strepsiceros	Female	Sub-adult	2023-08-08	Camdeboo National Park		-32.2124	24.491	Serum
583	Greater kudu	Tragelaphus strepsiceros	Female	Sub-adult	2023-08-08	Camdeboo National Park		-32.2124	24.491	Serum
584	Greater kudu	Tragelaphus strepsiceros	Female	Adult	2023-08-08	Camdeboo National Park		-32.2124	24.491	Serum
586	Greater kudu	Tragelaphus strepsiceros	Male	Juvenile	2023-08-08	Camdeboo National Park		-32.2124	24.491	Serum
588	Greater kudu	Tragelaphus strepsiceros	Female	Sub-adult	2023-08-08	Camdeboo National Park		-32.2124	24.491	Serum
589	Greater kudu	Tragelaphus strepsiceros	Female	Sub-adult	2023-08-08	Camdeboo National Park		-32.2124	24.491	Serum
590	Greater kudu	Tragelaphus strepsiceros	Female	Sub-adult	2023-08-08	Camdeboo National Park		-32.2124	24.491	Serum
591	Greater kudu	Tragelaphus strepsiceros	Female	Sub-adult	2023-08-08	Camdeboo National Park		-32.2124	24.491	Serum
592	Gemsbok	Oryx gazella	Female	Juvenile	2023-08-08	Camdeboo National Park		-32.2124	24.491	Serum
593	Greater kudu	Tragelaphus strepsiceros	Female	Juvenile	2023-08-08	Camdeboo National Park		-32.2124	24.491	Serum
594	Greater kudu	Tragelaphus strepsiceros	Male	Juvenile	2023-08-08	Camdeboo National Park		-32.2124	24.491	Serum
595	Greater kudu	Tragelaphus strepsiceros	Female	Sub-adult	2023-08-08	Camdeboo National Park		-32.2124	24.491	Serum
596	Greater kudu	Tragelaphus strepsiceros	Female	Sub-adult	2023-08-08	Camdeboo National Park		-32.2124	24.491	Serum
597	Plains zebra	Equus quagga	Male	Sub-adult	2023-09-11	Addo Elephant National Park		-33.4551	25.7422	Serum
598	Plains zebra	Equus quagga	Male	Sub-adult	2023-09-11	Addo Elephant National Park		-33.4551	25.7422	Serum
599	Plains zebra	Equus quagga	Male	Adult	2023-09-11	Addo Elephant National Park		-33.4551	25.7422	Serum
600	Plains zebra	Equus quagga	Female	Sub-adult	2023-09-11	Addo Elephant National Park		-33.4551	25.7422	Serum
601	Plains zebra	Equus quagga	Male	Sub-adult	2023-09-11	Addo Elephant National Park		-33.4551	25.7422	Serum
602	Plains zebra	Equus quagga	Male	Sub-adult	2023-09-11	Addo Elephant National Park		-33.4551	25.7422	Serum
603	Plains zebra	Equus quagga	Male	Adult	2023-09-11	Addo Elephant National Park		-33.4551	25.7422	Serum
604	Plains zebra	Equus quagga	Female	Sub-adult	2023-09-11	Addo Elephant National Park		-33.4551	25.7422	Serum
605	Plains zebra	Equus quagga	Female	Adult	2023-09-11	Addo Elephant National Park		-33.4551	25.7422	Serum
606	Plains zebra	Equus quagga	Male	Sub-adult	2023-09-11	Addo Elephant National Park		-33.4551	25.7422	Serum
607	Plains zebra	Equus quagga	Male	Adult	2023-09-11	Addo Elephant National Park		-33.4551	25.7422	Serum
608	Plains zebra	Equus quagga	Female	Sub-adult	2023-09-11	Addo Elephant National Park		-33.4551	25.7422	Serum
609	Plains zebra	Equus quagga	Male	Sub-adult	2023-09-11	Addo Elephant National Park		-33.4551	25.7422	Serum
610	Plains zebra	Equus quagga	Male	Sub-adult	2023-09-11	Addo Elephant National Park		-33.4551	25.7422	Serum
611	Plains zebra	Equus quagga	Female	Adult	2023-09-11	Addo Elephant National Park		-33.4551	25.7422	Serum
612	Plains zebra	Equus quagga	Male	Sub-adult	2023-09-11	Addo Elephant National Park		-33.4551	25.7422	Serum
613	Plains zebra	Equus quagga	Male	Sub-adult	2023-09-11	Addo Elephant National Park		-33.4551	25.7422	Serum
614	Plains zebra	Equus quagga	Female	Sub-adult	2023-09-11	Addo Elephant National Park		-33.4551	25.7422	Serum
615	Plains zebra	Equus quagga	Male	Adult	2023-09-11	Addo Elephant National Park		-33.4551	25.7422	Serum
616	Plains zebra	Equus quagga	Female	Adult	2023-09-11	Addo Elephant National Park		-33.4551	25.7422	Serum
617	Plains zebra	Equus quagga	Male	Adult	2023-09-11	Addo Elephant National Park		-33.4551	25.7422	Serum
618	Plains zebra	Equus quagga	Female	Adult	2023-09-11	Addo Elephant National Park		-33.4551	25.7422	Serum
619	Plains zebra	Equus quagga	Female	Adult	2023-09-11	Addo Elephant National Park		-33.4551	25.7422	Serum
620	Plains zebra	Equus quagga	Male	Adult	2023-09-11	Addo Elephant National Park		-33.4551	25.7422	Serum
621	Plains zebra	Equus quagga	Male	Adult	2023-09-11	Addo Elephant National Park		-33.4551	25.7422	Serum
622	Plains zebra	Equus quagga	Female	Adult	2023-09-11	Addo Elephant National Park		-33.4551	25.7422	Serum
623	Plains zebra	Equus quagga	Female	Sub-adult	2023-09-11	Addo Elephant National Park		-33.4551	25.7422	Serum
624	Plains zebra	Equus quagga	Male	Sub-adult	2023-09-11	Addo Elephant National Park		-33.4551	25.7422	Serum
625	Plains zebra	Equus quagga	Male	Sub-adult	2023-09-11	Addo Elephant National Park		-33.4551	25.7422	Serum
626	Warthog	Phacocoerus africanus	Male	Adult	2023-09-11	Addo Elephant National Park		-33.4551	25.7422	Serum
627	Warthog	Phacocoerus africanus	Female	Adult	2023-09-11	Addo Elephant National Park		-33.4551	25.7422	Serum
628	Plains zebra	Equus quagga	Male	Adult	2023-09-11	Addo Elephant National Park		-33.4551	25.7422	Serum
629	Plains zebra	Equus quagga	Male	Adult	2023-09-11	Addo Elephant National Park		-33.4551	25.7422	Serum
630	Warthog	Phacocoerus africanus	Female	Juvenile	2023-09-11	Addo Elephant National Park		-33.4551	25.7422	Serum
632	Warthog	Phacocoerus africanus	Female	Adult	2023-09-11	Addo Elephant National Park		-33.4551	25.7422	Serum
635	Plains zebra	Equus quagga	Male	Adult	2023-09-11	Addo Elephant National Park		-33.4551	25.7422	Serum
636	Plains zebra	Equus quagga	Male	Sub-adult	2023-09-11	Addo Elephant National Park		-33.4551	25.7422	Serum
637	Plains zebra	Equus quagga	Male	Sub-adult	2023-09-11	Addo Elephant National Park		-33.4551	25.7422	Serum
638	Plains zebra	Equus quagga	Male	Adult	2023-09-11	Addo Elephant National Park		-33.4551	25.7422	Serum
639	Plains zebra	Equus quagga	Female	Adult	2023-09-11	Addo Elephant National Park		-33.4551	25.7422	Serum
640	Plains zebra	Equus quagga	Male	Adult	2023-09-11	Addo Elephant National Park		-33.4551	25.7422	Serum
641	Warthog	Phacocoerus africanus	Male	Adult	2023-09-11	Addo Elephant National Park		-33.4551	25.7422	Serum
643	Plains zebra	Equus quagga	Female	Adult	2023-09-11	Addo Elephant National Park		-33.4551	25.7422	Serum
645	Plains zebra	Equus quagga	Male	Juvenile	2023-09-11	Addo Elephant National Park		-33.4551	25.7422	Serum
646	Plains zebra	Equus quagga	Male	Adult	2023-09-11	Addo Elephant National Park		-33.4551	25.7422	Serum
647	Plains zebra	Equus quagga	Female	Adult	2023-09-11	Addo Elephant National Park		-33.4551	25.7422	Serum
648	Plains zebra	Equus quagga	Male	Sub-adult	2023-09-11	Addo Elephant National Park		-33.4551	25.7422	Serum
649	Plains zebra	Equus quagga	Female	Sub-adult	2023-09-11	Addo Elephant National Park		-33.4551	25.7422	Serum
650	Warthog	Phacocoerus africanus	Female	Sub-adult	2023-09-11	Addo Elephant National Park		-33.4551	25.7422	Serum
651	Warthog	Phacocoerus africanus	Female	Adult	2023-09-11	Addo Elephant National Park		-33.4551	25.7422	Serum
652	Warthog	Phacocoerus africanus	Male	Adult	2023-09-11	Addo Elephant National Park		-33.4551	25.7422	Serum
653	Warthog	Phacocoerus africanus	Female	Adult	2023-09-11	Addo Elephant National Park		-33.4551	25.7422	Serum
654	Warthog	Phacocoerus africanus	Female	Adult	2023-09-11	Addo Elephant National Park		-33.4551	25.7422	Serum
655	Warthog	Phacocoerus africanus	Female	Juvenile	2023-09-11	Addo Elephant National Park		-33.4551	25.7422	Serum
656	Warthog	Phacocoerus africanus	Male	Sub-adult	2023-09-11	Addo Elephant National Park		-33.4551	25.7422	Serum
657	Warthog	Phacocoerus africanus	Female	Adult	2023-09-11	Addo Elephant National Park		-33.4551	25.7422	Serum
658	Warthog	Phacocoerus africanus	Female	Juvenile	2023-09-11	Addo Elephant National Park		-33.4551	25.7422	Serum
661	Warthog	Phacocoerus africanus	Male	Adult	2021-02-28	Lapalala Wilderness Reserve		-23.8799	28.3211	Serum
662	Blue wildebeest	Connachaetes taurinus	Male	Sub-adult	2021-03-10	Lapalala Wilderness Reserve		-23.8662	28.3047	Serum
667	Plains zebra	Equus quagga	Male	Sub-adult	2021-03-18	Lapalala Wilderness Reserve		-23.8654	28.3005	Serum
668	Blue wildebeest	Connachaetes taurinus	Male	Sub-adult	2021-03-22	Lapalala Wilderness Reserve		-23.8737	28.314	Serum
669	Plains zebra	Equus quagga	Male	Sub-adult	2021-03-24	Lapalala Wilderness Reserve		-23.8851	28.3453	Serum
670	Blue wildebeest	Connachaetes taurinus	Male	Sub-adult	2021-03-25	Lapalala Wilderness Reserve		-23.825	28.3583	Serum
671	Impala	Aepyceros melampus	Male	Sub-adult	2021-03-25	Lapalala Wilderness Reserve		-23.8029	28.371	Serum
672	Warthog	Phacocoerus africanus	Male	Adult	2021-03-25	Lapalala Wilderness Reserve		-23.7858	28.3583	Serum
673	Warthog	Phacocoerus africanus	Male	Adult	2021-03-25	Lapalala Wilderness Reserve		-23.7878	28.3583	Serum
674	Impala	Aepyceros melampus	Male	Sub-adult	2021-03-25	Lapalala Wilderness Reserve		-23.7745	28.3658	Serum
675	Plains zebra	Equus quagga	Male	Sub-adult	2021-03-26	Lapalala Wilderness Reserve		-23.8711	28.3073	Serum
676	Plains zebra	Equus quagga	Female	Adult	2021-03-26	Lapalala Wilderness Reserve		-23.8634	28.2921	Serum
677	Impala	Aepyceros melampus	Male	Sub-adult	2021-03-26	Lapalala Wilderness Reserve		-23.858	28.2773	Serum
678	Impala	Aepyceros melampus	Male	Sub-adult	2021-04-20	Lapalala Wilderness Reserve		-23.8719	28.3084	Serum
679	African buffalo	Syncerus caffer	Male	Adult	2021-03-25	Lapalala Wilderness Reserve		-23.75	28.2	Serum
680	Impala	Aepyceros melampus	Male	Juvenile	2021-04-22	Lapalala Wilderness Reserve		-23.8029	28.3984	Serum
681	African wild dog	Lycaon pictus	Female	Adult	2021-04-22	Lapalala Wilderness Reserve		-23.9023	28.3144	Serum
682	Impala	Aepyceros melampus	Male	Sub-adult	2021-04-22	Lapalala Wilderness Reserve		-23.866	28.3025	Serum
683	Impala	Aepyceros melampus	Male	Sub-adult	2021-04-22	Lapalala Wilderness Reserve		-23.8547	28.3199	Serum
684	Impala	Aepyceros melampus	Female	Sub-adult	2021-05-04	Lapalala Wilderness Reserve		-23.8575	28.2945	Serum
686	White rhino	Ceratotherium simum	Male	Juvenile	2021-05-10	Lapalala Wilderness Reserve		-23.8211	28.3619	Serum
687	White rhino	Ceratotherium simum	Male	Adult	2021-05-11	Lapalala Wilderness Reserve		-23.8211	28.3619	Serum
688	Cheetah	Acynonyx jubatus	Male	Adult	2021-05-11	Lapalala Wilderness Reserve		-23.8603	28.3703	Serum
689	White rhino	Ceratotherium simum	Male	Sub-adult	2021-05-17	Lapalala Wilderness Reserve		-23.7943	28.3695	Serum
690	Cheetah	Acynonyx jubatus	Male	Adult	2021-05-19	Lapalala Wilderness Reserve		-23.7697	28.3535	Serum
691	Impala	Aepyceros melampus	Male	Sub-adult	2021-06-04	Lapalala Wilderness Reserve		-23.8682	28.3068	Serum
692	Impala	Aepyceros melampus	Male	Sub-adult	2021-06-07	Lapalala Wilderness Reserve		-23.8848	28.3392	Serum
693	White rhino	Ceratotherium simum	Male	Sub-adult	2021-06-09	Lapalala Wilderness Reserve		-23.8817	28.3105	Serum
694	Lion	Panthera leo	Male	Adult	2021-06-13	Lapalala Wilderness Reserve		-23.7301	28.372	Serum
695	Impala	Aepyceros melampus	Male	Sub-adult	2021-06-15	Lapalala Wilderness Reserve		-23.7626	28.3846	Serum
696	Impala	Aepyceros melampus	Male	Sub-adult	2021-06-15	Lapalala Wilderness Reserve		-23.7622	28.3859	Serum
697	Impala	Aepyceros melampus	Female	Adult	2021-06-15	Lapalala Wilderness Reserve		-23.8752	28.3159	Serum
698	Impala	Aepyceros melampus	Male	Adult	2021-06-15	Lapalala Wilderness Reserve		-23.8862	28.3345	Serum
699	Warthog	Phacocoerus africanus	Male	Sub-adult	2021-06-15	Lapalala Wilderness Reserve		-23.9072	28.3176	Serum
700	African elephant	Loxodonta africana	Female	Adult	2021-06-20	Lapalala Wilderness Reserve		-23.8289	28.3558	Serum
701	Cheetah	Acynonyx jubatus	Female	Adult	2021-06-20	Lapalala Wilderness Reserve		-23.8609	28.2877	Serum
702	African wild dog	Lycaon pictus	Male	Sub-adult	2021-07-06	Lapalala Wilderness Reserve		-23.9023	28.3144	Serum
703	African wild dog	Lycaon pictus	Male	Sub-adult	2021-07-06	Lapalala Wilderness Reserve		-23.9023	28.3144	Serum
705	African wild dog	Lycaon pictus	Male	Sub-adult	2021-07-06	Lapalala Wilderness Reserve		-23.9023	28.3144	Serum
707	African wild dog	Lycaon pictus	Female	Sub-adult	2021-07-07	Lapalala Wilderness Reserve		-23.9023	28.3144	Serum
708	African wild dog	Lycaon pictus	Female	Adult	2021-07-07	Lapalala Wilderness Reserve		-23.9023	28.3144	Serum
710	African wild dog	Lycaon pictus	Female	Adult	2021-07-07	Lapalala Wilderness Reserve		-23.9023	28.3144	Serum
711	Impala	Aepyceros melampus	Male	Adult	2021-07-16	Lapalala Wilderness Reserve		-23.864	28.2961	Serum
712	Spotted hyaena	Crocuta crocuta	Female		2021-08-12	Lapalala Wilderness Reserve		-23.864	28.2961	Serum
713	Cheetah	Acynonyx jubatus	Female	Adult	2021-10-19	Lapalala Wilderness Reserve		-23.864	28.2961	Serum
715	Lion	Panthera leo	Female	Sub-adult	2021-10-28	Lapalala Wilderness Reserve		-23.864	28.2961	Serum
717	Lion	Panthera leo	Female	Sub-adult	2021-10-28	Lapalala Wilderness Reserve		-23.864	28.2961	Serum
719	Giraffe	Giraffa camelopardalis	Male	Adult	2024-02-08	Timbavati reserve		-24.3681	31.3816	Serum
721	Spotted hyaena	Crocuta crocuta	Male	Adult	2024-02-13	Timbavati reserve		-24.3859	31.19	Serum
723	Waterbuck	Kobus ellipsiprymnus	Male	Adult	2024-03-08	Timbavati reserve		-24.2466	31.3239	Serum
724	Warthog	Phacocoerus africanus	Male	Adult	2024-03-08	Timbavati reserve		-24.2507	31.3271	Serum
727	Warthog	Phacocoerus africanus	Male	Adult	2024-03-19	Timbavati reserve		-24.2507	31.3271	Serum
728	Giraffe	Giraffa camelopardalis	Male	Adult	2024-03-22	Timbavati reserve		-24.2507	31.3271	Serum
729	Greater kudu	Tragelaphus strepsiceros	Male	Adult	2024-03-21	Timbavati reserve		-24.2507	31.3271	Serum
730	Nyala	Tragelaphus angasii	Male	Adult	2024-03-21	Timbavati reserve		-24.2507	31.3271	Serum
732	Nyala	Tragelaphus angasii	Male	Adult	2024-05-24	Timbavati reserve		-24.3593	31.1589	Serum
734	Hippo	Hippopotamus amphibius	Male	Adult	2024-06-07	Timbavati reserve		-24.4073	31.3144	Serum
737	African wild dog	Lycaon pictus	Male	Sub-adult	2021-07-07	Lapalala Wilderness Reserve		-23.9023	28.3144	Serum
738	African wild dog	Lycaon pictus	Female	Adult	2021-07-07	Lapalala Wilderness Reserve		-23.9023	28.3144	Serum
642	Plains zebra	Equus quagga	Male	Adult	2023-09-11	Addo Elephant National Park		-33.4551	25.7422	Serum
739	White rhino	Ceratotherium simum	Female	Sub-adult	2022-03-24	Lapalala Wilderness Reserve		-23.88	28.3	Serum
740	White rhino	Ceratotherium simum	Male	Sub-adult	2022-03-24	Lapalala Wilderness Reserve		-23.89	28.31	Serum
