# Supplementary material for: Epidemiological baseline of Brucella spp. in South African wildlife
Source: PLoS Negl Trop Dis. 2025 Dec 11;19(12):e0013754. doi: 10.1371/journal.pntd.0013754 (PMC12716795; doi:10.1371/journal.pntd.0013754)
Supplement: S3 File — (ZIP) [file pntd.0013754.s003.zip]

Archive with 10 entries (10 files):
- S3_amos_pcr.docx
- __MACOSX/._S3_amos_pcr.docx
- S3_bruce_ladder.docx
- __MACOSX/._S3_bruce_ladder.docx
- S3_duplex_realtime.docx
- __MACOSX/._S3_duplex_realtime.docx
- S3_IS711_realtime.docx
- __MACOSX/._S3_IS711_realtime.docx
- S3_ITS_pcr.docx
- __MACOSX/._S3_ITS_pcr.docx
