# Supplementary material for: Epidemiological baseline of Brucella spp. in South African wildlife
Source: PLoS Negl Trop Dis. 2025 Dec 11;19(12):e0013754. doi: 10.1371/journal.pntd.0013754 (PMC12716795; doi:10.1371/journal.pntd.0013754)
Supplement: S6 File — (XLSX) [file pntd.0013754.s006.xlsx]

## Sheet: TableS1
Key	strain	host	speciesbiovar	reference	group	year	MLVA8	MLVA10	MLVA11	MLST9	MLST21	COUNTRY	continent	isolated_in_corrected	Bruce06	Bruce08	Bruce11	Bruce12	Bruce42	Bruce43	Bruce45	Bruce55	Bruce18	Bruce19	Bruce21	Bruce04	Bruce07	Bruce09	Bruce16	Bruce30
2006LeFleche#002	REF 544	Cattle	B.abortus bv1	Le Flèche2006 (http://www.biomedcentral.com/1471-2180/6/9)	abortus C2		28	268	83	1		United Kingdom	Europe (west)	England	4	5	4	12	2	2	3	3	5	43	8	3	5	3	4	5
2006LeFleche#003	REF 86/8/59	Cattle	B.abortus bv2	Le Flèche2006 (http://www.biomedcentral.com/1471-2180/6/9)	abortus C2		29	273	80	1		United Kingdom	Europe (west)	England	4	5	4	12	2	1	3	3	6	43	8	3	4	3	3	5
2006LeFleche#004	REF Tulya	Human	B.abortus bv3	Le Flèche2006 (http://www.biomedcentral.com/1471-2180/6/9)	abortus B		34	239	64	6		Uganda	Africa (east)	Uganda	3	5	4	11	2	2	3	3	8	41	8	6	5	3	11	5
2006LeFleche#005	REF 292	Cattle	B.abortus bv4	Le Flèche2006 (http://www.biomedcentral.com/1471-2180/6/9)	abortus C2		30	277	78	1		United Kingdom	Europe (west)	England	4	5	4	12	2	2	3	2	6	43	8	3	4	3	3	5
2006LeFleche#006	REF B3196	Cattle	B.abortus bv5	Le Flèche2006 (http://www.biomedcentral.com/1471-2180/6/9)	abortus C1		39	228	67	2		United Kingdom	Europe (west)	England	3	5	3	12	2	2	2	3	7	43	8	6	7	3	3	3
2006LeFleche#007	REF C68	Cattle	B.abortus bv9	Le Flèche2006 (http://www.biomedcentral.com/1471-2180/6/9)	abortus C1		39	228	67	2		United Kingdom	Europe (west)	England	3	5	3	12	2	2	2	3	7	43	8	6	6	3	3	3
2006LeFleche#009	BCCN#R9	Cattle	B.abortus bv6	Le Flèche2006 (http://www.biomedcentral.com/1471-2180/6/9)	abortus C1		40	227	66	4		Africa	Africa	Africa	3	5	3	12	2	2	3	3	7	43	8	3	6	3	3	3
2006LeFleche#101	BCCN#92-73	Cattle	B.abortus bv1	Le Flèche2006 (http://www.biomedcentral.com/1471-2180/6/9)	abortus C2	1992	33	262	76			France	Europe (west)	France:Limoges	3	5	4	12	2	2	3	3	6	43	8	5	6	3	4	4
2006LeFleche#102	BCCN#95-11	Cattle	B.abortus bv1	Le Flèche2006 (http://www.biomedcentral.com/1471-2180/6/9)	abortus C2	1995	33	262	76			France	Europe (west)	France:Clermont-Ferrand	3	5	4	12	2	2	3	3	6	43	8	5	7	3	4	4
2006LeFleche#103	BCCN#95-19	Chamois	B.abortus bv1	Le Flèche2006 (http://www.biomedcentral.com/1471-2180/6/9)	abortus C2	1995	28	276	82			France	Europe (west)	France:Chambery	4	5	4	12	2	2	3	3	6	43	8	4	4	3	3	4
2006LeFleche#104	BCCN#95-51	Cattle	B.abortus bv1	Le Flèche2006 (http://www.biomedcentral.com/1471-2180/6/9)	abortus C2	1995	28	276	82			Argentina	America (south)	Argentina	4	5	4	12	2	2	3	3	6	43	8	3	4	3	6	5
2006LeFleche#105	BCCN#95-55	Cattle	B.abortus bv1	Le Flèche2006 (http://www.biomedcentral.com/1471-2180/6/9)	abortus C2	1995	28	276	82			Costa Rica	America (central)	Costa Rica	4	5	4	12	2	2	3	3	6	43	8	3	4	3	3	5
2006LeFleche#106	BCCN#96-62	Cattle	B.abortus bv1	Le Flèche2006 (http://www.biomedcentral.com/1471-2180/6/9)	abortus C2	1996	28	267	81			Italy	Europe (west)	Italia:Sicilia	4	5	4	12	2	2	3	3	4	43	8	4	4	3	3	4
2006LeFleche#107	BCCN#V1	Cattle	B.abortus bv1	Le Flèche2006 (http://www.biomedcentral.com/1471-2180/6/9)	abortus C2		28	276	82			USA	America (north)	USA	4	5	4	12	2	2	3	3	6	43	8	3	5	3	3	5
2006LeFleche#108	BCCN#91-90	Cattle	B.abortus bv3	Le Flèche2006 (http://www.biomedcentral.com/1471-2180/6/9)	abortus C1	1991	36	254	72			Greece	Europe (west)	Greece	4	5	3	12	2	2	3	1	6	43	8	4	5	4	3	3
2006LeFleche#109	BCCN#92-25	Cattle	B.abortus bv3	Le Flèche2006 (http://www.biomedcentral.com/1471-2180/6/9)	abortus C1	1992	36	254	72			France	Europe (west)	France:La Roche-sur-Yon	4	5	3	12	2	2	3	1	6	43	8	4	5	5	4	3
2006LeFleche#110	BCCN#93-15	Cattle	B.abortus bv3	Le Flèche2006 (http://www.biomedcentral.com/1471-2180/6/9)	abortus C1	1993	36	254	72			Spain	Europe (west)	Spain:Pamplona	4	5	3	12	2	2	3	1	6	43	8	4	5	6	4	3
2006LeFleche#111	BCCN#93-26	Dromedary	B.abortus bv3	Le Flèche2006 (http://www.biomedcentral.com/1471-2180/6/9)	abortus B	1993	34	238	63			Sudan	Africa (east)	Sudan	3	5	4	11	2	2	3	3	6	41	8	6	8	3	7	7
2006LeFleche#112	BCCN#94-18	Cattle	B.abortus bv3	Le Flèche2006 (http://www.biomedcentral.com/1471-2180/6/9)	abortus C1	1994	36	254	72			France	Europe (west)	France:Limoges	4	5	3	12	2	2	3	1	6	43	8	4	5	7	3	3
2006LeFleche#113	BCCN#94-19	Cattle	B.abortus bv3	Le Flèche2006 (http://www.biomedcentral.com/1471-2180/6/9)	abortus C1	1994	36	254	72			France	Europe (west)	France:Limoges	4	5	3	12	2	2	3	1	6	43	8	4	5	7	3	3
2006LeFleche#114	BCCN#95-7	Cattle	B.abortus bv3	Le Flèche2006 (http://www.biomedcentral.com/1471-2180/6/9)	abortus C1	1995	36	254	72			France	Europe (west)	France:Limoges	4	5	3	12	2	2	3	1	6	43	8	4	5	5	3	3
2006LeFleche#115	BCCN#95-34	Cattle	B.abortus bv3	Le Flèche2006 (http://www.biomedcentral.com/1471-2180/6/9)	abortus C1	1995	36	254	72			Italy	Europe (west)	Italia:Sicilia	4	5	3	12	2	2	3	1	6	43	8	3	5	8	3	3
2006LeFleche#116	BCCN#95-31	Cattle	B.abortus bv4	Le Flèche2006 (http://www.biomedcentral.com/1471-2180/6/9)	abortus C2	1995	28	276	82			Italy	Europe (west)	Italia:Sicilia	4	5	4	12	2	2	3	3	6	43	8	4	7	3	4	5
2006LeFleche#117	BCCN#80-133	Dog	B.abortus bv9	Le Flèche2006 (http://www.biomedcentral.com/1471-2180/6/9)	abortus C1	1980	39	228	67			Belgium	Europe (west)	Belgium	3	5	3	12	2	2	2	3	7	43	8	4	5	3	4	3
2006LeFleche#118	BCCN#87-46	Cattle	B.abortus bv9	Le Flèche2006 (http://www.biomedcentral.com/1471-2180/6/9)	abortus C1	1987	39	228	67			France	Europe (west)	France:Tarbes	3	5	3	12	2	2	2	3	7	43	8	4	6	3	3	3
2006LeFleche#119	BCCN#99-98	Cattle	B.abortus bv7	Le Flèche2006 (http://www.biomedcentral.com/1471-2180/6/9)	abortus C1	1999	36	254	72			Mongolia	Asia	Mongolia	4	5	3	12	2	2	3	1	6	43	8	5	6	4	3	3
2006LeFleche#120		Cattle	B.abortus	Le Flèche2006 (http://www.biomedcentral.com/1471-2180/6/9)	abortus C2_RB51_2308		27	274	79	5		USA	America (north)	USA	4	5	4	12	2	3	3	3	6	43	8	3	7	3	3	5
2006LeFleche#124	BfR 7	Cattle	B.abortus bv6	Le Flèche2006 (http://www.biomedcentral.com/1471-2180/6/9)	abortus B		34	238	63			Chad	Africa (east)	Tchad	3	5	4	11	2	2	3	3	6	41	8	6	4	3	8	4
2006LeFleche#125	BfR 8	Cattle	B.abortus bv6	Le Flèche2006 (http://www.biomedcentral.com/1471-2180/6/9)	abortus B		35	232	62			Chad	Africa (east)	Tchad	3	5	4	11	2	1	3	3	6	41	8	5	4	3	6	5
2006LeFleche#134	BfR 91	Cattle	B.abortus bv1	Le Flèche2006 (http://www.biomedcentral.com/1471-2180/6/9)	abortus C2	1996	27	274	79			Switzerland	Europe (west)	Switzerland:Bern	4	5	4	12	2	3	3	3	6	43	8	3	4	3	3	5
2006LeFleche#135	BfR 95	Mouse	B.abortus bv1	Le Flèche2006 (http://www.biomedcentral.com/1471-2180/6/9)	abortus C2		28	276	82						4	5	4	12	2	2	3	3	6	43	8	3	6	3	3	5
2006LeFleche#136	BfR 96	Cattle	B.abortus bv1	Le Flèche2006 (http://www.biomedcentral.com/1471-2180/6/9)	abortus C2		31	260	74			Zimbabwe	Africa (south)	Zimbabwe	4	5	4	12	1	3	3	3	6	43	8	3	4	3	3	5
2006LeFleche#137	BfR 97	Cattle	B.abortus bv1	Le Flèche2006 (http://www.biomedcentral.com/1471-2180/6/9)	abortus C2		37	275	77			Zimbabwe	Africa (south)	Zimbabwe	4	5	4	12	2	2	3	1	6	43	8	3	4	3	3	6
2006LeFleche#138	BfR 98		B.abortus bv1	Le Flèche2006 (http://www.biomedcentral.com/1471-2180/6/9)	abortus C2	1972	28	276	82			Germany	Europe (west)	Germany:Lagesbuttel	4	5	4	12	2	2	3	3	6	43	8	5	4	3	6	4
2006LeFleche#139	BfR 99		B.abortus bv1	Le Flèche2006 (http://www.biomedcentral.com/1471-2180/6/9)	abortus C2	1972	28	276	82			Switzerland	Europe (west)	Switzerland:Bern	4	5	4	12	2	2	3	3	6	43	8	3	5	3	4	6
2006LeFleche#140	BfR 100		B.abortus bv1	Le Flèche2006 (http://www.biomedcentral.com/1471-2180/6/9)	abortus C2	1972	32	257	73			Germany	Europe (west)	Germany:Musterkappeln	4	5	4	12	1	2	3	3	6	43	6	5	4	3	4	5
2006LeFleche#141	BfR 101	Cattle	B.abortus bv3	Le Flèche2006 (http://www.biomedcentral.com/1471-2180/6/9)	abortus C1	1998	36	242	70			Germany	Europe (west)	Germany:Rostock	4	5	3	12	2	2	3	1	7	43	8	4	5	6	4	3
2006LeFleche#142	BfR 106	Cattle	B.abortus bv3	Le Flèche2006 (http://www.biomedcentral.com/1471-2180/6/9)	abortus C1	1998	36	242	70			Germany	Europe (west)	Germany:Frankfurt/O.	4	5	3	12	2	2	3	1	7	43	8	4	6	6	4	3
2006LeFleche#143	BfR 107		B.abortus bv3	Le Flèche2006 (http://www.biomedcentral.com/1471-2180/6/9)	abortus C1	1998	36	242	70			Germany	Europe (west)	Germany:Frankfurt/O.	4	5	3	12	2	2	3	1	7	43	8	4	5	7	4	3
2006LeFleche#144	BfR 123		B.abortus bv6	Le Flèche2006 (http://www.biomedcentral.com/1471-2180/6/9)	abortus C1	1972	36	254	72						4	5	3	12	2	2	3	1	6	43	8	5	5	4	3	3
2006LeFleche#145	BfR 124	Cattle	B.abortus bv6	Le Flèche2006 (http://www.biomedcentral.com/1471-2180/6/9)	abortus C1	1993	38	252	68			Syria	Middle-East	Syria	2	5	3	12	2	2	3	1	6	45	8	4	9	6	3	3
2006LeFleche#203	BCCN#04-1		B.abortus bv7	Le Flèche2006 (http://www.biomedcentral.com/1471-2180/6/9)	abortus C1	2004	36	254	72			Turkey	Middle-East	Turkey	4	5	3	12	2	2	3	1	6	43	8	6	7	6	3	3
2009Her#001	KRef01	Cattle	B.abortus bv1	Her2009 (http://www.biomedcentral.com/1471-2180/9/230)	abortus C2		28	268	83	1		United Kingdom	Europe (west)	England	4	5	4	12	2	2	3	3	5	43	8	3	5	3	4	5
2009Her#002	KRef02	Cattle	B.abortus bv2	Her2009 (http://www.biomedcentral.com/1471-2180/9/230)	abortus C2		29	273	80	1		United Kingdom	Europe (west)	England	4	5	4	12	2	1	3	3	6	43	8	3	4	3	3	5
2009Her#003	KRef03	Human	B.abortus bv3	Her2009 (http://www.biomedcentral.com/1471-2180/9/230)	abortus B		34	239	64	6		Uganda	Africa (east)	Uganda	3	5	4	11	2	2	3	3	8	41	8	5	5	3	11	5
2009Her#004	KRef04	Cattle	B.abortus bv4	Her2009 (http://www.biomedcentral.com/1471-2180/9/230)	abortus C2		30	277	78	1		United Kingdom	Europe (west)	England	4	5	4	12	2	2	3	2	6	43	8	3	4	3	3	5
2009Her#005	KRef05	Cattle	B.abortus bv5	Her2009 (http://www.biomedcentral.com/1471-2180/9/230)	abortus C1		39	228	67	2		United Kingdom	Europe (west)	England	3	5	3	12	2	2	2	3	7	43	8	6	7	3	3	3
2009Her#006	KRef06	Cattle	B.abortus bv6	Her2009 (http://www.biomedcentral.com/1471-2180/9/230)	abortus C1		40	227	66	4		Africa	Africa	Africa	3	5	3	12	2	2	3	3	7	43	8	3	6	3	3	3
2009Her#007	KRef08	Cattle	B.abortus bv9	Her2009 (http://www.biomedcentral.com/1471-2180/9/230)	abortus C1		39	228	67	2		United Kingdom	Europe (west)	England	3	5	3	12	2	2	2	3	7	43	8	6	6	3	3	3
2009Her#008	2308_KRef09	Cattle	B.abortus bv1	Her2009 (http://www.biomedcentral.com/1471-2180/9/230)	abortus C2_RB51_2308		27	274	79			USA	America (north)	USA	4	5	4	12	2	3	3	3	6	43	8	3	7	3	3	5
2009Her#009	RB51_KRef10	Cattle	B.abortus Rough	Her2009 (http://www.biomedcentral.com/1471-2180/9/230)	abortus C2_RB51_2308		27	274	79	5		USA	America (north)	USA	4	5	4	12	2	3	3	3	6	43	8	3	7	3	3	5
2009Her#010	KRef13	Cattle	B.abortus bv1	Her2009 (http://www.biomedcentral.com/1471-2180/9/230)	abortus C2		28	276	82	5		USA	America (north)	USA	4	5	4	12	2	2	3	3	6	43	8	3	5	3	3	5
2009Her#011	KRef15	Cattle	B.abortus bv1	Her2009 (http://www.biomedcentral.com/1471-2180/9/230)	abortus C2		28	276	82			USA	America (north)	USA	4	5	4	12	2	2	3	3	6	43	8	3	6	3	3	5
2009Her#012	KBa001	Cattle	B.abortus bv1	Her2009 (http://www.biomedcentral.com/1471-2180/9/230)	abortus C2	2004	91	272	176			South Korea	Asia	South Korea:Jeonbuk	4	5	4	12	2	4	3	3	6	43	8	4	4	3	3	6
2009Her#013	KBa002	Cattle	B.abortus bv1	Her2009 (http://www.biomedcentral.com/1471-2180/9/230)	abortus C2	2004	91	272	176			South Korea	Asia	South Korea:Jeonbuk	4	5	4	12	2	4	3	3	6	43	8	4	4	3	3	6
2009Her#014	KBa003	Cattle	B.abortus bv1	Her2009 (http://www.biomedcentral.com/1471-2180/9/230)	abortus C2	2004	91	272	176			South Korea	Asia	South Korea:Jeonbuk	4	5	4	12	2	4	3	3	6	43	8	4	4	3	3	6
2009Her#015	KBa004	Cattle	B.abortus bv1	Her2009 (http://www.biomedcentral.com/1471-2180/9/230)	abortus C2	2004	91	272	176			South Korea	Asia	South Korea:Jeonbuk	4	5	4	12	2	4	3	3	6	43	8	4	4	3	3	6
2009Her#016	KBa005	Cattle	B.abortus bv1	Her2009 (http://www.biomedcentral.com/1471-2180/9/230)	abortus C2	2004	91	272	176			South Korea	Asia	South Korea:Jeonbuk	4	5	4	12	2	4	3	3	6	43	8	4	4	3	3	6
2009Her#017	KBa006	Cattle	B.abortus bv1	Her2009 (http://www.biomedcentral.com/1471-2180/9/230)	abortus C2	2004	28	276	82			South Korea	Asia	South Korea:Jeju	4	5	4	12	2	2	3	3	6	43	8	4	4	3	3	6
2009Her#018	KBa007	Cattle	B.abortus bv1	Her2009 (http://www.biomedcentral.com/1471-2180/9/230)	abortus C2	2004	28	276	82			South Korea	Asia	South Korea:Jeju	4	5	4	12	2	2	3	3	6	43	8	4	4	3	3	6
2009Her#019	KBa008	Cattle	B.abortus bv1	Her2009 (http://www.biomedcentral.com/1471-2180/9/230)	abortus C2	2004	27	274	79			South Korea	Asia	South Korea:Jeju	4	5	4	12	2	3	3	3	6	43	8	4	4	3	3	6
2009Her#020	KBa009	Cattle	B.abortus bv1	Her2009 (http://www.biomedcentral.com/1471-2180/9/230)	abortus C2	2004	27	274	79			South Korea	Asia	South Korea:Jeju	4	5	4	12	2	3	3	3	6	43	8	4	4	3	3	6
2009Her#021	KBa010	Cattle	B.abortus bv1	Her2009 (http://www.biomedcentral.com/1471-2180/9/230)	abortus C2	2004	27	274	79			South Korea	Asia	South Korea:Jeju	4	5	4	12	2	3	3	3	6	43	8	4	4	3	3	6
2009Her#022	KBa011	Cattle	B.abortus bv1	Her2009 (http://www.biomedcentral.com/1471-2180/9/230)	abortus C2	1996	27	274	79			South Korea	Asia	South Korea:Chungnam	4	5	4	12	2	3	3	3	6	43	8	4	4	3	3	6
2009Her#023	KBa012	Cattle	B.abortus bv1	Her2009 (http://www.biomedcentral.com/1471-2180/9/230)	abortus C2	1996	27	274	79			South Korea	Asia	South Korea:Chungnam	4	5	4	12	2	3	3	3	6	43	8	4	4	3	3	6
2009Her#024	KBa013	Cattle	B.abortus bv1	Her2009 (http://www.biomedcentral.com/1471-2180/9/230)	abortus C2	1996	27	274	79			South Korea	Asia	South Korea:Chungnam	4	5	4	12	2	3	3	3	6	43	8	4	4	3	3	6
2009Her#025	KBa014	Cattle	B.abortus bv1	Her2009 (http://www.biomedcentral.com/1471-2180/9/230)	abortus C2	1996	27	274	79			South Korea	Asia	South Korea:Chungnam	4	5	4	12	2	3	3	3	6	43	8	4	4	3	3	6
2009Her#026	KBa015	Cattle	B.abortus bv1	Her2009 (http://www.biomedcentral.com/1471-2180/9/230)	abortus C2	1996	27	274	79			South Korea	Asia	South Korea:Chungnam	4	5	4	12	2	3	3	3	6	43	8	4	4	3	3	6
2009Her#027	KBa016	Cattle	B.abortus bv1	Her2009 (http://www.biomedcentral.com/1471-2180/9/230)	abortus C2	1996	27	274	79			South Korea	Asia	South Korea:Chungnam	4	5	4	12	2	3	3	3	6	43	8	4	4	3	3	6
2009Her#028	KBa017	Cattle	B.abortus bv1	Her2009 (http://www.biomedcentral.com/1471-2180/9/230)	abortus C2	1996	27	274	79			South Korea	Asia	South Korea:Jeju	4	5	4	12	2	3	3	3	6	43	8	4	4	3	3	4
2009Her#029	KBa018	Cattle	B.abortus bv1	Her2009 (http://www.biomedcentral.com/1471-2180/9/230)	abortus C2	2002	27	274	79			South Korea	Asia	South Korea:Jeonbuk	4	5	4	12	2	3	3	3	6	43	8	4	4	3	3	6
2009Her#030	KBa019	Cattle	B.abortus bv1	Her2009 (http://www.biomedcentral.com/1471-2180/9/230)	abortus C2	2003	91	272	176			South Korea	Asia	South Korea:Jeonnam	4	5	4	12	2	4	3	3	6	43	8	4	4	3	3	6
2009Her#031	KBa020	Cattle	B.abortus bv1	Her2009 (http://www.biomedcentral.com/1471-2180/9/230)	abortus C2	2000	27	274	79			South Korea	Asia	South Korea:Gyeonggi	4	5	4	12	2	3	3	3	6	43	8	4	4	3	3	6
2009Her#032	KBa021	Cattle	B.abortus bv1	Her2009 (http://www.biomedcentral.com/1471-2180/9/230)	abortus C2	2005	91	272	176			South Korea	Asia	South Korea:Kangwon	4	5	4	12	2	4	3	3	6	43	8	4	4	3	3	6
2009Her#033	KBa022	Cattle	B.abortus bv1	Her2009 (http://www.biomedcentral.com/1471-2180/9/230)	abortus C2	2005	90	271	175			South Korea	Asia	South Korea:Gyeongnam	4	5	4	12	2	6	3	3	6	43	8	4	4	3	3	6
2009Her#034	KBa023	Cattle	B.abortus bv1	Her2009 (http://www.biomedcentral.com/1471-2180/9/230)	abortus C2	2005	92	270	177			South Korea	Asia	South Korea:Gyeongnam	4	5	4	12	2	7	3	3	6	43	8	4	4	3	3	6
2009Her#035	KBa024	Cattle	B.abortus bv1	Her2009 (http://www.biomedcentral.com/1471-2180/9/230)	abortus C2	2005	90	271	175			South Korea	Asia	South Korea:Gyeongnam	4	5	4	12	2	6	3	3	6	43	8	4	4	3	3	5
2009Her#036	KBa025	Cattle	B.abortus bv1	Her2009 (http://www.biomedcentral.com/1471-2180/9/230)	abortus C2	2005	90	271	175			South Korea	Asia	South Korea:Gyeongnam	4	5	4	12	2	6	3	3	6	43	8	4	4	3	3	6
2009Her#037	KBa026	Cattle	B.abortus bv1	Her2009 (http://www.biomedcentral.com/1471-2180/9/230)	abortus C2	2005	91	272	176			South Korea	Asia	South Korea:Jeonnam	4	5	4	12	2	4	3	3	6	43	8	4	4	3	3	6
2009Her#038	KBa027	Cattle	B.abortus bv1	Her2009 (http://www.biomedcentral.com/1471-2180/9/230)	abortus C2	2005	91	272	176			South Korea	Asia	South Korea:Jeonnam	4	5	4	12	2	4	3	3	6	43	8	4	4	3	3	6
2009Her#039	KBa028	Cattle	B.abortus bv1	Her2009 (http://www.biomedcentral.com/1471-2180/9/230)	abortus C2	2005	91	272	176			South Korea	Asia	South Korea:Jeonnam	4	5	4	12	2	4	3	3	6	43	8	4	4	3	3	6
2009Her#040	KBa029	Cattle	B.abortus bv1	Her2009 (http://www.biomedcentral.com/1471-2180/9/230)	abortus C2	2006	91	272	176			South Korea	Asia	South Korea:Gyeonggi	4	5	4	12	2	4	3	3	6	43	8	4	4	3	3	7
2009Her#041	KBa030	Cattle	B.abortus bv1	Her2009 (http://www.biomedcentral.com/1471-2180/9/230)	abortus C2	2006	91	272	176			South Korea	Asia	South Korea:Gyeonggi	4	5	4	12	2	4	3	3	6	43	8	4	4	3	3	7
2009Her#042	KBa031	Cattle	B.abortus bv1	Her2009 (http://www.biomedcentral.com/1471-2180/9/230)	abortus C2	2006	91	272	176			South Korea	Asia	South Korea:Gyeonggi	4	5	4	12	2	4	3	3	6	43	8	4	4	3	3	8
2009Her#043	KBa032	Cattle	B.abortus bv1	Her2009 (http://www.biomedcentral.com/1471-2180/9/230)	abortus C2	2006	91	272	176			South Korea	Asia	South Korea:Gyeonggi	4	5	4	12	2	4	3	3	6	43	8	4	4	3	3	7
2009Her#044	KBa033	Cattle	B.abortus bv1	Her2009 (http://www.biomedcentral.com/1471-2180/9/230)	abortus C2	2006	91	272	176			South Korea	Asia	South Korea:Gyeonggi	4	5	4	12	2	4	3	3	6	43	8	4	4	3	3	8
2009Her#045	KBa034	Cattle	B.abortus bv1	Her2009 (http://www.biomedcentral.com/1471-2180/9/230)	abortus C2	1998	27	274	79			South Korea	Asia	South Korea:Gyeongbuk	4	5	4	12	2	3	3	3	6	43	8	4	4	3	3	6
2009Her#046	KBa035	Cattle	B.abortus bv1	Her2009 (http://www.biomedcentral.com/1471-2180/9/230)	abortus C2	2006	27	274	79			South Korea	Asia	South Korea:Gyeongbuk	4	5	4	12	2	3	3	3	6	43	8	4	4	3	3	6
2009Her#047	KBa036	Cattle	B.abortus bv1	Her2009 (http://www.biomedcentral.com/1471-2180/9/230)	abortus C2	2006	91	272	176			South Korea	Asia	South Korea:Gyeongbuk	4	5	4	12	2	4	3	3	6	43	8	4	4	3	3	6
2009Her#048	KBa037	Cattle	B.abortus bv1	Her2009 (http://www.biomedcentral.com/1471-2180/9/230)	abortus C2	2006	91	272	176			South Korea	Asia	South Korea:Gyeongbuk	4	5	4	12	2	4	3	3	6	43	8	4	4	3	3	6
2009Her#049	KBa038	Cattle	B.abortus bv1	Her2009 (http://www.biomedcentral.com/1471-2180/9/230)	abortus C2	2006	91	272	176			South Korea	Asia	South Korea:Gyeongbuk	4	5	4	12	2	4	3	3	6	43	8	4	4	3	3	6
2009Her#050	KBa039	Cattle	B.abortus bv1	Her2009 (http://www.biomedcentral.com/1471-2180/9/230)	abortus C2	2006	91	272	176			South Korea	Asia	South Korea:Gyeongbuk	4	5	4	12	2	4	3	3	6	43	8	4	4	3	3	6
2009Her#051	KBa040	Cattle	B.abortus bv1	Her2009 (http://www.biomedcentral.com/1471-2180/9/230)	abortus C2	2006	91	272	176			South Korea	Asia	South Korea:Gyeongbuk	4	5	4	12	2	4	3	3	6	43	8	4	4	3	3	6
2009Her#052	KBa041	Cattle	B.abortus bv1	Her2009 (http://www.biomedcentral.com/1471-2180/9/230)	abortus C2	2006	91	272	176			South Korea	Asia	South Korea:Gyeongbuk	4	5	4	12	2	4	3	3	6	43	8	4	4	3	3	6
2009Her#053	KBa042	Cattle	B.abortus bv1	Her2009 (http://www.biomedcentral.com/1471-2180/9/230)	abortus C2	2006	91	272	176			South Korea	Asia	South Korea:Gyeongbuk	4	5	4	12	2	4	3	3	6	43	8	4	4	3	3	6
2009Her#054	KBa043	Cattle	B.abortus bv1	Her2009 (http://www.biomedcentral.com/1471-2180/9/230)	abortus C2	2006	91	272	176			South Korea	Asia	South Korea:Gyeongbuk	4	5	4	12	2	4	3	3	6	43	8	4	4	3	3	6
2009Her#055	KBa044	Cattle	B.abortus bv1	Her2009 (http://www.biomedcentral.com/1471-2180/9/230)	abortus C2	2006	91	272	176			South Korea	Asia	South Korea:Gyeongbuk	4	5	4	12	2	4	3	3	6	43	8	4	4	3	3	6
2009Her#056	KBa045	Cattle	B.abortus bv1	Her2009 (http://www.biomedcentral.com/1471-2180/9/230)	abortus C2	2006	91	272	176			South Korea	Asia	South Korea:Gyeongbuk	4	5	4	12	2	4	3	3	6	43	8	4	4	3	3	6
2009Her#057	KBa046	Cattle	B.abortus bv1	Her2009 (http://www.biomedcentral.com/1471-2180/9/230)	abortus C2	2006	91	272	176			South Korea	Asia	South Korea:Gyeongbuk	4	5	4	12	2	4	3	3	6	43	8	4	4	3	3	6
2009Her#058	KBa047	Cattle	B.abortus bv1	Her2009 (http://www.biomedcentral.com/1471-2180/9/230)	abortus C2	2006	27	274	79			South Korea	Asia	South Korea:Gyeongbuk	4	5	4	12	2	3	3	3	6	43	8	5	4	3	3	5
2009Her#059	KBa048	Cattle	B.abortus bv1	Her2009 (http://www.biomedcentral.com/1471-2180/9/230)	abortus C2	2006	91	272	176			South Korea	Asia	South Korea:Gyeongbuk	4	5	4	12	2	4	3	3	6	43	8	4	4	3	3	5
2009Her#060	KBa049	Cattle	B.abortus bv1	Her2009 (http://www.biomedcentral.com/1471-2180/9/230)	abortus C2	2006	91	272	176			South Korea	Asia	South Korea:Gyeongbuk	4	5	4	12	2	4	3	3	6	43	8	4	4	3	3	6
2009Her#061	KBa050	Cattle	B.abortus bv1	Her2009 (http://www.biomedcentral.com/1471-2180/9/230)	abortus C2	2006	91	272	176			South Korea	Asia	South Korea:Gyeongbuk	4	5	4	12	2	4	3	3	6	43	8	4	4	3	3	6
2009Her#062	KBa051	Cattle	B.abortus bv1	Her2009 (http://www.biomedcentral.com/1471-2180/9/230)	abortus C2	2006	91	272	176			South Korea	Asia	South Korea:Gyeongbuk	4	5	4	12	2	4	3	3	6	43	8	5	5	3	3	6
2009Her#063	KBa052	Cattle	B.abortus bv1	Her2009 (http://www.biomedcentral.com/1471-2180/9/230)	abortus C2	2007	27	274	79			South Korea	Asia	South Korea:Gyeonggi	4	5	4	12	2	3	3	3	6	43	8	4	4	3	3	5
2009Her#064	KBa053	Cattle	B.abortus bv1	Her2009 (http://www.biomedcentral.com/1471-2180/9/230)	abortus C2	2007	27	274	79			South Korea	Asia	South Korea:Gyeonggi	4	5	4	12	2	3	3	3	6	43	8	4	4	3	3	5
2009Her#065	KBa054	Cattle	B.abortus bv1	Her2009 (http://www.biomedcentral.com/1471-2180/9/230)	abortus C2	2007	27	274	79			South Korea	Asia	South Korea:Gyeonggi	4	5	4	12	2	3	3	3	6	43	8	4	4	3	3	5
2009Her#066	KBa055	Cattle	B.abortus bv1	Her2009 (http://www.biomedcentral.com/1471-2180/9/230)	abortus C2	2007	27	274	79			South Korea	Asia	South Korea:Gyeonggi	4	5	4	12	2	3	3	3	6	43	8	4	4	3	3	5
2009Her#067	KBa056	Cattle	B.abortus bv1	Her2009 (http://www.biomedcentral.com/1471-2180/9/230)	abortus C2	2007	27	274	79			South Korea	Asia	South Korea:Gyeonggi	4	5	4	12	2	3	3	3	6	43	8	4	4	3	3	5
2009Her#068	KBa057	Cattle	B.abortus bv1	Her2009 (http://www.biomedcentral.com/1471-2180/9/230)	abortus C2	2007	27	274	79			South Korea	Asia	South Korea:Gyeonggi	4	5	4	12	2	3	3	3	6	43	8	4	4	3	3	5
2009Her#069	KBa058	Cattle	B.abortus bv1	Her2009 (http://www.biomedcentral.com/1471-2180/9/230)	abortus C2	2007	91	272	176			South Korea	Asia	South Korea:Kangwon	4	5	4	12	2	4	3	3	6	43	8	5	4	3	3	7
2009Her#070	KBa059	Cattle	B.abortus bv1	Her2009 (http://www.biomedcentral.com/1471-2180/9/230)	abortus C2	2007	27	274	79			South Korea	Asia	South Korea:Kangwon	4	5	4	12	2	3	3	3	6	43	8	4	4	3	3	6
2009Her#071	KBa060	Cattle	B.abortus bv1	Her2009 (http://www.biomedcentral.com/1471-2180/9/230)	abortus C2	2007	27	274	79			South Korea	Asia	South Korea:Kangwon	4	5	4	12	2	3	3	3	6	43	8	4	4	3	3	6
2009Her#072	KBa061	Cattle	B.abortus bv1	Her2009 (http://www.biomedcentral.com/1471-2180/9/230)	abortus C2	2007	27	274	79			South Korea	Asia	South Korea:Kangwon	4	5	4	12	2	3	3	3	6	43	8	4	4	3	3	6
2009Her#073	KBa062	Cattle	B.abortus bv1	Her2009 (http://www.biomedcentral.com/1471-2180/9/230)	abortus C2	2007	27	274	79			South Korea	Asia	South Korea:Chungbuk	4	5	4	12	2	3	3	3	6	43	8	4	4	3	3	5
2009Her#074	KBa063	Cattle	B.abortus bv1	Her2009 (http://www.biomedcentral.com/1471-2180/9/230)	abortus C2	2007	27	274	79			South Korea	Asia	South Korea:Chungbuk	4	5	4	12	2	3	3	3	6	43	8	4	4	3	3	5
2009Her#075	KBa064	Cattle	B.abortus bv1	Her2009 (http://www.biomedcentral.com/1471-2180/9/230)	abortus C2	2007	27	274	79			South Korea	Asia	South Korea:Chungbuk	4	5	4	12	2	3	3	3	6	43	8	4	4	3	3	5
2009Her#076	KBa065	Cattle	B.abortus bv1	Her2009 (http://www.biomedcentral.com/1471-2180/9/230)	abortus C2	2007	27	274	79			South Korea	Asia	South Korea:Kangwon	4	5	4	12	2	3	3	3	6	43	8	4	4	3	3	6
2009Her#077	KBa066	Cattle	B.abortus bv1	Her2009 (http://www.biomedcentral.com/1471-2180/9/230)	abortus C2	2007	91	272	176			South Korea	Asia	South Korea:Chungbuk	4	5	4	12	2	4	3	3	6	43	8	4	4	3	3	6
2009Her#078	KBa067	Cattle	B.abortus bv1	Her2009 (http://www.biomedcentral.com/1471-2180/9/230)	abortus C2	2007	91	272	176			South Korea	Asia	South Korea:Chungbuk	4	5	4	12	2	4	3	3	6	43	8	4	4	3	3	6
2009Her#079	KBa068	Cattle	B.abortus bv1	Her2009 (http://www.biomedcentral.com/1471-2180/9/230)	abortus C2	2007	91	272	176			South Korea	Asia	South Korea:Chungbuk	4	5	4	12	2	4	3	3	6	43	8	4	4	3	3	6
2009Her#080	KBa069	Cattle	B.abortus bv1	Her2009 (http://www.biomedcentral.com/1471-2180/9/230)	abortus C2	2007	27	274	79			South Korea	Asia	South Korea:Chungbuk	4	5	4	12	2	3	3	3	6	43	8	5	4	3	3	6
2009Her#081	KBa070	Cattle	B.abortus bv1	Her2009 (http://www.biomedcentral.com/1471-2180/9/230)	abortus C2	2007	27	274	79			South Korea	Asia	South Korea:Kangwon	4	5	4	12	2	3	3	3	6	43	8	4	4	3	3	6
2009Her#082	KBa071	Cattle	B.abortus bv1	Her2009 (http://www.biomedcentral.com/1471-2180/9/230)	abortus C2	2007	27	274	79			South Korea	Asia	South Korea:Kangwon	4	5	4	12	2	3	3	3	6	43	8	4	4	3	3	6
2009Her#083	KBa072	Cattle	B.abortus bv1	Her2009 (http://www.biomedcentral.com/1471-2180/9/230)	abortus C2	2007	27	274	79			South Korea	Asia	South Korea:Gyeonggi	4	5	4	12	2	3	3	3	6	43	8	4	4	3	3	6
2009Her#084	KBa073	Cattle	B.abortus bv1	Her2009 (http://www.biomedcentral.com/1471-2180/9/230)	abortus C2	2007	27	274	79			South Korea	Asia	South Korea:Gyeonggi	4	5	4	12	2	3	3	3	6	43	8	4	4	3	3	6
2009Her#085	KBa074	Cattle	B.abortus bv1	Her2009 (http://www.biomedcentral.com/1471-2180/9/230)	abortus C2	2007	27	274	79			South Korea	Asia	South Korea:Kangwon	4	5	4	12	2	3	3	3	6	43	8	4	4	3	3	6
2009Her#086	KBa075	Cattle	B.abortus bv1	Her2009 (http://www.biomedcentral.com/1471-2180/9/230)	abortus C2	2007	27	274	79			South Korea	Asia	South Korea:Kangwon	4	5	4	12	2	3	3	3	6	43	8	4	4	3	3	6
2009Her#087	KBa076	Cattle	B.abortus bv1	Her2009 (http://www.biomedcentral.com/1471-2180/9/230)	abortus C2	2007	27	274	79			South Korea	Asia	South Korea:Kangwon	4	5	4	12	2	3	3	3	6	43	8	4	4	3	3	6
2009Her#088	KBa077	Cattle	B.abortus bv1	Her2009 (http://www.biomedcentral.com/1471-2180/9/230)	abortus C2	2007	27	274	79			South Korea	Asia	South Korea:Kangwon	4	5	4	12	2	3	3	3	6	43	8	4	4	3	3	6
2009Her#089	KBa078	Cattle	B.abortus bv1	Her2009 (http://www.biomedcentral.com/1471-2180/9/230)	abortus C2	2007	27	274	79			South Korea	Asia	South Korea:Chungbuk	4	5	4	12	2	3	3	3	6	43	8	4	4	3	3	6
2009Her#090	KBa079	Cattle	B.abortus bv1	Her2009 (http://www.biomedcentral.com/1471-2180/9/230)	abortus C2	2007	89	269	174			South Korea	Asia	South Korea:Gyeonggi	4	5	4	12	2	5	3	3	6	43	8	4	4	3	3	5
2009Her#091	KBa080	Cattle	B.abortus bv1	Her2009 (http://www.biomedcentral.com/1471-2180/9/230)	abortus C2	2008	27	274	79			South Korea	Asia	South Korea:Gyeonggi	4	5	4	12	2	3	3	3	6	43	8	5	4	3	3	6
2009Her#092	KBa081	Cattle	B.abortus bv1	Her2009 (http://www.biomedcentral.com/1471-2180/9/230)	abortus C2	2008	27	274	79			South Korea	Asia	South Korea:Gyeonggi	4	5	4	12	2	3	3	3	6	43	8	5	4	3	3	6
2009Her#093	KBa082	Cattle	B.abortus bv1	Her2009 (http://www.biomedcentral.com/1471-2180/9/230)	abortus C2	2008	27	274	79			South Korea	Asia	South Korea:Gyeonggi	4	5	4	12	2	3	3	3	6	43	8	5	4	3	3	6
2009Her#094	KBa083	Cattle	B.abortus bv1	Her2009 (http://www.biomedcentral.com/1471-2180/9/230)	abortus C2	2008	89	269	174			South Korea	Asia	South Korea:Gyeongnam	4	5	4	12	2	5	3	3	6	43	8	4	4	3	3	6
2009Her#095	KBa084	Cattle	B.abortus bv1	Her2009 (http://www.biomedcentral.com/1471-2180/9/230)	abortus C2	2008	89	269	174			South Korea	Asia	South Korea:Gyeongnam	4	5	4	12	2	5	3	3	6	43	8	4	4	3	3	6
2009Her#096	KBa085	Cattle	B.abortus bv1	Her2009 (http://www.biomedcentral.com/1471-2180/9/230)	abortus C2	2008	89	269	174			South Korea	Asia	South Korea:Gyeongnam	4	5	4	12	2	5	3	3	6	43	8	4	4	3	3	6
2009Her#097	KBa086	Cattle	B.abortus bv1	Her2009 (http://www.biomedcentral.com/1471-2180/9/230)	abortus C2	2008	89	269	174			South Korea	Asia	South Korea:Gyeongnam	4	5	4	12	2	5	3	3	6	43	8	4	4	3	3	6
2009Her#098	KBa087	Cattle	B.abortus bv1	Her2009 (http://www.biomedcentral.com/1471-2180/9/230)	abortus C2	2008	27	274	79			South Korea	Asia	South Korea:Gyeonggi	4	5	4	12	2	3	3	3	6	43	8	5	4	3	3	5
2009Her#099	KBa088	Cattle	B.abortus bv1	Her2009 (http://www.biomedcentral.com/1471-2180/9/230)	abortus C2	2008	27	274	79			South Korea	Asia	South Korea:Gyeonggi	4	5	4	12	2	3	3	3	6	43	8	5	4	3	3	5
2009Her#100	KBa089	Cattle	B.abortus bv1	Her2009 (http://www.biomedcentral.com/1471-2180/9/230)	abortus C2	2008	27	274	79			South Korea	Asia	South Korea:Gyeonggi	4	5	4	12	2	3	3	3	6	43	8	5	4	3	3	5
2009Her#101	KBa090	Cattle	B.abortus bv1	Her2009 (http://www.biomedcentral.com/1471-2180/9/230)	abortus C2	2008	27	274	79			South Korea	Asia	South Korea:Gyeonggi	4	5	4	12	2	3	3	3	6	43	8	5	4	3	3	5
2009Her#102	KBa091	Cattle	B.abortus bv1	Her2009 (http://www.biomedcentral.com/1471-2180/9/230)	abortus C2	2008	91	272	176			South Korea	Asia	South Korea:Gyeonggi	4	5	4	12	2	4	3	3	6	43	8	4	4	3	3	7
2009Her#103	KBa092	Cattle	B.abortus bv1	Her2009 (http://www.biomedcentral.com/1471-2180/9/230)	abortus C2	2008	91	272	176			South Korea	Asia	South Korea:Gyeonggi	4	5	4	12	2	4	3	3	6	43	8	4	4	3	3	7
2009Her#104	KBa093	Cattle	B.abortus bv1	Her2009 (http://www.biomedcentral.com/1471-2180/9/230)	abortus C2	2008	91	272	176			South Korea	Asia	South Korea:Gyeonggi	4	5	4	12	2	4	3	3	6	43	8	4	4	3	3	7
2009Her#105	KBa094	Cattle	B.abortus bv1	Her2009 (http://www.biomedcentral.com/1471-2180/9/230)	abortus C2	2008	27	274	79			South Korea	Asia	South Korea:Gyeonggi	4	5	4	12	2	3	3	3	6	43	8	4	4	3	3	5
2009Her#106	KBa095	Deer/Elk/Reindeer	B.abortus bv1	Her2009 (http://www.biomedcentral.com/1471-2180/9/230)	abortus C2	2008	27	274	79			South Korea	Asia	South Korea:Jeonnam	4	5	4	12	2	3	3	3	6	43	8	4	4	3	3	6
2009Her#107	KBa096	Deer/Elk/Reindeer	B.abortus bv1	Her2009 (http://www.biomedcentral.com/1471-2180/9/230)	abortus C2	2008	27	274	79			South Korea	Asia	South Korea:Jeonnam	4	5	4	12	2	3	3	3	6	43	8	4	4	3	3	6
2009Her#108	KBa097	Deer/Elk/Reindeer	B.abortus bv1	Her2009 (http://www.biomedcentral.com/1471-2180/9/230)	abortus C2	2008	27	274	79			South Korea	Asia	South Korea:Jeonnam	4	5	4	12	2	3	3	3	6	43	8	4	4	3	3	6
2009Her#109	KBa098	Cattle	B.abortus bv1	Her2009 (http://www.biomedcentral.com/1471-2180/9/230)	abortus C2	1996	27	274	79			South Korea	Asia	South Korea:Chungnam	4	5	4	12	2	3	3	3	6	43	8	4	4	3	3	6
2009Her#110	KBa099	Cattle	B.abortus bv1	Her2009 (http://www.biomedcentral.com/1471-2180/9/230)	abortus C2	1999	27	274	79			South Korea	Asia	South Korea:Gyeonggi	4	5	4	12	2	3	3	3	6	43	8	4	4	3	3	5
2009Her#111	KBa100	Cattle	B.abortus bv1	Her2009 (http://www.biomedcentral.com/1471-2180/9/230)	abortus C2	1999	27	274	79			South Korea	Asia	South Korea:Chungnam	4	5	4	12	2	3	3	3	6	43	8	4	4	3	3	6
2009Her#112	KBa101	Cattle	B.abortus bv1	Her2009 (http://www.biomedcentral.com/1471-2180/9/230)	abortus C2_RB51_2308	1999	27	274	79			South Korea	Asia	South Korea:Chungbuk	4	5	4	12	2	3	3	3	6	43	8	3	7	3	3	5
2009Her#113	KBa102	Cattle	B.abortus bv1	Her2009 (http://www.biomedcentral.com/1471-2180/9/230)	abortus C2	2000	27	274	79			South Korea	Asia	South Korea:Chungbuk	4	5	4	12	2	3	3	3	6	43	8	4	4	3	3	6
2009Her#114	KBa103	Cattle	B.abortus bv1	Her2009 (http://www.biomedcentral.com/1471-2180/9/230)	abortus C2	2001	27	274	79			South Korea	Asia	South Korea:Gyeonggi	4	5	4	12	2	3	3	3	6	43	8	4	4	3	3	6
2009Her#115	KBa104	Cattle	B.abortus bv1	Her2009 (http://www.biomedcentral.com/1471-2180/9/230)	abortus C2	2002	27	274	79			South Korea	Asia	South Korea:Gyeongbuk	4	5	4	12	2	3	3	3	6	43	8	4	4	3	3	5
2009Her#116	KBa105	Cattle	B.abortus bv1	Her2009 (http://www.biomedcentral.com/1471-2180/9/230)	abortus C2	2003	27	274	79			South Korea	Asia	South Korea:Gyeongbuk	4	5	4	12	2	3	3	3	6	43	8	4	4	3	3	5
2009Her#117	KBa106	Cattle	B.abortus bv1	Her2009 (http://www.biomedcentral.com/1471-2180/9/230)	abortus C2	2003	27	274	79			South Korea	Asia	South Korea:Chungnam	4	5	4	12	2	3	3	3	6	43	8	4	4	3	3	6
2009Her#118	KBa107	Cattle	B.abortus bv1	Her2009 (http://www.biomedcentral.com/1471-2180/9/230)	abortus C2	2004	91	272	176			South Korea	Asia	South Korea:Kangwon	4	5	4	12	2	4	3	3	6	43	8	4	4	3	3	6
2009Her#119	KBa108	Cattle	B.abortus bv1	Her2009 (http://www.biomedcentral.com/1471-2180/9/230)	abortus C2	2004	27	274	79			South Korea	Asia	South Korea:Gyeonggi	4	5	4	12	2	3	3	3	6	43	8	4	4	3	3	6
2009Her#120	KBa109	Cattle	B.abortus bv1	Her2009 (http://www.biomedcentral.com/1471-2180/9/230)	abortus C2	2004	27	274	79			South Korea	Asia	South Korea:Gyeonggi	4	5	4	12	2	3	3	3	6	43	8	5	4	3	3	5
2009Her#121	KBa110	Cattle	B.abortus bv1	Her2009 (http://www.biomedcentral.com/1471-2180/9/230)	abortus C2	2004	27	274	79			South Korea	Asia	South Korea:Gyeonggi	4	5	4	12	2	3	3	3	6	43	8	4	4	3	3	4
2009Her#122	KBa111	Cattle	B.abortus bv1	Her2009 (http://www.biomedcentral.com/1471-2180/9/230)	abortus C2	2004	27	274	79			South Korea	Asia	South Korea:Gyeonggi	4	5	4	12	2	3	3	3	6	43	8	5	4	3	3	5
2009Her#123	KBa112	Cattle	B.abortus bv1	Her2009 (http://www.biomedcentral.com/1471-2180/9/230)	abortus C2	2004	27	274	79			South Korea	Asia	South Korea:Gyeonggi	4	5	4	12	2	3	3	3	6	43	8	4	4	3	3	6
2009Her#124	KBa113	Cattle	B.abortus bv1	Her2009 (http://www.biomedcentral.com/1471-2180/9/230)	abortus C2	2004	27	274	79			South Korea	Asia	South Korea:Gyeonggi	4	5	4	12	2	3	3	3	6	43	8	5	4	3	3	5
2009Her#125	KBa114	Cattle	B.abortus bv1	Her2009 (http://www.biomedcentral.com/1471-2180/9/230)	abortus C2	2004	27	274	79			South Korea	Asia	South Korea:Gyeonggi	4	5	4	12	2	3	3	3	6	43	8	4	4	3	3	5
2009Her#126	KBa115	Cattle	B.abortus bv1	Her2009 (http://www.biomedcentral.com/1471-2180/9/230)	abortus C2	2004	91	272	176			South Korea	Asia	South Korea:Gyeonggi	4	5	4	12	2	4	3	3	6	43	8	4	4	3	3	6
2009Her#127	KBa116	Cattle	B.abortus bv1	Her2009 (http://www.biomedcentral.com/1471-2180/9/230)	abortus C2	2004	27	274	79			South Korea	Asia	South Korea:Gyeonggi	4	5	4	12	2	3	3	3	6	43	8	4	4	3	3	6
2009Her#128	KBa117	Cattle	B.abortus bv1	Her2009 (http://www.biomedcentral.com/1471-2180/9/230)	abortus C2	2004	27	274	79			South Korea	Asia	South Korea:Jeonbuk	4	5	4	12	2	3	3	3	6	43	8	4	4	3	3	6
2009Her#129	KBa118	Cattle	B.abortus bv1	Her2009 (http://www.biomedcentral.com/1471-2180/9/230)	abortus C2	2004	27	274	79			South Korea	Asia	South Korea:Jeonbuk	4	5	4	12	2	3	3	3	6	43	8	4	4	3	3	6
2009Her#130	KBa119	Cattle	B.abortus bv1	Her2009 (http://www.biomedcentral.com/1471-2180/9/230)	abortus C2	2004	27	274	79			South Korea	Asia	South Korea:Jeonbuk	4	5	4	12	2	3	3	3	6	43	8	4	4	3	3	5
2009Her#131	KBa120	Cattle	B.abortus bv1	Her2009 (http://www.biomedcentral.com/1471-2180/9/230)	abortus C2	2004	27	274	79			South Korea	Asia	South Korea:Jeonbuk	4	5	4	12	2	3	3	3	6	43	8	4	4	3	3	6
2009Her#132	KBa121	Cattle	B.abortus bv1	Her2009 (http://www.biomedcentral.com/1471-2180/9/230)	abortus C2	2005	27	274	79			South Korea	Asia	South Korea:Kangwon	4	5	4	12	2	3	3	3	6	43	8	4	4	3	3	6
2009Her#133	KBa122	Cattle	B.abortus bv1	Her2009 (http://www.biomedcentral.com/1471-2180/9/230)	abortus C2	2005	28	276	82			South Korea	Asia	South Korea:Kangwon	4	5	4	12	2	2	3	3	6	43	8	4	4	3	3	5
2009Her#134	KBa123	Cattle	B.abortus bv1	Her2009 (http://www.biomedcentral.com/1471-2180/9/230)	abortus C2	2005	27	274	79			South Korea	Asia	South Korea:Kangwon	4	5	4	12	2	3	3	3	6	43	8	4	4	3	3	5
2009Her#135	KBa124	Cattle	B.abortus bv1	Her2009 (http://www.biomedcentral.com/1471-2180/9/230)	abortus C2	2005	27	274	79			South Korea	Asia	South Korea:Kangwon	4	5	4	12	2	3	3	3	6	43	8	4	4	3	3	5
2009Her#136	KBa125	Cattle	B.abortus bv1	Her2009 (http://www.biomedcentral.com/1471-2180/9/230)	abortus C2	2005	27	274	79			South Korea	Asia	South Korea:Kangwon	4	5	4	12	2	3	3	3	6	43	8	4	4	3	3	6
2009Her#137	KBa126	Cattle	B.abortus bv1	Her2009 (http://www.biomedcentral.com/1471-2180/9/230)	abortus C2	2005	27	274	79			South Korea	Asia	South Korea:Kangwon	4	5	4	12	2	3	3	3	6	43	8	4	4	3	3	4
2009Her#138	KBa127	Cattle	B.abortus bv1	Her2009 (http://www.biomedcentral.com/1471-2180/9/230)	abortus C2	2005	27	274	79			South Korea	Asia	South Korea:Kangwon	4	5	4	12	2	3	3	3	6	43	8	4	4	3	3	4
2009Her#139	KBa128	Cattle	B.abortus bv1	Her2009 (http://www.biomedcentral.com/1471-2180/9/230)	abortus C2	2005	27	274	79			South Korea	Asia	South Korea:Kangwon	4	5	4	12	2	3	3	3	6	43	8	4	4	3	3	5
2009Her#140	KBa129	Cattle	B.abortus bv1	Her2009 (http://www.biomedcentral.com/1471-2180/9/230)	abortus C2	2005	27	274	79			South Korea	Asia	South Korea:Kangwon	4	5	4	12	2	3	3	3	6	43	8	4	4	3	3	6
2009Her#141	KBa130	Cattle	B.abortus bv1	Her2009 (http://www.biomedcentral.com/1471-2180/9/230)	abortus C2	2005	27	274	79			South Korea	Asia	South Korea:Kangwon	4	5	4	12	2	3	3	3	6	43	8	4	4	3	3	5
2009Her#142	KBa131	Cattle	B.abortus bv1	Her2009 (http://www.biomedcentral.com/1471-2180/9/230)	abortus C2	2005	27	274	79			South Korea	Asia	South Korea:Gyeonggi	4	5	4	12	2	3	3	3	6	43	8	4	4	3	3	7
2009Her#143	KBa132	Cattle	B.abortus bv1	Her2009 (http://www.biomedcentral.com/1471-2180/9/230)	abortus C2	2005	27	274	79			South Korea	Asia	South Korea:Gyeonggi	4	5	4	12	2	3	3	3	6	43	8	4	4	3	3	6
2009Her#144	KBa133	Cattle	B.abortus bv1	Her2009 (http://www.biomedcentral.com/1471-2180/9/230)	abortus C2	2005	28	276	82			South Korea	Asia	South Korea:Gyeonggi	4	5	4	12	2	2	3	3	6	43	8	4	4	3	3	6
2009Her#145	KBa134	Cattle	B.abortus bv1	Her2009 (http://www.biomedcentral.com/1471-2180/9/230)	abortus C2	2005	91	272	176			South Korea	Asia	South Korea:Gyeongnam	4	5	4	12	2	4	3	3	6	43	8	4	4	3	3	6
2009Her#146	KBa135	Cattle	B.abortus bv1	Her2009 (http://www.biomedcentral.com/1471-2180/9/230)	abortus C2	2005	91	272	176			South Korea	Asia	South Korea:Gyeongnam	4	5	4	12	2	4	3	3	6	43	8	4	4	3	3	6
2009Her#147	KBa136	Cattle	B.abortus bv1	Her2009 (http://www.biomedcentral.com/1471-2180/9/230)	abortus C2	2005	27	274	79			South Korea	Asia	South Korea:Gyeongnam	4	5	4	12	2	3	3	3	6	43	8	4	4	3	3	6
2009Her#148	KBa137	Cattle	B.abortus bv1	Her2009 (http://www.biomedcentral.com/1471-2180/9/230)	abortus C2	2005	91	272	176			South Korea	Asia	South Korea:Gyeongnam	4	5	4	12	2	4	3	3	6	43	8	4	4	3	3	6
2009Her#149	KBa138	Cattle	B.abortus bv1	Her2009 (http://www.biomedcentral.com/1471-2180/9/230)	abortus C2	2005	91	272	176			South Korea	Asia	South Korea:Gyeongnam	4	5	4	12	2	4	3	3	6	43	8	4	4	3	3	6
2009Her#150	KBa139	Cattle	B.abortus bv1	Her2009 (http://www.biomedcentral.com/1471-2180/9/230)	abortus C2	2005	91	272	176			South Korea	Asia	South Korea:Gyeongnam	4	5	4	12	2	4	3	3	6	43	8	4	4	3	3	6
2009Her#151	KBa140	Cattle	B.abortus bv1	Her2009 (http://www.biomedcentral.com/1471-2180/9/230)	abortus C2	2005	27	274	79			South Korea	Asia	South Korea:Gyeongbuk	4	5	4	12	2	3	3	3	6	43	8	4	4	3	3	6
2009Her#152	KBa141	Cattle	B.abortus bv1	Her2009 (http://www.biomedcentral.com/1471-2180/9/230)	abortus C2	2005	91	272	176			South Korea	Asia	South Korea:Jeonnam	4	5	4	12	2	4	3	3	6	43	8	4	4	3	3	6
2009Her#153	KBa142	Cattle	B.abortus bv1	Her2009 (http://www.biomedcentral.com/1471-2180/9/230)	abortus C2	2005	27	274	79			South Korea	Asia	South Korea:Jeonbuk	4	5	4	12	2	3	3	3	6	43	8	4	4	3	3	6
2009Her#154	KBa143	Cattle	B.abortus bv1	Her2009 (http://www.biomedcentral.com/1471-2180/9/230)	abortus C2	2005	27	274	79			South Korea	Asia	South Korea:Jeonbuk	4	5	4	12	2	3	3	3	6	43	8	4	4	3	3	6
2009Her#155	KBa144	Cattle	B.abortus bv1	Her2009 (http://www.biomedcentral.com/1471-2180/9/230)	abortus C2	2005	27	274	79			South Korea	Asia	South Korea:Jeonbuk	4	5	4	12	2	3	3	3	6	43	8	4	4	3	3	6
2009Her#156	KBa145	Cattle	B.abortus bv1	Her2009 (http://www.biomedcentral.com/1471-2180/9/230)	abortus C2	2005	91	272	176			South Korea	Asia	South Korea:Jeonbuk	4	5	4	12	2	4	3	3	6	43	8	4	4	3	3	6
2009Her#157	KBa146	Cattle	B.abortus bv1	Her2009 (http://www.biomedcentral.com/1471-2180/9/230)	abortus C2	2005	91	272	176			South Korea	Asia	South Korea:Jeonbuk	4	5	4	12	2	4	3	3	6	43	8	4	4	3	3	6
2009Her#158	KBa147	Cattle	B.abortus bv1	Her2009 (http://www.biomedcentral.com/1471-2180/9/230)	abortus C2	2005	91	272	176			South Korea	Asia	South Korea:Jeonbuk	4	5	4	12	2	4	3	3	6	43	8	4	4	3	3	6
2009Her#159	KBa148	Cattle	B.abortus bv1	Her2009 (http://www.biomedcentral.com/1471-2180/9/230)	abortus C2	2005	27	274	79			South Korea	Asia	South Korea:Chungnam	4	5	4	12	2	3	3	3	6	43	8	4	4	3	3	6
2009Her#160	KBa149	Cattle	B.abortus bv1	Her2009 (http://www.biomedcentral.com/1471-2180/9/230)	abortus C2	2005	27	274	79			South Korea	Asia	South Korea:Chungnam	4	5	4	12	2	3	3	3	6	43	8	5	4	3	3	6
2009Her#161	KBa150	Cattle	B.abortus bv1	Her2009 (http://www.biomedcentral.com/1471-2180/9/230)	abortus C2	2005	27	274	79			South Korea	Asia	South Korea:Chungnam	4	5	4	12	2	3	3	3	6	43	8	5	4	3	3	6
2009Her#162	KBa151	Cattle	B.abortus bv1	Her2009 (http://www.biomedcentral.com/1471-2180/9/230)	abortus C2	2005	27	274	79			South Korea	Asia	South Korea:Chungnam	4	5	4	12	2	3	3	3	6	43	8	5	4	3	3	6
2009Her#163	KBa152	Cattle	B.abortus bv1	Her2009 (http://www.biomedcentral.com/1471-2180/9/230)	abortus C2	2005	27	274	79			South Korea	Asia	South Korea:Chungnam	4	5	4	12	2	3	3	3	6	43	8	4	4	3	3	6
2009Her#164	KBa153	Cattle	B.abortus bv1	Her2009 (http://www.biomedcentral.com/1471-2180/9/230)	abortus C2	2005	27	274	79			South Korea	Asia	South Korea:Chungbuk	4	5	4	12	2	3	3	3	6	43	8	4	4	3	3	6
2009Her#165	KBa154	Cattle	B.abortus bv1	Her2009 (http://www.biomedcentral.com/1471-2180/9/230)	abortus C2	2005	91	272	176			South Korea	Asia	South Korea:Chungbuk	4	5	4	12	2	4	3	3	6	43	8	4	4	3	3	6
2009Her#166	KBa155	Cattle	B.abortus bv1	Her2009 (http://www.biomedcentral.com/1471-2180/9/230)	abortus C2	2006	27	274	79			South Korea	Asia	South Korea:Kangwon	4	5	4	12	2	3	3	3	6	43	8	4	4	3	3	6
2009Her#167	KBa156	Cattle	B.abortus bv1	Her2009 (http://www.biomedcentral.com/1471-2180/9/230)	abortus C2	2006	91	272	176			South Korea	Asia	South Korea:Gyeonggi	4	5	4	12	2	4	3	3	6	43	8	4	4	3	3	7
2009Her#168	KBa157	Cattle	B.abortus bv1	Her2009 (http://www.biomedcentral.com/1471-2180/9/230)	abortus C2	2006	27	274	79			South Korea	Asia	South Korea:Gyeonggi	4	5	4	12	2	3	3	3	6	43	8	5	4	3	3	5
2009Her#169	KBa158	Cattle	B.abortus bv1	Her2009 (http://www.biomedcentral.com/1471-2180/9/230)	abortus C2	2006	27	274	79			South Korea	Asia	South Korea:Kangwon	4	5	4	12	2	3	3	3	6	43	8	5	4	3	3	6
2009Her#170	KBa159	Cattle	B.abortus bv1	Her2009 (http://www.biomedcentral.com/1471-2180/9/230)	abortus C2	2002	27	274	79			South Korea	Asia	South Korea:Gyeongbuk	4	5	4	12	2	3	3	3	6	43	8	4	4	3	3	6
2009Her#171	KBa160	Cattle	B.abortus bv1	Her2009 (http://www.biomedcentral.com/1471-2180/9/230)	abortus C2	2002	27	274	79			South Korea	Asia	South Korea:Gyeongbuk	4	5	4	12	2	3	3	3	6	43	8	5	4	3	3	6
2009Her#172	KBa161	Cattle	B.abortus bv1	Her2009 (http://www.biomedcentral.com/1471-2180/9/230)	abortus C2	2003	27	274	79			South Korea	Asia	South Korea:Gyeongbuk	4	5	4	12	2	3	3	3	6	43	8	4	4	3	3	6
2009Her#173	KBa162	Cattle	B.abortus bv1	Her2009 (http://www.biomedcentral.com/1471-2180/9/230)	abortus C2	2003	27	274	79			South Korea	Asia	South Korea:Gyeongbuk	4	5	4	12	2	3	3	3	6	43	8	4	4	3	3	6
2009Her#174	KBa163	Cattle	B.abortus bv1	Her2009 (http://www.biomedcentral.com/1471-2180/9/230)	abortus C2	2006	91	272	176			South Korea	Asia	South Korea:Gyeongbuk	4	5	4	12	2	4	3	3	6	43	8	4	4	3	3	6
2009Her#175	KBa164	Cattle	B.abortus bv1	Her2009 (http://www.biomedcentral.com/1471-2180/9/230)	abortus C2	2006	91	272	176			South Korea	Asia	South Korea:Gyeongbuk	4	5	4	12	2	4	3	3	6	43	8	4	4	3	3	6
2009Her#176	KBa165	Cattle	B.abortus bv1	Her2009 (http://www.biomedcentral.com/1471-2180/9/230)	abortus C2	2006	91	272	176			South Korea	Asia	South Korea:Gyeongbuk	4	5	4	12	2	4	3	3	6	43	8	4	4	3	3	6
2009Her#177	KBa166	Cattle	B.abortus bv1	Her2009 (http://www.biomedcentral.com/1471-2180/9/230)	abortus C2	2006	91	272	176			South Korea	Asia	South Korea:Gyeongbuk	4	5	4	12	2	4	3	3	6	43	8	4	4	3	3	6
2009Her#178	KBa167	Cattle	B.abortus bv1	Her2009 (http://www.biomedcentral.com/1471-2180/9/230)	abortus C2	2008	27	274	79			South Korea	Asia	South Korea:Gyeonggi	4	5	4	12	2	3	3	3	6	43	8	4	4	3	3	6
2009Her#179	KBa168	Cattle	B.abortus bv1	Her2009 (http://www.biomedcentral.com/1471-2180/9/230)	abortus C2	2008	27	274	79			South Korea	Asia	South Korea:Gyeonggi	4	5	4	12	2	3	3	3	6	43	8	4	4	3	3	6
2009Her#180	KBa169	Cattle	B.abortus bv1	Her2009 (http://www.biomedcentral.com/1471-2180/9/230)	abortus C2	2008	27	274	79			South Korea	Asia	South Korea:Gyeonggi	4	5	4	12	2	3	3	3	6	43	8	4	4	3	3	6
2009Her#181	KBa170	Cattle	B.abortus bv2	Her2009 (http://www.biomedcentral.com/1471-2180/9/230)	abortus C2	2008	27	274	79			South Korea	Asia	South Korea:Jeonnam	4	5	4	12	2	3	3	3	6	43	8	4	4	3	3	6
2009Her#182	KBa171	Cattle	B.abortus bv1	Her2009 (http://www.biomedcentral.com/1471-2180/9/230)	abortus C2	2008	27	274	79			South Korea	Asia	South Korea:Gyeonggi	4	5	4	12	2	3	3	3	6	43	8	5	4	3	3	5
2009Her#183	KBa172	Cattle	B.abortus bv1	Her2009 (http://www.biomedcentral.com/1471-2180/9/230)	abortus C2	2008	27	274	79			South Korea	Asia	South Korea:Gyeonggi	4	5	4	12	2	3	3	3	6	43	8	5	4	3	3	5
2009Her#184	KBa173	Cattle	B.abortus bv1	Her2009 (http://www.biomedcentral.com/1471-2180/9/230)	abortus C2	2008	27	274	79			South Korea	Asia	South Korea:Jeonnam	4	5	4	12	2	3	3	3	6	43	8	4	4	3	3	7
2009Her#185	KBa174	Cattle	B.abortus bv2	Her2009 (http://www.biomedcentral.com/1471-2180/9/230)	abortus C2	2008	27	274	79			South Korea	Asia	South Korea:Jeonnam	4	5	4	12	2	3	3	3	6	43	8	4	4	3	3	6
2009Her#186	KBa175	Cattle	B.abortus bv2	Her2009 (http://www.biomedcentral.com/1471-2180/9/230)	abortus C2	2008	27	274	79			South Korea	Asia	South Korea:Jeonnam	4	5	4	12	2	3	3	3	6	43	8	4	4	3	3	6
2009Her#187	KBa176	Cattle	B.abortus bv2	Her2009 (http://www.biomedcentral.com/1471-2180/9/230)	abortus C2	2008	27	274	79			South Korea	Asia	South Korea:Jeonnam	4	5	4	12	2	3	3	3	6	43	8	4	4	3	3	6
2009Her#188	KBa177	Cattle	B.abortus bv2	Her2009 (http://www.biomedcentral.com/1471-2180/9/230)	abortus C2	2008	27	274	79			South Korea	Asia	South Korea:Jeonnam	4	5	4	12	2	3	3	3	6	43	8	4	4	3	3	6
2010Bankole#001	P1.30	Cattle	B.abortus bv3	Liu2023 (https://pubmed.ncbi.nlm.nih.gov/37006545)	abortus B		34	237	317			The Gambia	Africa (east)	The Gambia	3	5	4	11	2	2	3	3	7	41	8	5	5	3	3	5
2010Her#01	#2	Human	B.abortus	Her2010 (http://www.ncbi.nlm.nih.gov/pubmed/21193833)	abortus C2	2003	27	274	79			South Korea	Asia	South Korea:Gangwon	4	5	4	12	2	3	3	3	6	43	8	4	4	3	3	6
2010Her#02	#3	Human	B.abortus	Her2010 (http://www.ncbi.nlm.nih.gov/pubmed/21193833)	abortus C2	2003	27	274	79			South Korea	Asia	South Korea:Gangwon	4	5	4	12	2	3	3	3	6	43	8	4	4	3	3	6
2010Her#03	#4	Human	B.abortus	Her2010 (http://www.ncbi.nlm.nih.gov/pubmed/21193833)	abortus C2	2003	28	276	82			South Korea	Asia	South Korea:Jeonbuk	4	5	4	12	2	2	3	3	6	43	8	4	4	3	3	6
2010Her#04	#6	Human	B.abortus	Her2010 (http://www.ncbi.nlm.nih.gov/pubmed/21193833)	abortus C2	2004	27	274	79			South Korea	Asia	South Korea:Chungbuk	4	5	4	12	2	3	3	3	6	43	8	4	4	3	3	6
2010Her#05	#8	Human	B.abortus	Her2010 (http://www.ncbi.nlm.nih.gov/pubmed/21193833)	abortus C2	2004	27	274	79			South Korea	Asia	South Korea:Gyeongnam	4	5	4	12	2	3	3	3	6	43	8	4	4	3	3	6
2010Her#06	#11	Human	B.abortus	Her2010 (http://www.ncbi.nlm.nih.gov/pubmed/21193833)	abortus C2	2004	91	272	176			South Korea	Asia	South Korea:Gyeongbuk	4	5	4	12	2	4	3	3	6	43	8	4	4	3	3	6
2010Her#07	#12	Human	B.abortus	Her2010 (http://www.ncbi.nlm.nih.gov/pubmed/21193833)	abortus C2	2004	91	272	176			South Korea	Asia	South Korea:Gyeongbuk	4	5	4	12	2	4	3	3	6	43	8	4	4	3	3	6
2010Her#08	#13	Human	B.abortus	Her2010 (http://www.ncbi.nlm.nih.gov/pubmed/21193833)	abortus C2	2004	91	272	176			South Korea	Asia	South Korea:Gyeongbuk	4	5	4	12	2	4	3	3	6	43	8	4	4	3	3	6
2010Her#09	#17	Human	B.abortus	Her2010 (http://www.ncbi.nlm.nih.gov/pubmed/21193833)	abortus C2	2004	27	274	79			South Korea	Asia	South Korea:Jeonbuk	4	5	4	12	2	3	3	3	6	43	8	4	4	3	3	6
2010Her#10	#20	Human	B.abortus	Her2010 (http://www.ncbi.nlm.nih.gov/pubmed/21193833)	abortus C2	2005	27	274	79			South Korea	Asia	South Korea:Jeonbuk	4	5	4	12	2	3	3	3	6	43	8	4	4	3	3	6
2010Her#11	#21	Human	B.abortus	Her2010 (http://www.ncbi.nlm.nih.gov/pubmed/21193833)	abortus C2	2005	27	274	79			South Korea	Asia	South Korea:Ulsan	4	5	4	12	2	3	3	3	6	43	8	4	4	3	3	6
2010Her#12	#22	Human	B.abortus	Her2010 (http://www.ncbi.nlm.nih.gov/pubmed/21193833)	abortus C2	2005	27	274	79			South Korea	Asia	South Korea:Gyeongnam	4	5	4	12	2	3	3	3	6	43	8	4	4	3	3	6
2010Her#13	#23	Human	B.abortus	Her2010 (http://www.ncbi.nlm.nih.gov/pubmed/21193833)	abortus C2	2005	91	272	176			South Korea	Asia	South Korea:Chungnam	4	5	4	12	2	4	3	3	6	43	8	4	4	3	3	6
2010Her#14	#28	Human	B.abortus	Her2010 (http://www.ncbi.nlm.nih.gov/pubmed/21193833)	abortus C2	2005	27	274	79			South Korea	Asia	South Korea:Gyeonggi	4	5	4	12	2	3	3	3	6	43	8	5	4	3	3	6
2010Her#15	#31	Human	B.abortus	Her2010 (http://www.ncbi.nlm.nih.gov/pubmed/21193833)	abortus C2	2005	91	272	176			South Korea	Asia	South Korea:Daegu	4	5	4	12	2	4	3	3	6	43	8	4	4	3	3	6
2010Her#16	#36	Human	B.abortus	Her2010 (http://www.ncbi.nlm.nih.gov/pubmed/21193833)	abortus C2	2005	27	274	79			South Korea	Asia	South Korea:Chungnam	4	5	4	12	2	3	3	3	6	43	8	4	4	3	3	6
2010Her#17	#37	Human	B.abortus	Her2010 (http://www.ncbi.nlm.nih.gov/pubmed/21193833)	abortus C2	2005	91	272	176			South Korea	Asia	South Korea:Daegu	4	5	4	12	2	4	3	3	6	43	8	4	4	3	3	6
2010Her#18	#40	Human	B.abortus	Her2010 (http://www.ncbi.nlm.nih.gov/pubmed/21193833)	abortus C2	2005	27	274	79			South Korea	Asia	South Korea:Gyeongbuk	4	5	4	12	2	3	3	3	6	43	8	4	4	3	3	7
2010Her#19	#42	Human	B.abortus	Her2010 (http://www.ncbi.nlm.nih.gov/pubmed/21193833)	abortus C2	2005	91	272	176			South Korea	Asia	South Korea:Gyeongbuk	4	5	4	12	2	4	3	3	6	43	8	4	4	3	3	6
2010Her#20	#48	Human	B.abortus	Her2010 (http://www.ncbi.nlm.nih.gov/pubmed/21193833)	abortus C2	2006	91	272	176			South Korea	Asia	South Korea:Gyeongbuk	4	5	4	12	2	4	3	3	6	43	8	4	4	3	3	6
2010Her#21	#49	Human	B.abortus	Her2010 (http://www.ncbi.nlm.nih.gov/pubmed/21193833)	abortus C2	2006	27	274	79			South Korea	Asia	South Korea:Gyeongnam	4	5	4	12	2	3	3	3	6	43	8	4	4	3	3	6
2010Her#22	#50	Human	B.abortus	Her2010 (http://www.ncbi.nlm.nih.gov/pubmed/21193833)	abortus C2	2006	27	274	79			South Korea	Asia	South Korea:Chungnam	4	5	4	12	2	3	3	3	6	43	8	4	4	3	3	6
2010Her#23	#53	Human	B.abortus	Her2010 (http://www.ncbi.nlm.nih.gov/pubmed/21193833)	abortus C2	2006	27	274	79			South Korea	Asia	South Korea:Gyeonggi	4	5	4	12	2	3	3	3	6	43	8	4	4	3	3	6
2010Her#24	#56	Human	B.abortus	Her2010 (http://www.ncbi.nlm.nih.gov/pubmed/21193833)	abortus C2	2006	91	272	176			South Korea	Asia	South Korea:Gyeongnam	4	5	4	12	2	4	3	3	6	43	8	5	4	3	3	6
2010Her#25	#60	Human	B.abortus	Her2010 (http://www.ncbi.nlm.nih.gov/pubmed/21193833)	abortus C2	2006	91	272	176			South Korea	Asia	South Korea:Gyeongbuk	4	5	4	12	2	4	3	3	6	43	8	4	4	3	3	6
2010Her#26	#61	Human	B.abortus	Her2010 (http://www.ncbi.nlm.nih.gov/pubmed/21193833)	abortus C2	2006	27	274	79			South Korea	Asia	South Korea:Gyeongbuk	4	5	4	12	2	3	3	3	6	43	8	4	4	3	3	6
2010Her#27	#63	Human	B.abortus	Her2010 (http://www.ncbi.nlm.nih.gov/pubmed/21193833)	abortus C2	2006	27	274	79			South Korea	Asia	South Korea:Gwangju	4	5	4	12	2	3	3	3	6	43	8	4	4	3	3	6
2010Her#28	#68	Human	B.abortus	Her2010 (http://www.ncbi.nlm.nih.gov/pubmed/21193833)	abortus C2	2006	91	272	176			South Korea	Asia	South Korea:Gyeongbuk	4	5	4	12	2	4	3	3	6	43	8	4	4	3	3	7
2010Her#29	#72	Human	B.abortus	Her2010 (http://www.ncbi.nlm.nih.gov/pubmed/21193833)	abortus C2	2006	91	272	176			South Korea	Asia	South Korea:Gyeonggi	4	5	4	12	2	4	3	3	6	43	8	5	4	3	3	6
2010Her#30	#74	Human	B.abortus	Her2010 (http://www.ncbi.nlm.nih.gov/pubmed/21193833)	abortus C2	2006	91	272	176			South Korea	Asia	South Korea:Gyeonggi	4	5	4	12	2	4	3	3	6	43	8	4	4	3	3	6
2010Her#31	#79	Human	B.abortus	Her2010 (http://www.ncbi.nlm.nih.gov/pubmed/21193833)	abortus C2	2006	91	272	176			South Korea	Asia	South Korea:Gyeongbuk	4	5	4	12	2	4	3	3	6	43	8	4	4	3	3	6
2010Her#32	#84	Human	B.abortus	Her2010 (http://www.ncbi.nlm.nih.gov/pubmed/21193833)	abortus C2	2007	27	274	79			South Korea	Asia	South Korea:Gyeongnam	4	5	4	12	2	3	3	3	6	43	8	5	4	3	3	6
2010Her#33	#85	Human	B.abortus	Her2010 (http://www.ncbi.nlm.nih.gov/pubmed/21193833)	abortus C2	2007	27	274	79			South Korea	Asia	South Korea:Gyeongbuk	4	5	4	12	2	3	3	3	6	43	8	5	4	3	3	6
2010Her#34	#87	Human	B.abortus	Her2010 (http://www.ncbi.nlm.nih.gov/pubmed/21193833)	abortus C2	2007	27	274	79			South Korea	Asia	South Korea:Gwangju	4	5	4	12	2	3	3	3	6	43	8	4	4	3	3	6
2010Her#35	#88	Human	B.abortus	Her2010 (http://www.ncbi.nlm.nih.gov/pubmed/21193833)	abortus C2	2007	91	272	176			South Korea	Asia	South Korea:Gyeongbuk	4	5	4	12	2	4	3	3	6	43	8	4	4	3	3	6
2010Her#36	#89	Human	B.abortus	Her2010 (http://www.ncbi.nlm.nih.gov/pubmed/21193833)	abortus C2	2007	91	272	176			South Korea	Asia	South Korea:Gyeongbuk	4	5	4	12	2	4	3	3	6	43	8	4	4	3	3	6
2010Her#37	#90	Human	B.abortus	Her2010 (http://www.ncbi.nlm.nih.gov/pubmed/21193833)	abortus C2	2007	89	269	174			South Korea	Asia	South Korea:Daejeon	4	5	4	12	2	5	3	3	6	43	8	4	4	3	3	6
2010Her#38	#91	Human	B.abortus	Her2010 (http://www.ncbi.nlm.nih.gov/pubmed/21193833)	abortus C2	2007	27	274	79			South Korea	Asia	South Korea:Jeonbuk	4	5	4	12	2	3	3	3	6	43	8	4	4	3	3	5
2011Kilic#093	BRU-S093	Human	B.abortus bv3	Kilic2011 (http://jcm.asm.org/content/49/9/3276.long)	abortus C1	2006	86	251	69			Turkey	Middle-East	Turkey:Trabzon	1	5	3	12	2	2	3	1	6	43	8	6	6	6	3	3
2011Muendo#06	6-KEBa1	Cattle	B.abortus bv3	Muendo2011 (http://www.ncbi.nlm.nih.gov/pubmed/21660647)	abortus B	2009	34	237	317			Kenya	Africa (east)	Kenya:Eastern	3	5	4	11	2	2	3	3	7	41	8	6	6	3	11	6
2011Muendo#07	7-KEBa1	Cattle	B.abortus bv3	Muendo2011 (http://www.ncbi.nlm.nih.gov/pubmed/21660647)	abortus B	2009	34	237	317			Kenya	Africa (east)	Kenya:Eastern	3	5	4	11	2	2	3	3	7	41	8	6	6	3	11	6
2011Muendo#08	8-KEBa1	Cattle	B.abortus bv3	Muendo2011 (http://www.ncbi.nlm.nih.gov/pubmed/21660647)	abortus B	2009	34	237	317			Kenya	Africa (east)	Kenya:Eastern	3	5	4	11	2	2	3	3	7	41	8	6	6	3	11	6
2011Muendo#09	9-KEBa1	Cattle	B.abortus bv3	Muendo2011 (http://www.ncbi.nlm.nih.gov/pubmed/21660647)	abortus B	2009	34	237	317			Kenya	Africa (east)	Kenya:Eastern	3	5	4	11	2	2	3	3	7	41	8	6	6	3	11	6
2011Muendo#10	10-KEBa1	Cattle	B.abortus bv3	Muendo2011 (http://www.ncbi.nlm.nih.gov/pubmed/21660647)	abortus B	2009	34	237	317			Kenya	Africa (east)	Kenya:Eastern	3	5	4	11	2	2	3	3	7	41	8	6	6	3	11	6
2011Muendo#11	11-KEBa2	Cattle	B.abortus bv3	Muendo2011 (http://www.ncbi.nlm.nih.gov/pubmed/21660647)	abortus B	2009	34	237	317			Kenya	Africa (east)	Kenya:Central	3	5	4	11	2	2	3	3	7	41	8	6	5	3	12	5
2011Muendo#12	12-KEBa1	Cattle	B.abortus bv3	Muendo2011 (http://www.ncbi.nlm.nih.gov/pubmed/21660647)	abortus B	2009	34	237	317			Kenya	Africa (east)	Kenya:Central	3	5	4	11	2	2	3	3	7	41	8	6	6	3	11	6
2011Muendo#13	13-KEBa1	Cattle	B.abortus bv3	Muendo2011 (http://www.ncbi.nlm.nih.gov/pubmed/21660647)	abortus B	2009	34	237	317			Kenya	Africa (east)	Kenya:Central	3	5	4	11	2	2	3	3	7	41	8	6	6	3	11	6
2011Muendo#14	14-KEBa2	Cattle	B.abortus bv3	Muendo2011 (http://www.ncbi.nlm.nih.gov/pubmed/21660647)	abortus B	2009	34	237	317			Kenya	Africa (east)	Kenya:Central	3	5	4	11	2	2	3	3	7	41	8	6	5	3	12	5
2011Muendo#15	15-KEBa2	Cattle	B.abortus bv3	Muendo2011 (http://www.ncbi.nlm.nih.gov/pubmed/21660647)	abortus B	2009	34	237	317			Kenya	Africa (east)	Kenya:Central	3	5	4	11	2	2	3	3	7	41	8	6	5	3	12	5
2012Ferreira#133	REF B3196	Cattle	B.abortus bv5	Ferreira2012 (http://www.ncbi.nlm.nih.gov/pubmed/22905141)	abortus C1		39	228	67						3	5	3	12	2	2	2	3	7	43	8	6	7	3	3	3
2012Ferreira#134	REF C68	Cattle	B.abortus bv9	Ferreira2012 (http://www.ncbi.nlm.nih.gov/pubmed/22905141)	abortus C1		39	228	67						3	5	3	12	2	2	2	3	7	43	8	6	6	3	3	3
2012Ferreira#135	REF 870	Cattle	B.abortus bv6	Ferreira2012 (http://www.ncbi.nlm.nih.gov/pubmed/22905141)	abortus C1		40	227	66						3	5	3	12	2	2	3	3	7	43	8	3	6	3	3	3
2012Ferreira#136	REF Tulya		B.abortus bv3	Ferreira2012 (http://www.ncbi.nlm.nih.gov/pubmed/22905141)	abortus B		34	239	185	6					3	5	4	11	2	2	3	3	8	43	8	6	5	3	11	5
2012Ferreira#137	LNIV-P1Ba1/04	Cattle	B.abortus bv1	Ferreira2012 (http://www.ncbi.nlm.nih.gov/pubmed/22905141)	abortus C2	2004	98	261	183			Portugal	Europe (west)	Portugal:Beira Litoral	3	5	4	12	1	2	3	3	6	43	8	5	4	3	0	4
2012Ferreira#138	LNIV-P2Ba1/03	Cattle	B.abortus bv1	Ferreira2012 (http://www.ncbi.nlm.nih.gov/pubmed/22905141)	abortus C2	2003	98	261	183			Portugal	Europe (west)	Portugal:Beira Litoral	3	5	4	12	1	2	3	3	6	43	8	5	4	3	5	4
2012Ferreira#139	LNIV-P38Ba1/04	Cattle	B.abortus bv1	Ferreira2012 (http://www.ncbi.nlm.nih.gov/pubmed/22905141)	abortus C2	2004	98	261	183			Portugal	Europe (west)	Portugal:Beira Litoral	3	5	4	12	1	2	3	3	6	43	8	5	4	3	5	5
2012Ferreira#140	LNIV-P6Ba1/04	Cattle	B.abortus bv1	Ferreira2012 (http://www.ncbi.nlm.nih.gov/pubmed/22905141)	abortus C2	2004	98	261	183			Portugal	Europe (west)	Portugal:Entre Douro e Minho	3	5	4	12	1	2	3	3	6	43	8	4	4	3	5	4
2012Ferreira#141	LNIV-P7Ba1/04	Cattle	B.abortus bv1	Ferreira2012 (http://www.ncbi.nlm.nih.gov/pubmed/22905141)	abortus C2	2004	98	261	183			Portugal	Europe (west)	Portugal:Entre Douro e Minho	3	5	4	12	1	2	3	3	6	43	8	5	4	3	6	4
2012Ferreira#142	LNIV-P8Ba1/04	Cattle	B.abortus bv1	Ferreira2012 (http://www.ncbi.nlm.nih.gov/pubmed/22905141)	abortus C2	2004	98	261	183			Portugal	Europe (west)	Portugal:Entre Douro e Minho	3	5	4	12	1	2	3	3	6	43	8	4	4	3	6	4
2012Ferreira#143	LNIV-P9Ba1/03	Cattle	B.abortus bv1	Ferreira2012 (http://www.ncbi.nlm.nih.gov/pubmed/22905141)	abortus C2	2003	98	261	183			Portugal	Europe (west)	Portugal:Entre Douro e Minho	3	5	4	12	1	2	3	3	6	43	8	5	4	3	5	4
2012Ferreira#144	LNIV-4Ba1-01	Cattle	B.abortus bv1	Ferreira2012 (http://www.ncbi.nlm.nih.gov/pubmed/22905141)	abortus C2	2001	98	261	183			Portugal	Europe (west)	Portugal:Tras-os-Montes	3	5	4	12	1	2	3	3	6	43	8	4	4	3	8	4
2012Ferreira#145	LNIV-444Ba1-07	Cattle	B.abortus bv1	Ferreira2012 (http://www.ncbi.nlm.nih.gov/pubmed/22905141)	abortus C2	2007	33	262	76			Portugal	Europe (west)	Portugal:Azores,S. Miguel	3	5	4	12	2	2	3	3	6	43	8	3	4	3	4	5
2012Ferreira#146	LNIV-328Ba3-06	Cattle	B.abortus bv3	Ferreira2012 (http://www.ncbi.nlm.nih.gov/pubmed/22905141)	abortus C1	2006	36	254	72			Portugal	Europe (west)	Portugal:Alentejo	4	5	3	12	2	2	3	1	6	43	8	4	7	7	3	3
2012Ferreira#147	LNIV-316Ba3-06	Cattle	B.abortus bv3	Ferreira2012 (http://www.ncbi.nlm.nih.gov/pubmed/22905141)	abortus C1	2006	36	254	72			Portugal	Europe (west)	Portugal:Alentejo	4	5	3	12	2	2	3	1	6	43	8	4	7	5	3	3
2012Ferreira#148	LNIV-318Ba3-06	Cattle	B.abortus bv3	Ferreira2012 (http://www.ncbi.nlm.nih.gov/pubmed/22905141)	abortus C1	2006	36	254	72			Portugal	Europe (west)	Portugal:Alentejo	4	5	3	12	2	2	3	1	6	43	8	4	7	5	3	3
2012Ferreira#149	LNIV-320Ba3-06	Cattle	B.abortus bv3	Ferreira2012 (http://www.ncbi.nlm.nih.gov/pubmed/22905141)	abortus C1	2006	36	254	72			Portugal	Europe (west)	Portugal:Alentejo	4	5	3	12	2	2	3	1	6	43	8	4	7	6	3	3
2012Ferreira#150	LNIV-375Ba3-07	Cattle	B.abortus bv3	Ferreira2012 (http://www.ncbi.nlm.nih.gov/pubmed/22905141)	abortus C1	2007	36	254	72			Portugal	Europe (west)	Portugal:Alentejo	4	5	3	12	2	2	3	1	6	43	8	4	7	6	3	3
2012Ferreira#151	LNIV-376Ba3-07	Cattle	B.abortus bv3	Ferreira2012 (http://www.ncbi.nlm.nih.gov/pubmed/22905141)	abortus C1	2007	36	254	72			Portugal	Europe (west)	Portugal:Alentejo	4	5	3	12	2	2	3	1	6	43	8	4	7	6	3	3
2012Ferreira#152	LNIV-109Ba3-03	Cattle	B.abortus bv3	Ferreira2012 (http://www.ncbi.nlm.nih.gov/pubmed/22905141)	abortus C1	2003	36	254	72			Portugal	Europe (west)	Portugal:Beira Interior	4	5	3	12	2	2	3	1	6	43	8	4	6	6	3	3
2012Ferreira#153	LNIV-120Ba3-03	Cattle	B.abortus bv3	Ferreira2012 (http://www.ncbi.nlm.nih.gov/pubmed/22905141)	abortus C1	2003	36	254	72			Portugal	Europe (west)	Portugal:Beira Interior	4	5	3	12	2	2	3	1	6	43	8	4	6	6	3	3
2012Ferreira#154	LNIV-141Ba3-04	Cattle	B.abortus bv3	Ferreira2012 (http://www.ncbi.nlm.nih.gov/pubmed/22905141)	abortus C1	2004	36	254	72			Portugal	Europe (west)	Portugal:Beira Interior	4	5	3	12	2	2	3	1	6	43	8	4	6	6	3	3
2012Ferreira#155	LNIV-181Ba3-04	Cattle	B.abortus bv3	Ferreira2012 (http://www.ncbi.nlm.nih.gov/pubmed/22905141)	abortus C1	2004	36	254	72			Portugal	Europe (west)	Portugal:Beira Interior	4	5	3	12	2	2	3	1	6	43	8	4	5	6	4	3
2012Ferreira#156	LNIV-329Ba3-07	Cattle	B.abortus bv3	Ferreira2012 (http://www.ncbi.nlm.nih.gov/pubmed/22905141)	abortus C1	2007	36	254	72			Portugal	Europe (west)	Portugal:Beira Interior	4	5	3	12	2	2	3	1	6	43	8	4	5	6	4	3
2012Ferreira#157	LNIV-77Ba3-03	Cattle	B.abortus bv3	Ferreira2012 (http://www.ncbi.nlm.nih.gov/pubmed/22905141)	abortus C1	2003	36	254	72			Portugal	Europe (west)	Portugal:Beira Interior	4	5	3	12	2	2	3	1	6	43	8	4	5	6	4	3
2012Ferreira#158	LNIV-370Ba3-07	Cattle	B.abortus bv3	Ferreira2012 (http://www.ncbi.nlm.nih.gov/pubmed/22905141)	abortus C1	2007	36	254	72			Portugal	Europe (west)	Portugal:Beira Interior	4	5	3	12	2	2	3	1	6	43	8	4	5	6	5	3
2012Ferreira#159	LNIV-371Ba3-07	Cattle	B.abortus bv3	Ferreira2012 (http://www.ncbi.nlm.nih.gov/pubmed/22905141)	abortus C1	2007	36	254	72			Portugal	Europe (west)	Portugal:Beira Interior	4	5	3	12	2	2	3	1	6	43	8	4	7	5	3	3
2012Ferreira#160	LNIV-P22Ba3/03	Cattle	B.abortus bv3	Ferreira2012 (http://www.ncbi.nlm.nih.gov/pubmed/22905141)	abortus C1	2003	36	254	72			Portugal	Europe (west)	Portugal:Beira Litoral	4	5	3	12	2	2	3	1	6	43	8	4	5	0	5	3
2012Ferreira#161	LNIV-P23Ba3/03	Cattle	B.abortus bv3	Ferreira2012 (http://www.ncbi.nlm.nih.gov/pubmed/22905141)	abortus C1	2003	36	254	72			Portugal	Europe (west)	Portugal:Beira Litoral	4	5	3	12	2	2	3	1	6	43	8	4	5	8	5	3
2012Ferreira#162	LNIV-P24Ba3/04	Cattle	B.abortus bv3	Ferreira2012 (http://www.ncbi.nlm.nih.gov/pubmed/22905141)	abortus C1	2004	36	254	72			Portugal	Europe (west)	Portugal:Beira Litoral	4	5	3	12	2	2	3	1	6	43	8	4	5	6	4	3
2012Ferreira#163	LNIV-122Ba3-03	Cattle	B.abortus bv3	Ferreira2012 (http://www.ncbi.nlm.nih.gov/pubmed/22905141)	abortus C1	2003	36	254	72			Portugal	Europe (west)	Portugal:Entre Douro e Minho	4	5	3	12	2	2	3	1	6	43	8	4	5	5	4	3
2012Ferreira#164	LNIV-130Ba3-03	Cattle	B.abortus bv3	Ferreira2012 (http://www.ncbi.nlm.nih.gov/pubmed/22905141)	abortus C1	2003	36	254	72			Portugal	Europe (west)	Portugal:Entre Douro e Minho	4	5	3	12	2	2	3	1	6	43	8	4	6	6	3	3
2012Ferreira#165	LNIV-P25Ba3/04	Cattle	B.abortus bv3	Ferreira2012 (http://www.ncbi.nlm.nih.gov/pubmed/22905141)	abortus C1	2004	36	254	72			Portugal	Europe (west)	Portugal:Entre Douro e Minho	4	5	3	12	2	2	3	1	6	43	8	4	5	6	4	3
2012Ferreira#166	LNIV-P26Ba3/04	Cattle	B.abortus bv3	Ferreira2012 (http://www.ncbi.nlm.nih.gov/pubmed/22905141)	abortus C1	2004	36	254	72			Portugal	Europe (west)	Portugal:Entre Douro e Minho	4	5	3	12	2	2	3	1	6	43	8	4	5	6	4	3
2012Ferreira#167	LNIV-P27Ba3/03	Cattle	B.abortus bv3	Ferreira2012 (http://www.ncbi.nlm.nih.gov/pubmed/22905141)	abortus C1	2003	36	254	72			Portugal	Europe (west)	Portugal:Entre Douro e Minho	4	5	3	12	2	2	3	1	6	43	8	4	5	8	5	3
2012Ferreira#168	LNIV-2Ba3-01	Cattle	B.abortus bv3	Ferreira2012 (http://www.ncbi.nlm.nih.gov/pubmed/22905141)	abortus C1	2001	36	254	72			Portugal	Europe (west)	Portugal:Tras-os-Montes	4	5	3	12	2	2	3	1	6	43	8	4	5	12	4	3
2012Ferreira#169	LNIV-3Ba3-01	Cattle	B.abortus bv3	Ferreira2012 (http://www.ncbi.nlm.nih.gov/pubmed/22905141)	abortus C1	2001	36	254	72			Portugal	Europe (west)	Portugal:Tras-os-Montes	4	5	3	12	2	2	3	1	6	43	8	4	7	12	4	3
2012Ferreira#170	LNIV-P30Ba3/04	Cattle	B.abortus bv3	Ferreira2012 (http://www.ncbi.nlm.nih.gov/pubmed/22905141)	abortus C1	2004	36	254	72			Portugal	Europe (west)	Portugal:Tras-os-Montes	4	5	3	12	2	2	3	1	6	43	8	4	5	6	4	3
2012Ferreira#171	LNIV-P31Ba3/03	Cattle	B.abortus bv3	Ferreira2012 (http://www.ncbi.nlm.nih.gov/pubmed/22905141)	abortus C1	2003	36	254	72			Portugal	Europe (west)	Portugal:Tras-os-Montes	4	5	3	12	2	2	3	1	6	43	8	4	5	6	4	3
2012Ferreira#172	LNIV-P32Ba3/03	Cattle	B.abortus bv3	Ferreira2012 (http://www.ncbi.nlm.nih.gov/pubmed/22905141)	abortus C1	2003	36	254	72			Portugal	Europe (west)	Portugal:Tras-os-Montes	4	5	3	12	2	2	3	1	6	43	8	4	5	6	4	3
2012Ferreira#173	LNIV-P35Ba3/04	Cattle	B.abortus bv3	Ferreira2012 (http://www.ncbi.nlm.nih.gov/pubmed/22905141)	abortus C1	2004	36	254	72			Portugal	Europe (west)	Portugal:Tras-os-Montes	4	5	3	12	2	2	3	1	6	43	8	4	5	6	4	3
2012Ferreira#174	LNIV-15Ba1-01	Cattle	B.abortus bv1	Ferreira2012 (http://www.ncbi.nlm.nih.gov/pubmed/22905141)	abortus C2	2001	32	259	182			Portugal	Europe (west)	Portugal:Azores	4	5	4	12	1	2	3	3	6	43	8	4	4	3	3	6
2012Ferreira#175	LNIV-16Ba1-01	Cattle	B.abortus bv1	Ferreira2012 (http://www.ncbi.nlm.nih.gov/pubmed/22905141)	abortus C2	2001	32	259	182			Portugal	Europe (west)	Portugal:Azores	4	5	4	12	1	2	3	3	6	43	8	4	4	3	3	6
2012Ferreira#176	LNIV-17Ba1-01	Cattle	B.abortus bv1	Ferreira2012 (http://www.ncbi.nlm.nih.gov/pubmed/22905141)	abortus C2	2001	32	259	182			Portugal	Europe (west)	Portugal:Azores	4	5	4	12	1	2	3	3	6	43	8	4	4	3	3	6
2012Ferreira#177	LNIV-19Ba1-01	Cattle	B.abortus bv1	Ferreira2012 (http://www.ncbi.nlm.nih.gov/pubmed/22905141)	abortus C2	2001	32	259	182			Portugal	Europe (west)	Portugal:Azores	4	5	4	12	1	2	3	3	6	43	8	4	4	3	3	6
2012Ferreira#178	LNIV-362Ba1-07	Cattle	B.abortus bv1	Ferreira2012 (http://www.ncbi.nlm.nih.gov/pubmed/22905141)	abortus C2	2007	32	259	182			Portugal	Europe (west)	Portugal:Alentejo	4	5	4	12	1	2	3	3	6	43	8	3	4	3	4	5
2012Ferreira#179	LNIV-373Ba1-07	Cattle	B.abortus bv1	Ferreira2012 (http://www.ncbi.nlm.nih.gov/pubmed/22905141)	abortus C2	2007	32	259	182			Portugal	Europe (west)	Portugal:Alentejo	4	5	4	12	1	2	3	3	6	43	8	3	4	3	4	5
2012Ferreira#180	LNIV-P4Ba1/04	Cattle	B.abortus bv1	Ferreira2012 (http://www.ncbi.nlm.nih.gov/pubmed/22905141)	abortus C2	2004	32	259	182			Portugal	Europe (west)	Portugal:Entre Douro e Minho	4	5	4	12	1	2	3	3	6	43	8	4	4	3	5	4
2012Ferreira#181	LNIV-P5Ba1/04	Cattle	B.abortus bv1	Ferreira2012 (http://www.ncbi.nlm.nih.gov/pubmed/22905141)	abortus C2	2004	32	259	182			Portugal	Europe (west)	Portugal:Entre Douro e Minho	4	5	4	12	1	2	3	3	6	43	8	5	4	3	5	4
2012Ferreira#182	LNIV-P10Ba1/04	Cattle	B.abortus bv1	Ferreira2012 (http://www.ncbi.nlm.nih.gov/pubmed/22905141)	abortus C2	2004	32	259	182			Portugal	Europe (west)	Portugal:Entre Douro e Minho	4	5	4	12	1	2	3	3	6	43	8	4	4	3	5	4
2012Ferreira#183	LNIV-P11Ba1/03	Cattle	B.abortus bv1	Ferreira2012 (http://www.ncbi.nlm.nih.gov/pubmed/22905141)	abortus C2	2003	32	259	182			Portugal	Europe (west)	Portugal:Entre Douro e Minho	4	5	4	12	1	2	3	3	6	43	8	4	4	3	5	4
2012Ferreira#184	LNIV-390Ba1-06	Cattle	B.abortus bv1	Ferreira2012 (http://www.ncbi.nlm.nih.gov/pubmed/22905141)	abortus C2	2006	32	259	182			Portugal	Europe (west)	Portugal:Azores,S. Jorge	4	5	4	12	1	2	3	3	6	43	8	3	4	3	4	6
2012Ferreira#185	LNIV-391Ba1-06	Cattle	B.abortus bv1	Ferreira2012 (http://www.ncbi.nlm.nih.gov/pubmed/22905141)	abortus C2	2006	32	259	182			Portugal	Europe (west)	Portugal:Azores,S. Jorge	4	5	4	12	1	2	3	3	6	43	8	3	4	3	4	6
2012Ferreira#186	LNIV-392Ba1-06	Cattle	B.abortus bv1	Ferreira2012 (http://www.ncbi.nlm.nih.gov/pubmed/22905141)	abortus C2	2006	32	259	182			Portugal	Europe (west)	Portugal:Azores,S. Jorge	4	5	4	12	1	2	3	3	6	43	8	3	4	3	4	6
2012Ferreira#187	LNIV-393Ba1-06	Cattle	B.abortus bv1	Ferreira2012 (http://www.ncbi.nlm.nih.gov/pubmed/22905141)	abortus C2	2006	32	259	182			Portugal	Europe (west)	Portugal:Azores,S. Jorge	4	5	4	12	1	2	3	3	6	43	8	3	4	3	4	5
2012Ferreira#188	LNIV-394Ba1-06	Cattle	B.abortus bv1	Ferreira2012 (http://www.ncbi.nlm.nih.gov/pubmed/22905141)	abortus C2	2006	32	259	182			Portugal	Europe (west)	Portugal:Azores,S. Jorge	4	5	4	12	1	2	3	3	6	43	8	3	4	3	4	5
2012Ferreira#189	LNIV-395Ba1-06	Cattle	B.abortus bv1	Ferreira2012 (http://www.ncbi.nlm.nih.gov/pubmed/22905141)	abortus C2	2006	32	259	182			Portugal	Europe (west)	Portugal:Azores,S. Jorge	4	5	4	12	1	2	3	3	6	43	8	3	4	3	5	5
2012Ferreira#190	LNIV-396Ba1-06	Cattle	B.abortus bv1	Ferreira2012 (http://www.ncbi.nlm.nih.gov/pubmed/22905141)	abortus C2	2006	32	259	182			Portugal	Europe (west)	Portugal:Azores,S. Jorge	4	5	4	12	1	2	3	3	6	43	8	3	4	3	5	5
2012Ferreira#191	LNIV-397Ba1-06	Cattle	B.abortus bv1	Ferreira2012 (http://www.ncbi.nlm.nih.gov/pubmed/22905141)	abortus C2	2006	32	259	182			Portugal	Europe (west)	Portugal:Azores,S. Jorge	4	5	4	12	1	2	3	3	6	43	8	3	4	3	4	5
2012Ferreira#192	LNIV-398Ba1-06	Cattle	B.abortus bv1	Ferreira2012 (http://www.ncbi.nlm.nih.gov/pubmed/22905141)	abortus C2	2006	32	259	182			Portugal	Europe (west)	Portugal:Azores,S. Jorge	4	5	4	12	1	2	3	3	6	43	8	3	4	3	4	5
2012Ferreira#193	LNIV-400Ba1-06	Cattle	B.abortus bv1	Ferreira2012 (http://www.ncbi.nlm.nih.gov/pubmed/22905141)	abortus C2	2006	32	259	182			Portugal	Europe (west)	Portugal:Azores,S. Jorge	4	5	4	12	1	2	3	3	6	43	8	3	4	3	4	5
2012Ferreira#194	LNIV-401Ba1-06	Cattle	B.abortus bv1	Ferreira2012 (http://www.ncbi.nlm.nih.gov/pubmed/22905141)	abortus C2	2006	32	259	182			Portugal	Europe (west)	Portugal:Azores,S. Jorge	4	5	4	12	1	2	3	3	6	43	8	3	4	3	4	5
2012Ferreira#195	LNIV-402Ba1-96	Cattle	B.abortus bv1	Ferreira2012 (http://www.ncbi.nlm.nih.gov/pubmed/22905141)	abortus C2	2006	32	259	182			Portugal	Europe (west)	Portugal:Azores,S. Jorge	4	5	4	12	1	2	3	3	6	43	8	3	4	3	5	5
2012Ferreira#196	LNIV-403Ba1-06	Cattle	B.abortus bv1	Ferreira2012 (http://www.ncbi.nlm.nih.gov/pubmed/22905141)	abortus C2	2006	32	259	182			Portugal	Europe (west)	Portugal:Azores,S. Jorge	4	5	4	12	1	2	3	3	6	43	8	3	4	3	4	6
2012Ferreira#197	LNIV-404Ba1-06	Cattle	B.abortus bv1	Ferreira2012 (http://www.ncbi.nlm.nih.gov/pubmed/22905141)	abortus C2	2006	32	259	182			Portugal	Europe (west)	Portugal:Azores,S. Jorge	4	5	4	12	1	2	3	3	6	43	8	3	4	3	4	5
2012Ferreira#198	LNIV-405Ba1-06	Cattle	B.abortus bv1	Ferreira2012 (http://www.ncbi.nlm.nih.gov/pubmed/22905141)	abortus C2	2006	32	259	182			Portugal	Europe (west)	Portugal:Azores,S. Jorge	4	5	4	12	1	2	3	3	6	43	8	3	4	3	4	5
2012Ferreira#199	LNIV-406Ba1-06	Cattle	B.abortus bv1	Ferreira2012 (http://www.ncbi.nlm.nih.gov/pubmed/22905141)	abortus C2	2006	32	259	182			Portugal	Europe (west)	Portugal:Azores,S. Jorge	4	5	4	12	1	2	3	3	6	43	8	3	4	3	4	5
2012Ferreira#200	LNIV-407Ba1-06	Cattle	B.abortus bv1	Ferreira2012 (http://www.ncbi.nlm.nih.gov/pubmed/22905141)	abortus C2	2006	32	259	182			Portugal	Europe (west)	Portugal:Azores,S. Jorge	4	5	4	12	1	2	3	3	6	43	8	3	4	3	4	5
2012Ferreira#201	LNIV-408Ba1-07	Cattle	B.abortus bv1	Ferreira2012 (http://www.ncbi.nlm.nih.gov/pubmed/22905141)	abortus C2	2007	32	259	182			Portugal	Europe (west)	Portugal:Azores,S. Jorge	4	5	4	12	1	2	3	3	6	43	8	3	4	3	4	5
2012Ferreira#202	LNIV-409Ba1-07	Cattle	B.abortus bv1	Ferreira2012 (http://www.ncbi.nlm.nih.gov/pubmed/22905141)	abortus C2	2007	32	259	182			Portugal	Europe (west)	Portugal:Azores,S. Jorge	4	5	4	12	1	2	3	3	6	43	8	3	4	3	4	5
2012Ferreira#203	LNIV-431Ba1-07	Cattle	B.abortus bv1	Ferreira2012 (http://www.ncbi.nlm.nih.gov/pubmed/22905141)	abortus C2	2007	32	259	182			Portugal	Europe (west)	Portugal:Azores,S. Jorge	4	5	4	12	1	2	3	3	6	43	8	3	4	3	4	5
2012Ferreira#204	LNIV-435Ba1-07	Cattle	B.abortus bv1	Ferreira2012 (http://www.ncbi.nlm.nih.gov/pubmed/22905141)	abortus C2	2007	32	259	182			Portugal	Europe (west)	Portugal:Azores,S. Jorge	4	5	4	12	1	2	3	3	6	43	8	3	4	3	4	5
2012Ferreira#205	LNIV-414Ba1-07	Cattle	B.abortus bv1	Ferreira2012 (http://www.ncbi.nlm.nih.gov/pubmed/22905141)	abortus C2	2007	32	259	182			Portugal	Europe (west)	Portugal:Azores,S. Miguel	4	5	4	12	1	2	3	3	6	43	8	3	4	3	5	5
2012Ferreira#206	LNIV-415Ba1-07	Cattle	B.abortus bv1	Ferreira2012 (http://www.ncbi.nlm.nih.gov/pubmed/22905141)	abortus C2	2007	32	259	182			Portugal	Europe (west)	Portugal:Azores,S. Miguel	4	5	4	12	1	2	3	3	6	43	8	3	4	3	5	5
2012Ferreira#207	LNIV-421Ba1-07	Cattle	B.abortus bv1	Ferreira2012 (http://www.ncbi.nlm.nih.gov/pubmed/22905141)	abortus C2	2007	32	259	182			Portugal	Europe (west)	Portugal:Azores,S. Miguel	4	5	4	12	1	2	3	3	6	43	8	3	4	3	4	5
2012Ferreira#208	LNIV-410Ba1-07	Cattle	B.abortus bv1	Ferreira2012 (http://www.ncbi.nlm.nih.gov/pubmed/22905141)	abortus C2	2007	32	259	182			Portugal	Europe (west)	Portugal:Azores,Terceira	4	5	4	12	1	2	3	3	6	43	8	3	4	3	4	5
2012Ferreira#209	LNIV-P12Ba1/04	Cattle	B.abortus bv1	Ferreira2012 (http://www.ncbi.nlm.nih.gov/pubmed/22905141)	abortus C2	2004	32	259	182			Portugal	Europe (west)	Portugal:Tras-os-Montes	4	5	4	12	1	2	3	3	6	43	8	5	4	3	5	4
2012Ferreira#210	LNIV-P13Ba1/04	Cattle	B.abortus bv1	Ferreira2012 (http://www.ncbi.nlm.nih.gov/pubmed/22905141)	abortus C2	2004	32	259	182			Portugal	Europe (west)	Portugal:Tras-os-Montes	4	5	4	12	1	2	3	3	6	43	8	5	4	3	5	4
2012Ferreira#211	LNIV-P14Ba1/03	Cattle	B.abortus bv1	Ferreira2012 (http://www.ncbi.nlm.nih.gov/pubmed/22905141)	abortus C2	2003	32	259	182			Portugal	Europe (west)	Portugal:Tras-os-Montes	4	5	4	12	1	2	3	3	6	43	8	4	4	3	5	4
2012Ferreira#212	REF 86/8/59	Cattle	B.abortus bv2	Ferreira2012 (http://www.ncbi.nlm.nih.gov/pubmed/22905141)	abortus C2		29	273	80						4	5	4	12	2	1	3	3	6	43	8	3	4	3	3	5
2012Ferreira#213	REF 292		B.abortus bv4	Ferreira2012 (http://www.ncbi.nlm.nih.gov/pubmed/22905141)	abortus C2		30	277	78						4	5	4	12	2	2	3	2	6	43	8	3	4	3	3	5
2012Ferreira#214	REF 544	Cattle	B.abortus bv1	Ferreira2012 (http://www.ncbi.nlm.nih.gov/pubmed/22905141)	abortus C2		28	268	83	1					4	5	4	12	2	2	3	3	5	43	8	3	5	3	4	5
2012Ferreira#215	LNIV-21Ba1-01	Cattle	B.abortus bv1	Ferreira2012 (http://www.ncbi.nlm.nih.gov/pubmed/22905141)	abortus C2	2001	28	276	181			Portugal	Europe (west)	Portugal:Azores	4	5	4	12	2	2	3	3	6	41	8	3	4	3	3	5
2012Ferreira#216	LNIV-T242Ba1/02	Cattle	B.abortus bv1	Ferreira2012 (http://www.ncbi.nlm.nih.gov/pubmed/22905141)	abortus C2	2002	28	276	181			Portugal	Europe (west)	Portugal:Azores,Terceira	4	5	4	12	2	2	3	3	6	41	8	3	4	3	3	6
2012Ferreira#217	LNIV-T243Ba1/02	Cattle	B.abortus bv1	Ferreira2012 (http://www.ncbi.nlm.nih.gov/pubmed/22905141)	abortus C2	2002	28	276	181			Portugal	Europe (west)	Portugal:Azores,Terceira	4	5	4	12	2	2	3	3	6	41	8	3	4	3	3	5
2012Ferreira#218	LNIV-T244Ba1/02	Cattle	B.abortus bv1	Ferreira2012 (http://www.ncbi.nlm.nih.gov/pubmed/22905141)	abortus C2	2002	28	276	181			Portugal	Europe (west)	Portugal:Azores,Terceira	4	5	4	12	2	2	3	3	6	41	8	3	4	3	3	5
2012Ferreira#219	LNIV-T245Ba1/02	Cattle	B.abortus bv1	Ferreira2012 (http://www.ncbi.nlm.nih.gov/pubmed/22905141)	abortus C2	2002	28	276	181			Portugal	Europe (west)	Portugal:Azores,Terceira	4	5	4	12	2	2	3	3	6	41	8	3	4	3	3	5
2012Ferreira#220	LNIV-T246Ba3/02	Cattle	B.abortus bv1	Ferreira2012 (http://www.ncbi.nlm.nih.gov/pubmed/22905141)	abortus C2	2002	28	276	181			Portugal	Europe (west)	Portugal:Azores,Terceira	4	5	4	12	2	2	3	3	6	41	8	3	4	3	3	5
2012Ferreira#221	LNIV-T247Ba1/02	Cattle	B.abortus bv1	Ferreira2012 (http://www.ncbi.nlm.nih.gov/pubmed/22905141)	abortus C2	2002	28	276	181			Portugal	Europe (west)	Portugal:Azores,Terceira	4	5	4	12	2	2	3	3	6	41	8	3	5	3	3	5
2012Ferreira#222	LNIV-T248Ba1/02	Cattle	B.abortus bv1	Ferreira2012 (http://www.ncbi.nlm.nih.gov/pubmed/22905141)	abortus C2	2002	28	276	181			Portugal	Europe (west)	Portugal:Azores,Terceira	4	5	4	12	2	2	3	3	6	41	8	3	4	3	3	5
2012Ferreira#223	LNIV-18Ba1-01	Cattle	B.abortus bv1	Ferreira2012 (http://www.ncbi.nlm.nih.gov/pubmed/22905141)	abortus C2	2001	28	276	82			Portugal	Europe (west)	Portugal:Azores	4	5	4	12	2	2	3	3	6	43	8	3	5	3	3	5
2012Ferreira#224	LNIV-20Ba1-01	Cattle	B.abortus bv1	Ferreira2012 (http://www.ncbi.nlm.nih.gov/pubmed/22905141)	abortus C2	2001	28	276	82			Portugal	Europe (west)	Portugal:Azores	4	5	4	12	2	2	3	3	6	43	8	3	5	3	3	5
2012Ferreira#225	LNIV-293Ba1-05	Cattle	B.abortus bv1	Ferreira2012 (http://www.ncbi.nlm.nih.gov/pubmed/22905141)	abortus C2	2005	28	276	82			Portugal	Europe (west)	Portugal:Alentejo	4	5	4	12	2	2	3	3	6	43	8	3	4	3	4	5
2012Ferreira#226	LNIV-294Ba1-05	Cattle	B.abortus bv1	Ferreira2012 (http://www.ncbi.nlm.nih.gov/pubmed/22905141)	abortus C2	2005	28	276	82			Portugal	Europe (west)	Portugal:Alentejo	4	5	4	12	2	2	3	3	6	43	8	3	4	3	4	5
2012Ferreira#227	LNIV-295Ba1-05	Cattle	B.abortus bv1	Ferreira2012 (http://www.ncbi.nlm.nih.gov/pubmed/22905141)	abortus C2	2005	28	276	82			Portugal	Europe (west)	Portugal:Alentejo	4	5	4	12	2	2	3	3	6	43	8	3	4	3	4	5
2012Ferreira#228	LNIV-94Ba1-03	Cattle	B.abortus bv1	Ferreira2012 (http://www.ncbi.nlm.nih.gov/pubmed/22905141)	abortus C2	2003	28	276	82			Portugal	Europe (west)	Portugal:Alentejo	4	5	4	12	2	2	3	3	6	43	8	3	4	3	4	5
2012Ferreira#229	LNIV-212Ba1-04	Cattle	B.abortus bv1	Ferreira2012 (http://www.ncbi.nlm.nih.gov/pubmed/22905141)	abortus C2	2004	28	276	82			Portugal	Europe (west)	Portugal:Alentejo	4	5	4	12	2	2	3	3	6	43	8	3	4	3	4	5
2012Ferreira#230	LNIV-352Ba1-07	Cattle	B.abortus bv1	Ferreira2012 (http://www.ncbi.nlm.nih.gov/pubmed/22905141)	abortus C2	2007	28	276	82			Portugal	Europe (west)	Portugal:Alentejo	4	5	4	12	2	2	3	3	6	43	8	3	4	3	4	5
2012Ferreira#231	LNIV-353Ba1-07	Cattle	B.abortus bv1	Ferreira2012 (http://www.ncbi.nlm.nih.gov/pubmed/22905141)	abortus C2	2007	28	276	82			Portugal	Europe (west)	Portugal:Alentejo	4	5	4	12	2	2	3	3	6	43	8	3	4	3	4	5
2012Ferreira#232	LNIV-235Ba1-05	Cattle	B.abortus bv1	Ferreira2012 (http://www.ncbi.nlm.nih.gov/pubmed/22905141)	abortus C2	2005	28	276	82			Portugal	Europe (west)	Portugal:Alentejo	4	5	4	12	2	2	3	3	6	43	8	3	4	3	4	5
2012Ferreira#233	LNIV-359Ba1-07	Cattle	B.abortus bv1	Ferreira2012 (http://www.ncbi.nlm.nih.gov/pubmed/22905141)	abortus C2	2007	28	276	82			Portugal	Europe (west)	Portugal:Alentejo	4	5	4	12	2	2	3	3	6	43	8	3	4	3	4	5
2012Ferreira#234	LNIV-360Ba1-07	Cattle	B.abortus bv1	Ferreira2012 (http://www.ncbi.nlm.nih.gov/pubmed/22905141)	abortus C2	2007	28	276	82			Portugal	Europe (west)	Portugal:Alentejo	4	5	4	12	2	2	3	3	6	43	8	3	4	3	4	5
2012Ferreira#235	LNIV-361Ba1-07	Cattle	B.abortus bv1	Ferreira2012 (http://www.ncbi.nlm.nih.gov/pubmed/22905141)	abortus C2	2007	28	276	82			Portugal	Europe (west)	Portugal:Alentejo	4	5	4	12	2	2	3	3	6	43	8	3	4	3	4	5
2012Ferreira#236	LNIV-364Ba1-07	Cattle	B.abortus bv1	Ferreira2012 (http://www.ncbi.nlm.nih.gov/pubmed/22905141)	abortus C2	2007	28	276	82			Portugal	Europe (west)	Portugal:Alentejo	4	5	4	12	2	2	3	3	6	43	8	3	4	3	4	5
2012Ferreira#237	LNIV-365Ba1-07	Cattle	B.abortus bv1	Ferreira2012 (http://www.ncbi.nlm.nih.gov/pubmed/22905141)	abortus C2	2007	28	276	82			Portugal	Europe (west)	Portugal:Alentejo	4	5	4	12	2	2	3	3	6	43	8	3	4	3	4	5
2012Ferreira#238	LNIV-366Ba1-07	Cattle	B.abortus bv1	Ferreira2012 (http://www.ncbi.nlm.nih.gov/pubmed/22905141)	abortus C2	2007	28	276	82			Portugal	Europe (west)	Portugal:Alentejo	4	5	4	12	2	2	3	3	6	43	8	3	4	3	4	5
2012Ferreira#239	LNIV-367Ba1-07	Cattle	B.abortus bv1	Ferreira2012 (http://www.ncbi.nlm.nih.gov/pubmed/22905141)	abortus C2	2007	28	276	82			Portugal	Europe (west)	Portugal:Alentejo	4	5	4	12	2	2	3	3	6	43	8	3	4	3	4	5
2012Ferreira#240	LNIV-368Ba1-07	Cattle	B.abortus bv1	Ferreira2012 (http://www.ncbi.nlm.nih.gov/pubmed/22905141)	abortus C2	2007	28	276	82			Portugal	Europe (west)	Portugal:Alentejo	4	5	4	12	2	2	3	3	6	43	8	3	4	3	4	5
2012Ferreira#241	LNIV-372Ba1-07	Cattle	B.abortus bv1	Ferreira2012 (http://www.ncbi.nlm.nih.gov/pubmed/22905141)	abortus C2	2007	28	276	82			Portugal	Europe (west)	Portugal:Alentejo	4	5	4	12	2	2	3	3	6	43	8	3	4	3	4	6
2012Ferreira#242	LNIV-374Ba1-07	Cattle	B.abortus bv1	Ferreira2012 (http://www.ncbi.nlm.nih.gov/pubmed/22905141)	abortus C2	2007	28	276	82			Portugal	Europe (west)	Portugal:Alentejo	4	5	4	12	2	2	3	3	6	43	8	3	4	3	4	5
2012Ferreira#243	LNIV-380Ba1-07	Cattle	B.abortus bv1	Ferreira2012 (http://www.ncbi.nlm.nih.gov/pubmed/22905141)	abortus C2	2007	28	276	82			Portugal	Europe (west)	Portugal:Alentejo	4	5	4	12	2	2	3	3	6	43	8	3	4	3	4	5
2012Ferreira#244	LNIV-382Ba1-07	Cattle	B.abortus bv1	Ferreira2012 (http://www.ncbi.nlm.nih.gov/pubmed/22905141)	abortus C2	2007	28	276	82			Portugal	Europe (west)	Portugal:Alentejo	4	5	4	12	2	2	3	3	6	43	8	3	4	3	4	5
2012Ferreira#245	LNIV-378Ba1-07	Cattle	B.abortus bv1	Ferreira2012 (http://www.ncbi.nlm.nih.gov/pubmed/22905141)	abortus C2	2007	28	276	82			Portugal	Europe (west)	Portugal:Alentejo	4	5	4	12	2	2	3	3	6	43	8	3	4	3	4	6
2012Ferreira#246	LNIV-379Ba1-07	Cattle	B.abortus bv1	Ferreira2012 (http://www.ncbi.nlm.nih.gov/pubmed/22905141)	abortus C2	2007	28	276	82			Portugal	Europe (west)	Portugal:Alentejo	4	5	4	12	2	2	3	3	6	43	8	3	4	3	4	5
2012Ferreira#247	LNIV-389Ba1-07	Cattle	B.abortus bv1	Ferreira2012 (http://www.ncbi.nlm.nih.gov/pubmed/22905141)	abortus C2	2007	28	276	82			Portugal	Europe (west)	Portugal:Alentejo	4	5	4	12	2	2	3	3	6	43	8	3	4	3	4	5
2012Ferreira#248	LNIV-243Ba1-05	Cattle	B.abortus bv1	Ferreira2012 (http://www.ncbi.nlm.nih.gov/pubmed/22905141)	abortus C2	2005	28	276	82			Portugal	Europe (west)	Portugal:Beira Interior	4	5	4	12	2	2	3	3	6	43	8	3	4	3	4	6
2012Ferreira#249	LNIV-246Ba1-05	Cattle	B.abortus bv1	Ferreira2012 (http://www.ncbi.nlm.nih.gov/pubmed/22905141)	abortus C2	2005	28	276	82			Portugal	Europe (west)	Portugal:Beira Interior	4	5	4	12	2	2	3	3	6	43	8	3	4	3	4	6
2012Ferreira#250	LNIV-385Ba1-07	Cattle	B.abortus bv1	Ferreira2012 (http://www.ncbi.nlm.nih.gov/pubmed/22905141)	abortus C2	2007	28	276	82			Portugal	Europe (west)	Portugal:Beira Interior	4	5	4	12	2	2	3	3	6	43	8	3	4	3	4	7
2012Ferreira#251	LNIV-DNA181Ba1-08	Cattle	B.abortus bv1	Ferreira2012 (http://www.ncbi.nlm.nih.gov/pubmed/22905141)	abortus C2	2008	28	276	82			Portugal	Europe (west)	Portugal:Beira Interior	4	5	4	12	2	2	3	3	6	43	8	3	4	3	4	6
2012Ferreira#252	LNIV-DNA182Ba1-08	Cattle	B.abortus bv1	Ferreira2012 (http://www.ncbi.nlm.nih.gov/pubmed/22905141)	abortus C2	2008	28	276	82			Portugal	Europe (west)	Portugal:Beira Interior	4	5	4	12	2	2	3	3	6	43	8	3	4	3	4	6
2012Ferreira#253	LNIV-DNA183Ba1-08	Cattle	B.abortus bv1	Ferreira2012 (http://www.ncbi.nlm.nih.gov/pubmed/22905141)	abortus C2	2008	28	276	82			Portugal	Europe (west)	Portugal:Beira Interior	4	5	4	12	2	2	3	3	6	43	8	3	4	3	4	6
2012Ferreira#254	LNIV-DNA184Ba1-08	Cattle	B.abortus bv1	Ferreira2012 (http://www.ncbi.nlm.nih.gov/pubmed/22905141)	abortus C2	2008	28	276	82			Portugal	Europe (west)	Portugal:Beira Interior	4	5	4	12	2	2	3	3	6	43	8	3	4	3	4	6
2012Ferreira#255	LNIV-P3Ba1/03	Cattle	B.abortus bv1	Ferreira2012 (http://www.ncbi.nlm.nih.gov/pubmed/22905141)	abortus C2	2003	28	276	82			Portugal	Europe (west)	Portugal:Beira Litoral	4	5	4	12	2	2	3	3	6	43	8	3	4	3	4	5
2012Ferreira#256	LNIV-240Ba1-05	Cattle	B.abortus bv1	Ferreira2012 (http://www.ncbi.nlm.nih.gov/pubmed/22905141)	abortus C2	2005	28	276	82			Portugal	Europe (west)	Portugal:Lisboa	4	5	4	12	2	2	3	3	6	43	8	3	4	3	4	5
2012Ferreira#257	LNIV-358Ba1-07	Cattle	B.abortus bv1	Ferreira2012 (http://www.ncbi.nlm.nih.gov/pubmed/22905141)	abortus C2	2007	28	276	82			Portugal	Europe (west)	Portugal:Lisboa	4	5	4	12	2	2	3	3	6	43	8	3	4	3	4	5
2012Ferreira#258	LNIV-363Ba1-07	Cattle	B.abortus bv1	Ferreira2012 (http://www.ncbi.nlm.nih.gov/pubmed/22905141)	abortus C2	2007	28	276	82			Portugal	Europe (west)	Portugal:Lisboa	4	5	4	12	2	2	3	3	6	43	8	3	4	3	4	5
2012Ferreira#259	LNIV-369Ba1-07	Cattle	B.abortus bv1	Ferreira2012 (http://www.ncbi.nlm.nih.gov/pubmed/22905141)	abortus C2	2007	28	276	82			Portugal	Europe (west)	Portugal:Lisboa	4	5	4	12	2	2	3	3	6	43	8	3	4	3	4	5
2012Ferreira#260	LNIV-381Ba1-07	Cattle	B.abortus bv1	Ferreira2012 (http://www.ncbi.nlm.nih.gov/pubmed/22905141)	abortus C2	2007	28	276	82			Portugal	Europe (west)	Portugal:Lisboa	4	5	4	12	2	2	3	3	6	43	8	3	4	3	4	5
2012Ferreira#261	LNIV-357Ba1-07	Cattle	B.abortus bv1	Ferreira2012 (http://www.ncbi.nlm.nih.gov/pubmed/22905141)	abortus C2	2007	28	276	82			Portugal	Europe (west)	Portugal:Lisboa	4	5	4	12	2	2	3	3	6	43	8	3	4	3	4	5
2012Ferreira#262	LNIV-384Ba1-07	Cattle	B.abortus bv1	Ferreira2012 (http://www.ncbi.nlm.nih.gov/pubmed/22905141)	abortus C2	2007	28	276	82			Portugal	Europe (west)	Portugal:Lisboa	4	5	4	12	2	2	3	3	6	43	8	3	4	3	4	5
2012Ferreira#263	LNIV-28Ba1-02	Cattle	B.abortus bv1	Ferreira2012 (http://www.ncbi.nlm.nih.gov/pubmed/22905141)	abortus C2	2002	28	276	82			Portugal	Europe (west)	Portugal:Lisboa	4	5	4	12	2	2	3	3	6	43	8	3	4	3	4	5
2012Ferreira#264	LNIV-140Ba1-04	Cattle	B.abortus bv1	Ferreira2012 (http://www.ncbi.nlm.nih.gov/pubmed/22905141)	abortus C2	2004	28	276	82			Portugal	Europe (west)	Portugal:Azores,S. Miguel	4	5	4	12	2	2	3	3	6	43	8	3	4	3	4	5
2012Ferreira#265	LNIV-411Ba1-07	Cattle	B.abortus bv1	Ferreira2012 (http://www.ncbi.nlm.nih.gov/pubmed/22905141)	abortus C2	2007	28	276	82			Portugal	Europe (west)	Portugal:Azores,S. Miguel	4	5	4	12	2	2	3	3	6	43	8	3	4	3	4	5
2012Ferreira#266	LNIV-412Ba1-07	Cattle	B.abortus bv1	Ferreira2012 (http://www.ncbi.nlm.nih.gov/pubmed/22905141)	abortus C2	2007	28	276	82			Portugal	Europe (west)	Portugal:Azores,S. Miguel	4	5	4	12	2	2	3	3	6	43	8	3	4	3	6	6
2012Ferreira#267	LNIV-413Ba1-07	Cattle	B.abortus bv1	Ferreira2012 (http://www.ncbi.nlm.nih.gov/pubmed/22905141)	abortus C2	2007	28	276	82			Portugal	Europe (west)	Portugal:Azores,S. Miguel	4	5	4	12	2	2	3	3	6	43	8	3	4	3	6	5
2012Ferreira#268	LNIV-416Ba1-07	Cattle	B.abortus bv1	Ferreira2012 (http://www.ncbi.nlm.nih.gov/pubmed/22905141)	abortus C2	2007	28	276	82			Portugal	Europe (west)	Portugal:Azores,S. Miguel	4	5	4	12	2	2	3	3	6	43	8	3	5	3	4	5
2012Ferreira#269	LNIV-417Ba1-07	Cattle	B.abortus bv1	Ferreira2012 (http://www.ncbi.nlm.nih.gov/pubmed/22905141)	abortus C2	2007	28	276	82			Portugal	Europe (west)	Portugal:Azores,S. Miguel	4	5	4	12	2	2	3	3	6	43	8	3	4	3	4	5
2012Ferreira#270	LNIV-418Ba1-07	Cattle	B.abortus bv1	Ferreira2012 (http://www.ncbi.nlm.nih.gov/pubmed/22905141)	abortus C2	2007	28	276	82			Portugal	Europe (west)	Portugal:Azores,S. Miguel	4	5	4	12	2	2	3	3	6	43	8	3	4	3	4	6
2012Ferreira#271	LNIV-419Ba1-07	Cattle	B.abortus bv1	Ferreira2012 (http://www.ncbi.nlm.nih.gov/pubmed/22905141)	abortus C2	2007	28	276	82			Portugal	Europe (west)	Portugal:Azores,S. Miguel	4	5	4	12	2	2	3	3	6	43	8	3	4	3	4	5
2012Ferreira#272	LNIV-420Ba1-07	Cattle	B.abortus bv1	Ferreira2012 (http://www.ncbi.nlm.nih.gov/pubmed/22905141)	abortus C2	2007	28	276	82			Portugal	Europe (west)	Portugal:Azores,S. Miguel	4	5	4	12	2	2	3	3	6	43	8	3	4	3	4	5
2012Ferreira#273	LNIV-422Ba1-07	Cattle	B.abortus bv1	Ferreira2012 (http://www.ncbi.nlm.nih.gov/pubmed/22905141)	abortus C2	2007	28	276	82			Portugal	Europe (west)	Portugal:Azores,S. Miguel	4	5	4	12	2	2	3	3	6	43	8	3	5	3	4	5
2012Ferreira#274	LNIV-423Ba1-07	Cattle	B.abortus bv1	Ferreira2012 (http://www.ncbi.nlm.nih.gov/pubmed/22905141)	abortus C2	2007	28	276	82			Portugal	Europe (west)	Portugal:Azores,S. Miguel	4	5	4	12	2	2	3	3	6	43	8	3	4	3	6	5
2012Ferreira#275	LNIV-424Ba1-07	Cattle	B.abortus bv1	Ferreira2012 (http://www.ncbi.nlm.nih.gov/pubmed/22905141)	abortus C2	2007	28	276	82			Portugal	Europe (west)	Portugal:Azores,S. Miguel	4	5	4	12	2	2	3	3	6	43	8	3	4	3	4	5
2012Ferreira#276	LNIV-425Ba1-07	Cattle	B.abortus bv1	Ferreira2012 (http://www.ncbi.nlm.nih.gov/pubmed/22905141)	abortus C2	2007	28	276	82			Portugal	Europe (west)	Portugal:Azores,S. Miguel	4	5	4	12	2	2	3	3	6	43	8	3	4	3	4	5
2012Ferreira#277	LNIV-426Ba1-07	Cattle	B.abortus bv1	Ferreira2012 (http://www.ncbi.nlm.nih.gov/pubmed/22905141)	abortus C2	2007	28	276	82			Portugal	Europe (west)	Portugal:Azores,S. Miguel	4	5	4	12	2	2	3	3	6	43	8	3	4	3	6	5
2012Ferreira#278	LNIV-427Ba1-07	Cattle	B.abortus bv1	Ferreira2012 (http://www.ncbi.nlm.nih.gov/pubmed/22905141)	abortus C2	2007	28	276	82			Portugal	Europe (west)	Portugal:Azores,S. Miguel	4	5	4	12	2	2	3	3	6	43	8	3	5	3	4	5
2012Ferreira#279	LNIV-428Ba1-07	Cattle	B.abortus bv1	Ferreira2012 (http://www.ncbi.nlm.nih.gov/pubmed/22905141)	abortus C2	2007	28	276	82			Portugal	Europe (west)	Portugal:Azores,S. Miguel	4	5	4	12	2	2	3	3	6	43	8	3	4	3	4	5
2012Ferreira#280	LNIV-429Ba1-07	Cattle	B.abortus bv1	Ferreira2012 (http://www.ncbi.nlm.nih.gov/pubmed/22905141)	abortus C2	2007	28	276	82			Portugal	Europe (west)	Portugal:Azores,S. Miguel	4	5	4	12	2	2	3	3	6	43	8	3	4	3	4	6
2012Ferreira#281	LNIV-430Ba1-07	Cattle	B.abortus bv1	Ferreira2012 (http://www.ncbi.nlm.nih.gov/pubmed/22905141)	abortus C2	2007	28	276	82			Portugal	Europe (west)	Portugal:Azores,S. Miguel	4	5	4	12	2	2	3	3	6	43	8	3	4	3	4	6
2012Ferreira#282	LNIV-432Ba1-07	Cattle	B.abortus bv1	Ferreira2012 (http://www.ncbi.nlm.nih.gov/pubmed/22905141)	abortus C2	2007	28	276	82			Portugal	Europe (west)	Portugal:Azores,S. Miguel	4	5	4	12	2	2	3	3	6	43	8	3	5	3	4	5
2012Ferreira#283	LNIV-433Ba1-07	Cattle	B.abortus bv1	Ferreira2012 (http://www.ncbi.nlm.nih.gov/pubmed/22905141)	abortus C2	2007	28	276	82			Portugal	Europe (west)	Portugal:Azores,S. Miguel	4	5	4	12	2	2	3	3	6	43	8	3	4	3	4	6
2012Ferreira#284	LNIV-434Ba1-07	Cattle	B.abortus bv1	Ferreira2012 (http://www.ncbi.nlm.nih.gov/pubmed/22905141)	abortus C2	2007	28	276	82			Portugal	Europe (west)	Portugal:Azores,S. Miguel	4	5	4	12	2	2	3	3	6	43	8	3	4	3	6	5
2012Ferreira#285	LNIV-440Ba1-07	Cattle	B.abortus bv1	Ferreira2012 (http://www.ncbi.nlm.nih.gov/pubmed/22905141)	abortus C2	2007	28	276	82			Portugal	Europe (west)	Portugal:Azores,S. Miguel	4	5	4	12	2	2	3	3	6	43	8	3	4	3	4	6
2012Ferreira#286	LNIV-441Ba1-07	Cattle	B.abortus bv1	Ferreira2012 (http://www.ncbi.nlm.nih.gov/pubmed/22905141)	abortus C2	2007	28	276	82			Portugal	Europe (west)	Portugal:Azores,S. Miguel	4	5	4	12	2	2	3	3	6	43	8	3	4	3	5	4
2012Ferreira#287	LNIV-436Ba1-07	Cattle	B.abortus bv1	Ferreira2012 (http://www.ncbi.nlm.nih.gov/pubmed/22905141)	abortus C2	2007	28	276	82			Portugal	Europe (west)	Portugal:Azores,S. Miguel	4	5	4	12	2	2	3	3	6	43	8	3	4	3	6	5
2012Ferreira#288	LNIV-437Ba1-07	Cattle	B.abortus bv1	Ferreira2012 (http://www.ncbi.nlm.nih.gov/pubmed/22905141)	abortus C2	2007	28	276	82			Portugal	Europe (west)	Portugal:Azores,S. Miguel	4	5	4	12	2	2	3	3	6	43	8	3	4	3	6	5
2012Ferreira#289	LNIV-438Ba1-07	Cattle	B.abortus bv1	Ferreira2012 (http://www.ncbi.nlm.nih.gov/pubmed/22905141)	abortus C2	2007	28	276	82			Portugal	Europe (west)	Portugal:Azores,S. Miguel	4	5	4	12	2	2	3	3	6	43	8	3	4	3	4	5
2012Ferreira#290	LNIV-439Ba1-07	Cattle	B.abortus bv1	Ferreira2012 (http://www.ncbi.nlm.nih.gov/pubmed/22905141)	abortus C2	2007	28	276	82			Portugal	Europe (west)	Portugal:Azores,S. Miguel	4	5	4	12	2	2	3	3	6	43	8	3	4	3	4	5
2012Ferreira#291	LNIV-442Ba1-07	Cattle	B.abortus bv1	Ferreira2012 (http://www.ncbi.nlm.nih.gov/pubmed/22905141)	abortus C2	2007	28	276	82			Portugal	Europe (west)	Portugal:Azores,S. Miguel	4	5	4	12	2	2	3	3	6	43	8	3	4	3	4	0
2012Ferreira#292	LNIV-443Ba1-07	Cattle	B.abortus bv1	Ferreira2012 (http://www.ncbi.nlm.nih.gov/pubmed/22905141)	abortus C2	2007	28	276	82			Portugal	Europe (west)	Portugal:Azores,S. Miguel	4	5	4	12	2	2	3	3	6	43	8	3	4	3	4	6
2012Ferreira#293	LNIV-445Ba1-07	Cattle	B.abortus bv1	Ferreira2012 (http://www.ncbi.nlm.nih.gov/pubmed/22905141)	abortus C2	2007	28	276	82			Portugal	Europe (west)	Portugal:Azores,S. Miguel	4	5	4	12	2	2	3	3	6	43	8	3	4	3	4	5
2012Ferreira#294	LNIV-446Ba1-07	Cattle	B.abortus bv1	Ferreira2012 (http://www.ncbi.nlm.nih.gov/pubmed/22905141)	abortus C2	2007	28	276	82			Portugal	Europe (west)	Portugal:Azores,S. Miguel	4	5	4	12	2	2	3	3	6	43	8	3	5	3	4	5
2012Ferreira#295	LNIV-P15Ba1/03	Cattle	B.abortus bv1	Ferreira2012 (http://www.ncbi.nlm.nih.gov/pubmed/22905141)	abortus C2	2003	28	276	82			Portugal	Europe (west)	Portugal:Tras-os-Montes	4	5	4	12	2	2	3	3	6	43	8	3	6	3	4	5
2012Ferreira#296	REF 99W	Cattle	B.abortus bv1	Ferreira2012 (http://www.ncbi.nlm.nih.gov/pubmed/22905141)	abortus C2		28	276	82			United Kingdom	Europe (west)	UK	4	5	4	12	2	2	3	3	6	43	8	3	5	3	4	6
2012Ferreira#297	S19	Cattle	B.abortus bv1	Ferreira2012 (http://www.ncbi.nlm.nih.gov/pubmed/22905141)	abortus C2		28	276	82	5		USA	America (north)	USA	4	5	4	12	2	2	3	3	6	43	8	3	5	3	3	5
2012Ferreira#298	RB51_LNIV-383RB51-07	Cattle	B.abortus Rough	Ferreira2012 (http://www.ncbi.nlm.nih.gov/pubmed/22905141)	abortus C2_RB51_2308	2007	27	274	79	5		Portugal	Europe (west)	Portugal:Azores,S. Miguel	4	5	4	12	2	3	3	3	6	43	8	3	7	3	3	5
2012Ferreira#299	RB51_LNIV-296RB51-05	Cattle	B.abortus Rough	Ferreira2012 (http://www.ncbi.nlm.nih.gov/pubmed/22905141)	abortus C2_RB51_2308	2005	27	274	79	5		Portugal	Europe (west)	Portugal:Tras-os-Montes	4	5	4	12	2	3	3	3	6	43	8	3	7	3	3	5
2012Ferreira#300	REF 2308	Cattle	B.abortus bv1	Ferreira2012 (http://www.ncbi.nlm.nih.gov/pubmed/22905141)	abortus C2_RB51_2308		27	274	79			USA	America (north)	USA	4	5	4	12	2	3	3	3	6	43	8	3	7	3	3	5
2012Ferreira#301	RB51	Cattle	B.abortus Rough	Ferreira2012 (http://www.ncbi.nlm.nih.gov/pubmed/22905141)	abortus C2_RB51_2308		27	274	79	5		USA	America (north)	USA	4	5	4	12	2	3	3	3	6	43	8	3	7	3	3	5
2012Ferreira#302	LNIV-399Ba1-06	Cattle	B.abortus bv1	Ferreira2012 (http://www.ncbi.nlm.nih.gov/pubmed/22905141)	abortus C2	2006	99	256	184			Portugal	Europe (west)	Portugal:Azores,Terceira	4	5	4	13	1	2	3	3	6	43	8	3	4	3	3	6
2013Boukary#001	Niger_isolate	Cattle	B.abortus bv3	Liu2023 (https://pubmed.ncbi.nlm.nih.gov/37006545)	abortus B	2009	134	233	313			Niger	Africa (west)	Niger	3	5	3	11	2	2	3	3	8	41	8	6	2	3	12	7
2013Garofolo_1046	1046	Cattle	B.abortus bv3	Garofolo2013 (http://www.ncbi.nlm.nih.gov/pubmed/23174277)	abortus C2	2011	112	248	210			Italy	Europe (west)	Italy:Roccaspinalveti	4	5	3	12	2	2	3	3	6	43	8	4	5	3	3	3
2013Garofolo_1114	1114	Cattle	B.abortus bv3	Garofolo2013 (http://www.ncbi.nlm.nih.gov/pubmed/23174277)	abortus C1	2011	36	254	72			Italy	Europe (west)	Italy:Agnone	4	5	3	12	2	2	3	1	6	43	8	4	5	6	4	3
2013Garofolo_1115	1115	Cattle	B.abortus bv3	Garofolo2013 (http://www.ncbi.nlm.nih.gov/pubmed/23174277)	abortus C1	2011	36	254	72			Italy	Europe (west)	Italy:Agnone	4	5	3	12	2	2	3	1	6	43	8	4	5	6	4	3
2013Garofolo_11393	11393	Cattle	B.abortus bv3	Garofolo2013 (http://www.ncbi.nlm.nih.gov/pubmed/23174277)	abortus C1	2011	36	254	72			Italy	Europe (west)	Italy:Castrovillari	4	5	3	12	2	2	3	1	6	43	8	4	5	6	5	3
2013Garofolo_1159	1159	Cattle	B.abortus bv3	Garofolo2013 (http://www.ncbi.nlm.nih.gov/pubmed/23174277)	abortus C1	2011	36	254	72			Italy	Europe (west)	Italy:Pietrapaola	4	5	3	12	2	2	3	1	6	43	8	4	5	7	6	3
2013Garofolo_1161	1161	Cattle	B.abortus bv3	Garofolo2013 (http://www.ncbi.nlm.nih.gov/pubmed/23174277)	abortus C1	2011	36	254	72			Italy	Europe (west)	Italy:Mesoraca	4	5	3	12	2	2	3	1	6	43	8	5	5	5	4	3
2013Garofolo_1166	1166	Cattle	B.abortus bv3	Garofolo2013 (http://www.ncbi.nlm.nih.gov/pubmed/23174277)	abortus C1	2011	36	254	72			Italy	Europe (west)	Italy:San Sosti	4	5	3	12	2	2	3	1	6	43	8	4	5	7	6	3
2013Garofolo_11783	11783	Cattle	B.abortus bv3	Garofolo2013 (http://www.ncbi.nlm.nih.gov/pubmed/23174277)	abortus C1	2011	36	254	72			Italy	Europe (west)	Italy:San Mauro Castel verde	4	5	3	12	2	2	3	1	6	43	8	3	5	6	3	3
2013Garofolo_11786	11786	Cattle	B.abortus bv3	Garofolo2013 (http://www.ncbi.nlm.nih.gov/pubmed/23174277)	abortus C1	2011	36	254	72			Italy	Europe (west)	Italy:Priolo Gargallo	4	5	3	12	2	2	3	1	6	43	8	3	5	7	3	3
2013Garofolo_11795	11795	Cattle	B.abortus bv3	Garofolo2013 (http://www.ncbi.nlm.nih.gov/pubmed/23174277)	abortus C1	2011	36	254	72			Italy	Europe (west)	Italy:Ragusa	4	5	3	12	2	2	3	1	6	43	8	3	5	7	3	3
2013Garofolo_11796	11796	Cattle	B.abortus bv3	Garofolo2013 (http://www.ncbi.nlm.nih.gov/pubmed/23174277)	abortus C1	2011	36	254	72			Italy	Europe (west)	Italy:Tusa	4	5	3	12	2	2	3	1	6	43	8	3	5	7	3	3
2013Garofolo_11807	11807	Cattle	B.abortus bv3	Garofolo2013 (http://www.ncbi.nlm.nih.gov/pubmed/23174277)	abortus C1	2011	36	254	72			Italy	Europe (west)	Italy:Pettineo	4	5	3	12	2	2	3	1	6	43	8	3	5	7	3	3
2013Garofolo_11809	11809	Cattle	B.abortus bv3	Garofolo2013 (http://www.ncbi.nlm.nih.gov/pubmed/23174277)	abortus C1	2011	36	254	72			Italy	Europe (west)	Italy:Ucria	4	5	3	12	2	2	3	1	6	43	8	3	5	7	3	3
2013Garofolo_11813	11813	Cattle	B.abortus bv3	Garofolo2013 (http://www.ncbi.nlm.nih.gov/pubmed/23174277)	abortus C1	2011	36	254	72			Italy	Europe (west)	Italy:Catania	4	5	3	12	2	2	3	1	6	43	8	3	5	6	3	3
2013Garofolo_12177	RB51_12177	Buffalo	B.abortus Rough	Garofolo2013 (http://www.ncbi.nlm.nih.gov/pubmed/23174277)	abortus C2_RB51_2308	2011	27	274	79			Italy	Europe (west)	Italy:Altavilla Silentina	4	5	4	12	2	3	3	3	6	43	8	3	7	3	3	5
2013Garofolo_12178	12178	Cattle	B.abortus bv3	Garofolo2013 (http://www.ncbi.nlm.nih.gov/pubmed/23174277)	abortus C1	2011	36	254	72			Italy	Europe (west)	Italy:Sala Consilina	4	5	3	12	2	2	3	1	6	43	8	4	6	8	3	3
2013Garofolo_12183	12183	Cattle	B.abortus bv3	Garofolo2013 (http://www.ncbi.nlm.nih.gov/pubmed/23174277)	abortus C1	2011	36	254	72			Italy	Europe (west)	Italy:Corleto Monforte	4	5	3	12	2	2	3	1	6	43	8	4	6	7	3	3
2013Garofolo_12184	12184	Cattle	B.abortus bv3	Garofolo2013 (http://www.ncbi.nlm.nih.gov/pubmed/23174277)	abortus C1	2011	36	254	72			Italy	Europe (west)	Italy:Sanza	4	5	3	12	2	2	3	1	6	43	8	4	7	8	3	3
2013Garofolo_12185	12185	Cattle	B.abortus bv3	Garofolo2013 (http://www.ncbi.nlm.nih.gov/pubmed/23174277)	abortus C1	2011	36	254	72			Italy	Europe (west)	Italy:San Rufo	4	5	3	12	2	2	3	1	6	43	8	4	6	7	3	3
2013Garofolo_12368	12368	Cattle	B.abortus bv3	Garofolo2013 (http://www.ncbi.nlm.nih.gov/pubmed/23174277)	abortus C1	2011	36	254	72			Italy	Europe (west)	Italy:Campana	4	5	3	12	2	2	3	1	6	43	8	4	5	7	5	3
2013Garofolo_1265	1265	Cattle	B.abortus bv3	Garofolo2013 (http://www.ncbi.nlm.nih.gov/pubmed/23174277)	abortus C	2011	111	246	209			Italy	Europe (west)	Italy:Apricena	4	5	3	12	2	2	2	3	6	36	8	6	6	3	3	2
2013Garofolo_12837	12837	Cattle	B.abortus bv3	Garofolo2013 (http://www.ncbi.nlm.nih.gov/pubmed/23174277)	abortus C1	2011	36	254	72			Italy	Europe (west)	Italy:Verzino	4	5	3	12	2	2	3	1	6	43	8	4	5	7	5	3
2013Garofolo_12839	12839	Cattle	B.abortus bv3	Garofolo2013 (http://www.ncbi.nlm.nih.gov/pubmed/23174277)	abortus C1	2011	36	254	72			Italy	Europe (west)	Italy:Umbriatico	4	5	3	12	2	2	3	1	6	43	8	6	6	5	4	3
2013Garofolo_12847	12847	Cattle	B.abortus bv3	Garofolo2013 (http://www.ncbi.nlm.nih.gov/pubmed/23174277)	abortus C1	2011	36	254	72			Italy	Europe (west)	Italy:Verzino	4	5	3	12	2	2	3	1	6	43	8	4	5	7	5	3
2013Garofolo_12848	12848	Cattle	B.abortus bv3	Garofolo2013 (http://www.ncbi.nlm.nih.gov/pubmed/23174277)	abortus C1	2011	36	254	72			Italy	Europe (west)	Italy:Umbriatico	4	5	3	12	2	2	3	1	6	43	8	4	5	7	5	3
2013Garofolo_12855	12855	Cattle	B.abortus bv3	Garofolo2013 (http://www.ncbi.nlm.nih.gov/pubmed/23174277)	abortus C1	2011	36	254	72			Italy	Europe (west)	Italy:Campana	4	5	3	12	2	2	3	1	6	43	8	5	5	6	4	3
2013Garofolo_13544	13544	Ovine	B.abortus bv3	Garofolo2013 (http://www.ncbi.nlm.nih.gov/pubmed/23174277)	abortus C1	2011	36	254	72			Italy	Europe (west)	Italy:Campo Tindaro	4	5	3	12	2	2	3	1	6	43	8	3	6	9	3	3
2013Garofolo_1365	1365	Cattle	B.abortus bv3	Garofolo2013 (http://www.ncbi.nlm.nih.gov/pubmed/23174277)	abortus C1	2011	36	254	72			Italy	Europe (west)	Italy:Carovilli	4	5	3	12	2	2	3	1	6	43	8	4	5	6	4	3
2013Garofolo_1366	1366	Cattle	B.abortus bv3	Garofolo2013 (http://www.ncbi.nlm.nih.gov/pubmed/23174277)	abortus C2	2011	112	248	210			Italy	Europe (west)	Italy:Vastogirardi	4	5	3	12	2	2	3	3	6	43	8	4	5	3	3	3
2013Garofolo_1368	1368	Cattle	B.abortus bv3	Garofolo2013 (http://www.ncbi.nlm.nih.gov/pubmed/23174277)	abortus C2	2011	112	248	210			Italy	Europe (west)	Italy:Agnone	4	5	3	12	2	2	3	3	6	43	8	4	5	3	3	3
2013Garofolo_1369	1369	Cattle	B.abortus bv3	Garofolo2013 (http://www.ncbi.nlm.nih.gov/pubmed/23174277)	abortus C2	2011	112	248	210			Italy	Europe (west)	Italy:Pescopennataro	4	5	3	12	2	2	3	3	6	43	8	4	5	3	3	3
2013Garofolo_13928	13928	Cattle	B.abortus bv1	Garofolo2013 (http://www.ncbi.nlm.nih.gov/pubmed/23174277)	abortus C2	2011	28	276	82			Italy	Europe (west)	Italy:Sasso di Castalda	4	5	4	12	2	2	3	3	6	43	8	4	6	3	6	4
2013Garofolo_15073	15073	Cattle	B.abortus bv3	Garofolo2013 (http://www.ncbi.nlm.nih.gov/pubmed/23174277)	abortus C2	2011	112	248	210			Italy	Europe (west)	Italy:San Marco in Lamis	4	5	3	12	2	2	3	3	6	43	8	4	5	3	3	3
2013Garofolo_15074	15074	Cattle	B.abortus bv3	Garofolo2013 (http://www.ncbi.nlm.nih.gov/pubmed/23174277)	abortus C1	2011	36	254	72			Italy	Europe (west)	Italy:San Marco in Lamis	4	5	3	12	2	2	3	1	6	43	8	4	5	6	5	3
2013Garofolo_15076	15076	Cattle	B.abortus bv3	Garofolo2013 (http://www.ncbi.nlm.nih.gov/pubmed/23174277)	abortus C2	2011	112	248	210			Italy	Europe (west)	Italy:San Marco in Lamis	4	5	3	12	2	2	3	3	6	43	8	4	5	3	3	3
2013Garofolo_15081	15081	Cattle	B.abortus bv3	Garofolo2013 (http://www.ncbi.nlm.nih.gov/pubmed/23174277)	abortus C1	2011	36	254	72			Italy	Europe (west)	Italy:Cagnano Varano	4	5	3	12	2	2	3	1	6	43	8	4	5	6	5	3
2013Garofolo_1565	1565	Cattle	B.abortus bv3	Garofolo2013 (http://www.ncbi.nlm.nih.gov/pubmed/23174277)	abortus C1	2011	36	254	72			Italy	Europe (west)	Italy:Agnone	4	5	3	12	2	2	3	1	6	43	8	4	5	6	4	3
2013Garofolo_1567	1567	Cattle	B.abortus bv3	Garofolo2013 (http://www.ncbi.nlm.nih.gov/pubmed/23174277)	abortus C2	2011	36	254	72			Italy	Europe (west)	Italy:Agnone	4	5	3	12	2	2	3	1	6	43	8	4	3	3	4	3
2013Garofolo_1600	1600	Cattle	B.abortus bv3	Garofolo2013 (http://www.ncbi.nlm.nih.gov/pubmed/23174277)	abortus C2	2011	112	248	210			Italy	Europe (west)	Italy:Agnone	4	5	3	12	2	2	3	3	6	43	8	4	5	3	3	3
2013Garofolo_17472	17472	Cattle	B.abortus bv3	Garofolo2013 (http://www.ncbi.nlm.nih.gov/pubmed/23174277)	abortus C1	2011	36	254	72			Italy	Europe (west)	Italy:Scala Coeli	4	5	3	12	2	2	3	1	6	43	8	6	6	5	4	3
2013Garofolo_17473	17473	Cattle	B.abortus bv3	Garofolo2013 (http://www.ncbi.nlm.nih.gov/pubmed/23174277)	abortus C1	2011	36	254	72			Italy	Europe (west)	Italy:Campana	4	5	3	12	2	2	3	1	6	43	8	4	5	7	5	3
2013Garofolo_17476	17476	Cattle	B.abortus bv3	Garofolo2013 (http://www.ncbi.nlm.nih.gov/pubmed/23174277)	abortus C1	2011	36	254	72			Italy	Europe (west)	Italy:Umbriatico	4	5	3	12	2	2	3	1	6	43	8	6	6	5	4	3
2013Garofolo_18080	18080	Cattle	B.abortus bv3	Garofolo2013 (http://www.ncbi.nlm.nih.gov/pubmed/23174277)	abortus C2	2011	108	247	208			Italy	Europe (west)	Italy:Salerno	4	5	2	12	2	2	3	3	6	43	8	4	5	3	3	3
2013Garofolo_18081	18081	Cattle	B.abortus bv3	Garofolo2013 (http://www.ncbi.nlm.nih.gov/pubmed/23174277)	abortus C2	2011	112	248	210			Italy	Europe (west)	Italy:Apricena	4	5	3	12	2	2	3	3	6	43	8	7	6	3	3	3
2013Garofolo_18936	18936	Cattle	B.abortus bv3	Garofolo2013 (http://www.ncbi.nlm.nih.gov/pubmed/23174277)	abortus C1	2011	36	254	72			Italy	Europe (west)	Italy:Casabona	4	5	3	12	2	2	3	1	6	43	8	6	6	5	4	3
2013Garofolo_18948	18948	Cattle	B.abortus bv3	Garofolo2013 (http://www.ncbi.nlm.nih.gov/pubmed/23174277)	abortus C1	2011	36	254	72			Italy	Europe (west)	Italy:Verzino	4	5	3	12	2	2	3	1	6	43	8	4	5	7	5	3
2013Garofolo_19433	19433	Cattle	B.abortus bv3	Garofolo2013 (http://www.ncbi.nlm.nih.gov/pubmed/23174277)	abortus C1	2011	36	254	72			Italy	Europe (west)	Italy:Campana	4	5	3	12	2	2	3	1	6	43	8	4	5	6	5	3
2013Garofolo_19434	19434	Cattle	B.abortus bv3	Garofolo2013 (http://www.ncbi.nlm.nih.gov/pubmed/23174277)	abortus C1	2011	36	254	72			Italy	Europe (west)	Italy:Morano Calabro	4	5	3	12	2	2	3	1	6	43	8	4	5	6	5	3
2013Garofolo_1965	1965	Cattle	B.abortus bv3	Garofolo2013 (http://www.ncbi.nlm.nih.gov/pubmed/23174277)	abortus C1	2011	36	254	72			Italy	Europe (west)	Italy:Roccaraso	4	5	3	12	2	2	3	1	6	43	8	4	5	5	4	3
2013Garofolo_20001	20001	Buffalo	B.abortus bv1	Garofolo2013 (http://www.ncbi.nlm.nih.gov/pubmed/23174277)	abortus C2	2011	28	276	82			Italy	Europe (west)	Italy:Cancello ed Arnone	4	5	4	12	2	2	3	3	6	43	8	4	7	3	3	4
2013Garofolo_20016	20016	Cattle	B.abortus bv3	Garofolo2013 (http://www.ncbi.nlm.nih.gov/pubmed/23174277)	abortus C2	2011	112	248	210			Italy	Europe (west)	Italy:Apricena	4	5	3	12	2	2	3	3	6	43	8	4	5	3	3	3
2013Garofolo_2078	2078	Cattle	B.abortus bv3	Garofolo2013 (http://www.ncbi.nlm.nih.gov/pubmed/23174277)	abortus C2	2011	112	248	210			Italy	Europe (west)	Italy:Pescopennataro	4	5	3	12	2	2	3	3	6	43	8	4	5	3	3	3
2013Garofolo_2081	2081	Cattle	B.abortus bv3	Garofolo2013 (http://www.ncbi.nlm.nih.gov/pubmed/23174277)	abortus C1	2011	36	254	72			Italy	Europe (west)	Italy:Agnone	4	5	3	12	2	2	3	1	6	43	8	4	5	6	4	3
2013Garofolo_20823	20823	Buffalo	B.abortus bv1	Garofolo2013 (http://www.ncbi.nlm.nih.gov/pubmed/23174277)	abortus C2	2011	28	276	82			Italy	Europe (west)	Italy:Grazzanise	4	5	4	12	2	2	3	3	6	43	8	3	7	3	3	4
2013Garofolo_20825	20825	Cattle	B.abortus bv3	Garofolo2013 (http://www.ncbi.nlm.nih.gov/pubmed/23174277)	abortus C1	2011	36	254	72			Italy	Europe (west)	Italy:San Rufo	4	5	3	12	2	2	3	1	6	43	8	4	6	8	3	3
2013Garofolo_20826	20826	Cattle	B.abortus bv3	Garofolo2013 (http://www.ncbi.nlm.nih.gov/pubmed/23174277)	abortus C1	2011	36	254	72			Italy	Europe (west)	Italy:Longobucco	4	5	3	12	2	2	3	1	6	43	8	4	5	7	6	3
2013Garofolo_21571	21571	Cattle	B.abortus bv3	Garofolo2013 (http://www.ncbi.nlm.nih.gov/pubmed/23174277)	abortus C1	2011	36	254	72			Italy	Europe (west)	Italy:Monte San Giacomo	4	5	3	12	2	2	3	1	6	43	8	4	6	7	3	3
2013Garofolo_21675	21675	Cattle	B.abortus bv3	Garofolo2013 (http://www.ncbi.nlm.nih.gov/pubmed/23174277)	abortus C1	2011	36	254	72			Italy	Europe (west)	Italy:Monte San Giacomo	4	5	3	12	2	2	3	1	6	43	8	4	6	7	3	3
2013Garofolo_21677	21677	Cattle	B.abortus bv3	Garofolo2013 (http://www.ncbi.nlm.nih.gov/pubmed/23174277)	abortus C1	2011	36	254	72			Italy	Europe (west)	Italy:Vico Equense	4	5	3	12	2	2	3	1	6	43	8	4	5	6	5	3
2013Garofolo_2216	2216	Cattle	B.abortus bv3	Garofolo2013 (http://www.ncbi.nlm.nih.gov/pubmed/23174277)	abortus C1	2011	36	254	72			Italy	Europe (west)	Italy:Verzino	4	5	3	12	2	2	3	1	6	43	8	4	5	7	5	3
2013Garofolo_2222	2222	Cattle	B.abortus bv3	Garofolo2013 (http://www.ncbi.nlm.nih.gov/pubmed/23174277)	abortus C1	2011	36	254	72			Italy	Europe (west)	Italy:Verzino	4	5	3	12	2	2	3	1	6	43	8	4	5	7	5	3
2013Garofolo_22839	22839	Buffalo	B.abortus bv3	Garofolo2013 (http://www.ncbi.nlm.nih.gov/pubmed/23174277)	abortus C1	2011	36	254	72			Italy	Europe (west)	Italy:Albanella	4	5	3	12	2	2	3	1	6	43	8	4	6	7	3	3
2013Garofolo_22842	22842	Cattle	B.abortus bv3	Garofolo2013 (http://www.ncbi.nlm.nih.gov/pubmed/23174277)	abortus C1	2011	36	254	72			Italy	Europe (west)	Italy:Teggiano	4	5	3	12	2	2	3	1	6	43	8	4	6	7	3	3
2013Garofolo_2647	2647	Cattle	B.abortus bv3	Garofolo2013 (http://www.ncbi.nlm.nih.gov/pubmed/23174277)	abortus C2	2011	28	276	82			Italy	Europe (west)	Italy:Cirigliano	4	5	4	12	2	2	3	3	6	43	8	4	6	3	7	4
2013Garofolo_2683	2683	Buffalo	B.abortus bv3	Garofolo2013 (http://www.ncbi.nlm.nih.gov/pubmed/23174277)	abortus C1	2011	36	254	72			Italy	Europe (west)	Italy:Capaccio	4	5	3	12	2	2	3	1	6	43	8	4	6	8	3	3
2013Garofolo_2685	2685	Buffalo	B.abortus bv3	Garofolo2013 (http://www.ncbi.nlm.nih.gov/pubmed/23174277)	abortus C1	2011	36	254	72			Italy	Europe (west)	Italy:Eboli	4	5	3	12	2	2	3	1	6	43	8	4	6	8	3	3
2013Garofolo_2686	2686	Cattle	B.abortus bv3	Garofolo2013 (http://www.ncbi.nlm.nih.gov/pubmed/23174277)	abortus C1	2011	36	254	72			Italy	Europe (west)	Italy:Campana	4	5	3	12	2	2	3	1	6	43	8	4	6	8	3	3
2013Garofolo_2705	2705	Cattle	B.abortus bv3	Garofolo2013 (http://www.ncbi.nlm.nih.gov/pubmed/23174277)	abortus C2	2011	112	248	210			Italy	Europe (west)	Italy:Pescara	4	5	3	12	2	2	3	3	6	43	8	4	5	3	3	3
2013Garofolo_2873	2873	Cattle	B.abortus bv3	Garofolo2013 (http://www.ncbi.nlm.nih.gov/pubmed/23174277)	abortus C1	2011	36	254	72			Italy	Europe (west)	Italy:Agnone	4	5	3	12	2	2	3	1	6	43	8	4	5	6	4	3
2013Garofolo_3270	3270	Cattle	B.abortus bv3	Garofolo2013 (http://www.ncbi.nlm.nih.gov/pubmed/23174277)	abortus C1	2011	36	254	72			Italy	Europe (west)	Italy:Verzino	4	5	3	12	2	2	3	1	6	43	8	4	5	7	5	3
2013Garofolo_3272	3272	Cattle	B.abortus bv3	Garofolo2013 (http://www.ncbi.nlm.nih.gov/pubmed/23174277)	abortus C2	2011	112	248	210			Italy	Europe (west)	Italy:Apricena	4	5	3	12	2	2	3	3	6	43	8	7	6	3	3	3
2013Garofolo_3273	3273	Cattle	B.abortus bv3	Garofolo2013 (http://www.ncbi.nlm.nih.gov/pubmed/23174277)	abortus C1	2011	36	254	72			Italy	Europe (west)	Italy:Felitto	4	5	3	12	2	2	3	1	6	43	8	4	6	8	3	2
2013Garofolo_3634	3634	Buffalo	B.abortus bv3	Garofolo2013 (http://www.ncbi.nlm.nih.gov/pubmed/23174277)	abortus C1	2011	36	254	72			Italy	Europe (west)	Italy:Capaccio	4	5	3	12	2	2	3	1	6	43	8	4	6	8	3	3
2013Garofolo_3636	3636	Cattle	B.abortus bv3	Garofolo2013 (http://www.ncbi.nlm.nih.gov/pubmed/23174277)	abortus C1	2011	36	254	72			Italy	Europe (west)	Italy:Monte San Giacomo	4	5	3	12	2	2	3	1	6	43	8	4	6	7	3	3
2013Garofolo_3821	3821	Cattle	B.abortus bv3	Garofolo2013 (http://www.ncbi.nlm.nih.gov/pubmed/23174277)	abortus C1	2011	36	254	72			Italy	Europe (west)	Italy:Verzino	4	5	3	12	2	2	3	1	6	43	8	4	5	7	5	3
2013Garofolo_3915	3915	Cattle	B.abortus bv3	Garofolo2013 (http://www.ncbi.nlm.nih.gov/pubmed/23174277)	abortus C2	2011	112	248	210			Italy	Europe (west)	Italy:Pescopennataro	4	5	3	12	2	2	3	3	6	43	8	4	5	3	3	3
2013Garofolo_3916	3916	Cattle	B.abortus bv3	Garofolo2013 (http://www.ncbi.nlm.nih.gov/pubmed/23174277)	abortus C1	2011	36	254	72			Italy	Europe (west)	Italy:Monte San Giacomo	4	5	3	12	2	2	3	1	6	43	8	4	6	7	3	3
2013Garofolo_3920	3920	Cattle	B.abortus bv3	Garofolo2013 (http://www.ncbi.nlm.nih.gov/pubmed/23174277)	abortus C1	2011	36	254	72			Italy	Europe (west)	Italy:Teggiano	4	5	3	12	2	2	3	1	6	43	8	4	6	7	3	3
2013Garofolo_3921	3921	Cattle	B.abortus bv3	Garofolo2013 (http://www.ncbi.nlm.nih.gov/pubmed/23174277)	abortus C1	2011	36	254	72			Italy	Europe (west)	Italy:San Gregorio Magno	4	5	3	12	2	2	3	1	6	43	8	4	6	6	3	3
2013Garofolo_4360	4360	Cattle	B.abortus bv3	Garofolo2013 (http://www.ncbi.nlm.nih.gov/pubmed/23174277)	abortus C1	2011	36	254	72			Italy	Europe (west)	Italy:Anzi	4	5	3	12	2	2	3	1	6	43	8	4	6	7	5	3
2013Garofolo_4363	4363	Cattle	B.abortus bv3	Garofolo2013 (http://www.ncbi.nlm.nih.gov/pubmed/23174277)	abortus C1	2011	36	254	72			Italy	Europe (west)	Italy:Laurenzana	4	5	3	12	2	2	3	1	6	43	8	4	6	7	3	3
2013Garofolo_5007	5007	Cattle	B.abortus bv3	Garofolo2013 (http://www.ncbi.nlm.nih.gov/pubmed/23174277)	abortus C1	2011	36	254	72			Italy	Europe (west)	Italy:San Gregorio Magno	4	5	3	12	2	2	3	1	6	43	8	4	6	6	3	3
2013Garofolo_5359	5359	Buffalo	B.abortus bv3	Garofolo2013 (http://www.ncbi.nlm.nih.gov/pubmed/23174277)	abortus C1	2011	36	254	72			Italy	Europe (west)	Italy:Capaccio	4	5	3	12	2	2	3	1	6	43	8	4	6	8	3	3
2013Garofolo_5360	5360	Buffalo	B.abortus bv3	Garofolo2013 (http://www.ncbi.nlm.nih.gov/pubmed/23174277)	abortus C1	2011	36	254	72			Italy	Europe (west)	Italy:Capaccio	4	5	3	12	2	2	3	1	6	43	8	4	6	8	3	3
2013Garofolo_5361	5361	Buffalo	B.abortus bv3	Garofolo2013 (http://www.ncbi.nlm.nih.gov/pubmed/23174277)	abortus C1	2011	113	253	211			Italy	Europe (west)	Italy:Giffoni Valle Piana	4	5	3	12	1	2	3	1	6	43	8	4	6	7	3	3
2013Garofolo_5362	5362	Buffalo	B.abortus bv3	Garofolo2013 (http://www.ncbi.nlm.nih.gov/pubmed/23174277)	abortus C1	2011	36	254	72			Italy	Europe (west)	Italy:Monte San Giacomo	4	5	3	12	2	2	3	1	6	43	8	4	6	7	3	3
2013Garofolo_5585	5585	Cattle	B.abortus bv3	Garofolo2013 (http://www.ncbi.nlm.nih.gov/pubmed/23174277)	abortus C1	2011	36	254	72			Italy	Europe (west)	Italy:Caccuri	4	5	3	12	2	2	3	1	6	43	8	4	5	7	5	3
2013Garofolo_5586	5586	Cattle	B.abortus bv3	Garofolo2013 (http://www.ncbi.nlm.nih.gov/pubmed/23174277)	abortus C1	2011	36	254	72			Italy	Europe (west)	Italy:Pallagorio	4	5	3	12	2	2	3	1	6	43	8	4	5	7	5	3
2013Garofolo_6047	6047	Cattle	B.abortus bv3	Garofolo2013 (http://www.ncbi.nlm.nih.gov/pubmed/23174277)	abortus C1	2011	36	254	72			Italy	Europe (west)	Italy:Scala Coeli	4	5	3	12	2	2	3	1	6	43	8	6	6	5	4	3
2013Garofolo_6053	6053	Cattle	B.abortus bv3	Garofolo2013 (http://www.ncbi.nlm.nih.gov/pubmed/23174277)	abortus C1	2011	36	254	72			Italy	Europe (west)	Italy:Campana	4	5	3	12	2	2	3	1	6	43	8	4	5	7	5	3
2013Garofolo_6054	6054	Cattle	B.abortus bv3	Garofolo2013 (http://www.ncbi.nlm.nih.gov/pubmed/23174277)	abortus C1	2011	36	254	72			Italy	Europe (west)	Italy:Cariati	4	5	3	12	2	2	3	1	6	43	8	4	5	7	5	3
2013Garofolo_6055	6055	Cattle	B.abortus bv1	Garofolo2013 (http://www.ncbi.nlm.nih.gov/pubmed/23174277)	abortus C2	2011	28	276	82			Italy	Europe (west)	Italy:Papasidero	4	5	4	12	2	2	3	3	6	43	8	4	5	3	5	7
2013Garofolo_6060	6060	Cattle	B.abortus bv3	Garofolo2013 (http://www.ncbi.nlm.nih.gov/pubmed/23174277)	abortus C1	2011	36	254	72			Italy	Europe (west)	Italy:San Marco Argentano	4	5	3	12	2	2	3	1	6	43	8	4	4	5	4	3
2013Garofolo_6064	6064	Cattle	B.abortus bv3	Garofolo2013 (http://www.ncbi.nlm.nih.gov/pubmed/23174277)	abortus C1	2011	36	254	72			Italy	Europe (west)	Italy:Verzino	4	5	3	12	2	2	3	1	6	43	8	4	5	7	5	3
2013Garofolo_6459	6459	Cattle	B.abortus bv3	Garofolo2013 (http://www.ncbi.nlm.nih.gov/pubmed/23174277)	abortus C1	2011	36	254	72			Italy	Europe (west)	Italy:Umbriatico	4	5	3	12	2	2	3	1	6	43	8	6	6	5	4	3
2013Garofolo_6461	6461	Cattle	B.abortus bv3	Garofolo2013 (http://www.ncbi.nlm.nih.gov/pubmed/23174277)	abortus C1	2011	36	254	72			Italy	Europe (west)	Italy:Verzino	4	5	3	12	2	2	3	1	6	43	8	4	5	7	5	3
2013Garofolo_6463	6463	Cattle	B.abortus bv3	Garofolo2013 (http://www.ncbi.nlm.nih.gov/pubmed/23174277)	abortus C1	2011	36	254	72			Italy	Europe (west)	Italy:Umbriatico	4	5	3	12	2	2	3	1	6	43	8	5	5	5	4	3
2013Garofolo_6861	6861	Cattle	B.abortus bv3	Garofolo2013 (http://www.ncbi.nlm.nih.gov/pubmed/23174277)	abortus C1	2011	36	254	72			Italy	Europe (west)	Italy:Agropoli	4	5	3	12	2	2	3	1	6	43	8	4	6	6	3	3
2013Garofolo_6863	6863	Cattle	B.abortus bv3	Garofolo2013 (http://www.ncbi.nlm.nih.gov/pubmed/23174277)	abortus C1	2011	36	254	72			Italy	Europe (west)	Italy:San Gregorio Magno	4	5	3	12	2	2	3	1	6	43	8	4	6	6	3	3
2013Garofolo_6899	6899	Cattle	B.abortus bv3	Garofolo2013 (http://www.ncbi.nlm.nih.gov/pubmed/23174277)	abortus C1	2011	36	254	72			Italy	Europe (west)	Italy:Carpino	4	5	3	12	2	2	3	1	6	43	8	4	5	6	4	3
2013Garofolo_6900	6900	Cattle	B.abortus bv3	Garofolo2013 (http://www.ncbi.nlm.nih.gov/pubmed/23174277)	abortus C1	2011	36	254	72			Italy	Europe (west)	Italy:San Nicandro Garganico	4	5	3	12	2	2	3	1	6	43	8	4	5	6	4	3
2013Garofolo_6901	6901	Cattle	B.abortus bv3	Garofolo2013 (http://www.ncbi.nlm.nih.gov/pubmed/23174277)	abortus C1	2011	36	254	72			Italy	Europe (west)	Italy:Campana	4	5	3	12	2	2	3	1	6	43	8	4	5	8	5	3
2013Garofolo_6902	6902	Cattle	B.abortus bv3	Garofolo2013 (http://www.ncbi.nlm.nih.gov/pubmed/23174277)	abortus C1	2011	36	254	72			Italy	Europe (west)	Italy:Cagnano Varano	4	5	3	12	2	2	3	1	6	43	8	5	5	6	4	3
2013Garofolo_6903	6903	Cattle	B.abortus bv3	Garofolo2013 (http://www.ncbi.nlm.nih.gov/pubmed/23174277)	abortus C1	2011	36	254	72			Italy	Europe (west)	Italy:Vico del Gargano	4	5	3	12	2	2	3	1	6	43	8	5	5	6	4	3
2013Garofolo_6904	6904	Cattle	B.abortus bv3	Garofolo2013 (http://www.ncbi.nlm.nih.gov/pubmed/23174277)	abortus C1	2011	36	254	72			Italy	Europe (west)	Italy:Ariola	4	5	3	12	2	2	3	1	6	43	8	4	5	6	4	3
2013Garofolo_6905	6905	Cattle	B.abortus bv3	Garofolo2013 (http://www.ncbi.nlm.nih.gov/pubmed/23174277)	abortus C1	2011	36	254	72			Italy	Europe (west)	Italy:Campana	4	5	3	12	2	2	3	1	6	43	8	5	5	6	4	3
2013Garofolo_6906	6906	Cattle	B.abortus bv3	Garofolo2013 (http://www.ncbi.nlm.nih.gov/pubmed/23174277)	abortus C1	2011	113	253	211			Italy	Europe (west)	Italy:Albanella	4	5	3	12	1	2	3	1	6	43	8	4	6	7	3	3
2013Garofolo_7742	7742	Cattle	B.abortus bv3	Garofolo2013 (http://www.ncbi.nlm.nih.gov/pubmed/23174277)	abortus C1	2011	36	254	72			Italy	Europe (west)	Italy:Pallagorio	4	5	3	12	2	2	3	1	6	43	8	4	5	7	5	3
2013Garofolo_7747	7747	Cattle	B.abortus bv3	Garofolo2013 (http://www.ncbi.nlm.nih.gov/pubmed/23174277)	abortus C1	2011	36	254	72			Italy	Europe (west)	Italy:Pietrapaola	4	5	3	12	2	2	3	1	6	43	8	4	5	8	6	3
2013Garofolo_8055	8055	Cattle	B.abortus bv3	Garofolo2013 (http://www.ncbi.nlm.nih.gov/pubmed/23174277)	abortus C1	2011	36	254	72			Italy	Europe (west)	Italy:Calvello	4	5	3	12	2	2	3	1	6	43	8	4	6	6	3	3
2013Garofolo_8486	8486	Cattle	B.abortus bv3	Garofolo2013 (http://www.ncbi.nlm.nih.gov/pubmed/23174277)	abortus C2	2011	108	247	208			Italy	Europe (west)	Italy:Giffoni Valle Piana	4	5	2	12	2	2	3	3	6	43	8	4	5	3	3	3
2013Garofolo_8979	8979	Buffalo	B.abortus bv1	Garofolo2013 (http://www.ncbi.nlm.nih.gov/pubmed/23174277)	abortus C2	2011	28	276	82			Italy	Europe (west)	Italy:Cancello ed Arnone	4	5	4	12	2	2	3	3	6	43	8	3	4	3	3	4
2013Garofolo_8980	8980	Cattle	B.abortus bv3	Garofolo2013 (http://www.ncbi.nlm.nih.gov/pubmed/23174277)	abortus C1	2011	36	254	72			Italy	Europe (west)	Italy:Teggiano	4	5	3	12	2	2	3	1	6	43	8	4	6	7	3	3
2013Garofolo_8982	8982	Cattle	B.abortus bv3	Garofolo2013 (http://www.ncbi.nlm.nih.gov/pubmed/23174277)	abortus C2	2011	112	248	210			Italy	Europe (west)	Italy:San Marci in Lamis	4	5	3	12	2	2	3	3	6	43	8	4	5	3	3	3
2013Garofolo_8984	8984	Cattle	B.abortus bv3	Garofolo2013 (http://www.ncbi.nlm.nih.gov/pubmed/23174277)	abortus C1	2011	36	254	72			Italy	Europe (west)	Italy:Sassano	4	5	3	12	2	2	3	1	6	43	8	4	6	7	3	3
2013Garofolo_8985	8985	Cattle	B.abortus bv3	Garofolo2013 (http://www.ncbi.nlm.nih.gov/pubmed/23174277)	abortus C1	2011	36	254	72			Italy	Europe (west)	Italy:San Nicandro Garganico	4	5	3	12	2	2	3	1	6	43	8	4	5	6	4	3
2013Garofolo_9056	9056	Cattle	B.abortus bv3	Garofolo2013 (http://www.ncbi.nlm.nih.gov/pubmed/23174277)	abortus C1	2011	36	254	72			Italy	Europe (west)	Italy:Verzino	4	5	3	12	2	2	3	1	6	43	8	4	5	7	5	3
2013Garofolo_9059	9059	Cattle	B.abortus bv3	Garofolo2013 (http://www.ncbi.nlm.nih.gov/pubmed/23174277)	abortus C1	2011	36	254	72			Italy	Europe (west)	Italy:Umbriatico	4	5	3	12	2	2	3	1	6	43	8	6	6	5	4	3
2013Garofolo_9060	9060	Cattle	B.abortus bv3	Garofolo2013 (http://www.ncbi.nlm.nih.gov/pubmed/23174277)	abortus C1	2011	36	254	72			Italy	Europe (west)	Italy:Scala Coeli	4	5	3	12	2	2	3	1	6	43	8	6	6	5	4	3
2013Garofolo_9061	9061	Cattle	B.abortus bv3	Garofolo2013 (http://www.ncbi.nlm.nih.gov/pubmed/23174277)	abortus C1	2011	36	254	72			Italy	Europe (west)	Italy:Campana	4	5	3	12	2	2	3	1	6	43	8	4	5	8	5	3
2013Garofolo_9261	9261	Cattle	B.abortus bv1	Garofolo2013 (http://www.ncbi.nlm.nih.gov/pubmed/23174277)	abortus C2	2011	28	276	82			Italy	Europe (west)	Italy:Papasidero	4	5	4	12	2	2	3	3	6	43	8	4	5	3	5	7
2013Garofolo_9263	9263	Buffalo	B.abortus bv3	Garofolo2013 (http://www.ncbi.nlm.nih.gov/pubmed/23174277)	abortus C1	2011	36	254	72			Italy	Europe (west)	Italy:Albanella	4	5	3	12	2	2	3	1	6	43	8	5	6	7	3	3
2013Jiang#083		Cattle	B.abortus bv3	Jiang2013 (http://www.ncbi.nlm.nih.gov/pubmed/24124546)	abortus C1	2011	36	254	72			China	Asia	China:Xinjiang	4	5	3	12	2	2	3	1	6	43	8	4	6	5	3	3
2013Jiang#084		Cattle	B.abortus bv3	Jiang2013 (http://www.ncbi.nlm.nih.gov/pubmed/24124546)	abortus C1	2011	36	254	72			China	Asia	China:Xinjiang	4	5	3	12	2	2	3	1	6	43	8	4	5	11	3	3
2013Jiang#085		Cattle	B.abortus bv3	Jiang2013 (http://www.ncbi.nlm.nih.gov/pubmed/24124546)	abortus C1	2011	36	254	332			China	Asia	China:Hebei	4	5	3	12	2	2	3	1	6	36	8	4	5	6	3	3
2013Jiang#086		Cattle	B.abortus bv3	Jiang2013 (http://www.ncbi.nlm.nih.gov/pubmed/24124546)	abortus C1	2011	36	254	72			China	Asia	China:Hebei	4	5	3	12	2	2	3	1	6	43	8	4	5	5	3	3
2013Jiang#087		Cattle	B.abortus bv3	Jiang2013 (http://www.ncbi.nlm.nih.gov/pubmed/24124546)	abortus C1	2011	36	254	72			China	Asia	China:Hebei	4	5	3	12	2	2	3	1	6	43	8	4	5	6	3	3
2013Jiang#088		Cattle	B.abortus bv3	Jiang2013 (http://www.ncbi.nlm.nih.gov/pubmed/24124546)	abortus C1	2011	36	254	72			China	Asia	China:Hebei	4	5	3	12	2	2	3	1	6	43	8	4	5	6	3	3
2013Jiang#089		Cattle	B.abortus bv3	Jiang2013 (http://www.ncbi.nlm.nih.gov/pubmed/24124546)	abortus C1	2011	36	254	72			China	Asia	China:Hebei	4	5	3	12	2	2	3	1	6	43	8	4	5	7	3	3
2013Jiang#090		Cattle	B.abortus bv3	Jiang2013 (http://www.ncbi.nlm.nih.gov/pubmed/24124546)	abortus C1	2011	36	254	72			China	Asia	China:Hebei	4	5	3	12	2	2	3	1	6	43	8	4	5	7	3	3
2013Jiang#091	2011163	Cattle	B.abortus bv3	Jiang2013 (http://www.ncbi.nlm.nih.gov/pubmed/24124546)	abortus C1	2011	36	254	72			China	Asia	China:Xinjiang	4	5	3	12	2	2	3	1	6	43	8	5	5	5	3	3
2013Jiang#092	2011165	Human	B.abortus bv3	Jiang2013 (http://www.ncbi.nlm.nih.gov/pubmed/24124546)	abortus C1	2011	36	254	72			China	Asia	China:Chongqing	4	5	3	12	2	2	3	1	6	43	8	4	7	7	3	3
2013Jiang#093	2011166	Human	B.abortus bv3	Jiang2013 (http://www.ncbi.nlm.nih.gov/pubmed/24124546)	abortus C1	2011	36	254	72			China	Asia	China:Chongqing	4	5	3	12	2	2	3	1	6	43	8	4	6	7	3	3
2013Jiang#094	YLQ	Human	B.abortus bv3	Jiang2013 (http://www.ncbi.nlm.nih.gov/pubmed/24124546)	abortus C1	2006	36	254	72			China	Asia	China:Zhejiang	4	5	3	12	2	2	3	1	6	43	8	4	6	7	3	3
2013Jiang#095		Human	B.abortus bv3	Jiang2013 (http://www.ncbi.nlm.nih.gov/pubmed/24124546)	abortus C1	2012	30	277	78			China	Asia	China:Inner Mongolia	4	5	4	12	2	2	3	2	6	43	8	6	6	7	3	3
2013Jiang#096		Cattle	B.abortus bv3	Jiang2013 (http://www.ncbi.nlm.nih.gov/pubmed/24124546)	abortus C1	2010	36	254	72			China	Asia	China:Helongjiang	4	5	3	12	2	2	3	1	6	43	8	4	7	8	3	3
2013Jiang#097		Cattle	B.abortus bv3	Jiang2013 (http://www.ncbi.nlm.nih.gov/pubmed/24124546)	abortus C1	2010	36	254	72			China	Asia	China:Helongjiang	4	5	3	12	2	2	3	1	6	43	8	4	7	8	3	3
2013Jiang#098		Cattle	B.abortus bv3	Jiang2013 (http://www.ncbi.nlm.nih.gov/pubmed/24124546)	abortus C1	2010	36	254	72			China	Asia	China:Helongjiang	4	5	3	12	2	2	3	1	6	43	8	4	7	8	3	3
2013Jiang#099		Cattle	B.abortus bv3	Jiang2013 (http://www.ncbi.nlm.nih.gov/pubmed/24124546)	abortus C1	2010	36	254	72			China	Asia	China:Helongjiang	4	5	3	12	2	2	3	1	6	43	8	4	7	8	3	3
2013Jiang#100	NM1051	Cattle	B.abortus bv3	Jiang2013 (http://www.ncbi.nlm.nih.gov/pubmed/24124546)	abortus C1	1984	36	254	72			China	Asia	China:Inner Mongolia	4	5	3	12	2	2	3	1	6	43	8	6	4	8	3	3
2013Jiang#101	NM1055	Cattle	B.abortus bv3	Jiang2013 (http://www.ncbi.nlm.nih.gov/pubmed/24124546)	abortus C1	1984	116	250	331			China	Asia	China:Inner Mongolia	4	5	2	12	2	2	3	1	6	43	8	5	4	8	3	3
2013Jiang#102	NM1057	Cattle	B.abortus bv1	Jiang2013 (http://www.ncbi.nlm.nih.gov/pubmed/24124546)	abortus C2	1984	37	275	77			China	Asia	China:Inner Mongolia	4	5	4	12	2	2	3	1	6	43	8	5	4	3	4	5
2013Jiang#103	NM1058	Cattle	B.abortus bv1	Jiang2013 (http://www.ncbi.nlm.nih.gov/pubmed/24124546)	abortus C2	1984	28	276	82			China	Asia	China:Inner Mongolia	4	5	4	12	2	2	3	3	6	43	8	5	4	3	4	5
2013Jiang#104	NM1061	Cattle	B.abortus bv3	Jiang2013 (http://www.ncbi.nlm.nih.gov/pubmed/24124546)	abortus C2	1984	112	248	210			China	Asia	China:Inner Mongolia	4	5	3	12	2	2	3	3	6	43	8	5	4	7	3	3
2013Jiang#105	NM1065	Cattle	B.abortus bv3	Jiang2013 (http://www.ncbi.nlm.nih.gov/pubmed/24124546)	abortus C1	1985	117	244	328			China	Asia	China:Inner Mongolia	4	5	3	12	2	2	3	2	6	43	8	6	4	4	3	3
2013Jiang#106	NM1066	Cattle	B.abortus bv3	Jiang2013 (http://www.ncbi.nlm.nih.gov/pubmed/24124546)	abortus C1	1985	36	254	72			China	Asia	China:Inner Mongolia	4	5	3	12	2	2	3	1	6	43	8	5	4	4	3	3
2013Jiang#107	NM1067	Cattle	B.abortus bv3	Jiang2013 (http://www.ncbi.nlm.nih.gov/pubmed/24124546)	abortus C1	1985	36	254	72			China	Asia	China:Inner Mongolia	4	5	3	12	2	2	3	1	6	43	8	5	4	8	3	3
2013Jiang#108	NM1068	Cattle	B.abortus bv3	Jiang2013 (http://www.ncbi.nlm.nih.gov/pubmed/24124546)	abortus C1	1985	36	254	72			China	Asia	China:Inner Mongolia	4	5	3	12	2	2	3	1	6	43	8	6	7	7	3	3
2013Jiang#109	NM1070	Ovine	B.abortus bv3	Jiang2013 (http://www.ncbi.nlm.nih.gov/pubmed/24124546)	abortus C1	1985	36	254	72			China	Asia	China:Inner Mongolia	4	5	3	12	2	2	3	1	6	43	8	5	7	9	3	3
2013Jiang#110	NM1071	Cattle	B.abortus bv3	Jiang2013 (http://www.ncbi.nlm.nih.gov/pubmed/24124546)	abortus C2	1985	112	248	210			China	Asia	China:Inner Mongolia	4	5	3	12	2	2	3	3	6	43	8	5	4	3	3	3
2013Jiang#111	NM1072	Cattle	B.abortus bv3	Jiang2013 (http://www.ncbi.nlm.nih.gov/pubmed/24124546)	abortus C1	1985	112	241	326			China	Asia	China:Inner Mongolia	4	5	3	12	2	2	3	3	7	43	8	5	4	3	3	3
2013Jiang#112	NM1074	Cattle	B.abortus bv3	Jiang2013 (http://www.ncbi.nlm.nih.gov/pubmed/24124546)	abortus C1	1985	112	241	326			China	Asia	China:Inner Mongolia	4	5	3	12	2	2	3	3	7	43	8	5	4	3	3	3
2013Jiang#113	NM1075	Cattle	B.abortus bv3	Jiang2013 (http://www.ncbi.nlm.nih.gov/pubmed/24124546)	abortus C1	1985	117	243	327			China	Asia	China:Inner Mongolia	4	5	3	12	2	2	3	2	8	43	8	5	6	3	3	3
2013Jiang#114	NM1076	Ovine	B.abortus bv1	Jiang2013 (http://www.ncbi.nlm.nih.gov/pubmed/24124546)	abortus C2	1985	28	276	82			China	Asia	China:Inner Mongolia	4	5	4	12	2	2	3	3	6	43	8	5	4	3	4	5
2013Jiang#115	NM1078	Ovine	B.abortus bv1	Jiang2013 (http://www.ncbi.nlm.nih.gov/pubmed/24124546)	abortus C2	1985	28	276	82			China	Asia	China:Inner Mongolia	4	5	4	12	2	2	3	3	6	43	8	5	4	3	4	5
2013Jiang#116	NM1079	Ovine	B.abortus bv1	Jiang2013 (http://www.ncbi.nlm.nih.gov/pubmed/24124546)	abortus C2	1985	28	276	82			China	Asia	China:Inner Mongolia	4	5	4	12	2	2	3	3	6	43	8	5	4	3	4	5
2013Jiang#117	NM1091	Cattle	B.abortus bv3	Jiang2013 (http://www.ncbi.nlm.nih.gov/pubmed/24124546)	abortus C1	1985	36	254	72			China	Asia	China:Inner Mongolia	4	5	3	12	2	2	3	1	6	43	8	5	7	10	3	3
2013Jiang#118	NM1102	Cattle	B.abortus bv3	Jiang2013 (http://www.ncbi.nlm.nih.gov/pubmed/24124546)	abortus C1	1985	112	241	326			China	Asia	China:Inner Mongolia	4	5	3	12	2	2	3	3	7	43	8	6	4	3	4	3
2013Jiang#119	NM1132	Cattle	B.abortus bv3	Jiang2013 (http://www.ncbi.nlm.nih.gov/pubmed/24124546)	abortus C1	1988	36	254	72			China	Asia	China:Inner Mongolia	4	5	3	12	2	2	3	1	6	43	8	5	4	4	3	5
2013Jiang#120	NM1133	Cattle	B.abortus bv3	Jiang2013 (http://www.ncbi.nlm.nih.gov/pubmed/24124546)	abortus C1	1988	36	254	72			China	Asia	China:Inner Mongolia	4	5	3	12	2	2	3	1	6	43	8	5	4	8	3	3
2013Jiang#121	NM1134	Cattle	B.abortus bv3	Jiang2013 (http://www.ncbi.nlm.nih.gov/pubmed/24124546)	abortus C1	1988	36	254	72			China	Asia	China:Inner Mongolia	4	5	3	12	2	2	3	1	6	43	8	5	4	6	3	3
2013Jiang#122	NM1135	Cattle	B.abortus bv3	Jiang2013 (http://www.ncbi.nlm.nih.gov/pubmed/24124546)	abortus C1	1988	36	254	72			China	Asia	China:Inner Mongolia	4	5	3	12	2	2	3	1	6	43	8	5	4	6	3	3
2013Jiang#123	NM1136	Cattle	B.abortus bv3	Jiang2013 (http://www.ncbi.nlm.nih.gov/pubmed/24124546)	abortus C1	1988	36	254	72			China	Asia	China:Inner Mongolia	4	5	3	12	2	2	3	1	6	43	8	5	4	6	3	3
2013Jiang#124	NM1137	Cattle	B.abortus bv3	Jiang2013 (http://www.ncbi.nlm.nih.gov/pubmed/24124546)	abortus C1	1988	36	254	72			China	Asia	China:Inner Mongolia	4	5	3	12	2	2	3	1	6	43	8	5	4	6	3	3
2013Jiang#125	NM1140	Cattle	B.abortus bv3	Jiang2013 (http://www.ncbi.nlm.nih.gov/pubmed/24124546)	abortus C1	1988	36	254	72			China	Asia	China:Inner Mongolia	4	5	3	12	2	2	3	1	6	43	8	5	4	7	3	3
2013Jiang#126	NM1146	Cattle	B.abortus bv3	Jiang2013 (http://www.ncbi.nlm.nih.gov/pubmed/24124546)	abortus C1	1988	36	254	72			China	Asia	China:Inner Mongolia	4	5	3	12	2	2	3	1	6	43	8	5	4	7	3	3
2013Jiang#127	NM1147	Cattle	B.abortus bv3	Jiang2013 (http://www.ncbi.nlm.nih.gov/pubmed/24124546)	abortus C2	1988	117	244	328			China	Asia	China:Inner Mongolia	4	5	3	12	2	2	3	2	6	43	8	5	4	3	3	3
2013Jiang#128	NM1148	Cattle	B.abortus bv3	Jiang2013 (http://www.ncbi.nlm.nih.gov/pubmed/24124546)	abortus C1	1988	36	254	72			China	Asia	China:Inner Mongolia	4	5	3	12	2	2	3	1	6	43	8	5	4	7	3	3
2013Jiang#129	NM1149	Cattle	B.abortus bv3	Jiang2013 (http://www.ncbi.nlm.nih.gov/pubmed/24124546)	abortus C2	1988	112	248	210			China	Asia	China:Inner Mongolia	4	5	3	12	2	2	3	3	6	43	8	5	4	3	3	3
2013Jiang#130	NM1156	Ovine	B.abortus bv3	Jiang2013 (http://www.ncbi.nlm.nih.gov/pubmed/24124546)	abortus C1	1988	36	254	72			China	Asia	China:Inner Mongolia	4	5	3	12	2	2	3	1	6	43	8	6	4	4	3	3
2013Jiang#131	NM1158	Cattle	B.abortus bv3	Jiang2013 (http://www.ncbi.nlm.nih.gov/pubmed/24124546)	abortus C1	1988	36	254	72			China	Asia	China:Inner Mongolia	4	5	3	12	2	2	3	1	6	43	8	6	4	7	3	3
2013Jiang#132	NM1020	Cattle	B.abortus bv3	Jiang2013 (http://www.ncbi.nlm.nih.gov/pubmed/24124546)	abortus C1	1989	36	254	72			China	Asia	China:Inner Mongolia	4	5	3	12	2	2	3	1	6	43	8	5	7	8	3	3
2013Jiang#133	NM1159	Cattle	B.abortus bv3	Jiang2013 (http://www.ncbi.nlm.nih.gov/pubmed/24124546)	abortus C1	1989	36	254	72			China	Asia	China:Inner Mongolia	4	5	3	12	2	2	3	1	6	43	8	5	7	8	3	3
2013Jiang#134	NM1161	Cattle	B.abortus bv3	Jiang2013 (http://www.ncbi.nlm.nih.gov/pubmed/24124546)	abortus C1	1989	112	241	326			China	Asia	China:Inner Mongolia	4	5	3	12	2	2	3	3	7	43	8	6	4	3	4	3
2013Jiang#135	NM1169	Cattle	B.abortus bv3	Jiang2013 (http://www.ncbi.nlm.nih.gov/pubmed/24124546)	abortus C1	1989	36	249	330			China	Asia	China:Inner Mongolia	4	5	3	12	2	2	3	1	6	43	9	5	4	6	3	3
2013Jiang#136	NM1170	Cattle	B.abortus bv3	Jiang2013 (http://www.ncbi.nlm.nih.gov/pubmed/24124546)	abortus C1	1989	36	254	72			China	Asia	China:Inner Mongolia	4	5	3	12	2	2	3	1	6	43	8	5	4	5	3	3
2013Jiang#137	NM1171	Cattle	B.abortus bv3	Jiang2013 (http://www.ncbi.nlm.nih.gov/pubmed/24124546)	abortus C1	1989	36	254	72			China	Asia	China:Inner Mongolia	4	5	3	12	2	2	3	1	6	43	8	5	4	5	3	3
2013Jiang#138	NM1172	Cattle	B.abortus bv3	Jiang2013 (http://www.ncbi.nlm.nih.gov/pubmed/24124546)	abortus C1	1989	36	254	72			China	Asia	China:Inner Mongolia	4	5	3	12	2	2	3	1	6	43	8	5	4	5	3	3
2013Jiang#139	NM1173	Cattle	B.abortus bv3	Jiang2013 (http://www.ncbi.nlm.nih.gov/pubmed/24124546)	abortus C1	1989	36	254	72			China	Asia	China:Inner Mongolia	4	5	3	12	2	2	3	1	6	43	8	5	4	5	3	3
2013Jiang#140	NM1175	Cattle	B.abortus bv3	Jiang2013 (http://www.ncbi.nlm.nih.gov/pubmed/24124546)	abortus C1	1990	36	254	72			China	Asia	China:Inner Mongolia	4	5	3	12	2	2	3	1	6	43	8	6	4	7	3	3
2013Jiang#141	NM1176	Cattle	B.abortus bv3	Jiang2013 (http://www.ncbi.nlm.nih.gov/pubmed/24124546)	abortus C1	1990	36	254	72			China	Asia	China:Inner Mongolia	4	5	3	12	2	2	3	1	6	43	8	5	4	7	3	3
2013Jiang#142	NM1177	Cattle	B.abortus bv3	Jiang2013 (http://www.ncbi.nlm.nih.gov/pubmed/24124546)	abortus C1	1990	36	254	72			China	Asia	China:Inner Mongolia	4	5	3	12	2	2	3	1	6	43	8	5	4	8	3	3
2013Jiang#143	NM1178	Cattle	B.abortus bv3	Jiang2013 (http://www.ncbi.nlm.nih.gov/pubmed/24124546)	abortus C1	1990	36	254	72			China	Asia	China:Inner Mongolia	4	5	3	12	2	2	3	1	6	43	8	5	7	8	3	3
2013Jiang#144	NM1179	Cattle	B.abortus bv3	Jiang2013 (http://www.ncbi.nlm.nih.gov/pubmed/24124546)	abortus C1	1990	36	254	72			China	Asia	China:Inner Mongolia	4	5	3	12	2	2	3	1	6	43	8	5	7	8	3	3
2013Jiang#145	NM1181	Cattle	B.abortus bv3	Jiang2013 (http://www.ncbi.nlm.nih.gov/pubmed/24124546)	abortus C1	1990	36	254	72			China	Asia	China:Inner Mongolia	4	5	3	12	2	2	3	1	6	43	8	5	4	10	3	3
2013Jiang#146	NM1185	Cattle	B.abortus bv3	Jiang2013 (http://www.ncbi.nlm.nih.gov/pubmed/24124546)	abortus C1	1990	36	254	72			China	Asia	China:Inner Mongolia	4	5	3	12	2	2	3	1	6	43	8	6	4	5	3	3
2013Jiang#147	NM1200	Cattle	B.abortus bv3	Jiang2013 (http://www.ncbi.nlm.nih.gov/pubmed/24124546)	abortus C1	1992	36	254	72			China	Asia	China:Inner Mongolia	4	5	3	12	2	2	3	1	6	43	8	5	4	12	3	3
2013Jiang#148	NM1210	Cattle	B.abortus bv3	Jiang2013 (http://www.ncbi.nlm.nih.gov/pubmed/24124546)	abortus C2	1993	112	248	210			China	Asia	China:Inner Mongolia	4	5	3	12	2	2	3	3	6	43	8	5	4	3	3	5
2013Jiang#149	NM1211	Cattle	B.abortus bv3	Jiang2013 (http://www.ncbi.nlm.nih.gov/pubmed/24124546)	abortus C2	1993	112	248	210			China	Asia	China:Inner Mongolia	4	5	3	12	2	2	3	3	6	43	8	5	4	3	3	5
2013Jiang#150	NM1215	Cattle	B.abortus bv3	Jiang2013 (http://www.ncbi.nlm.nih.gov/pubmed/24124546)	abortus C1	1994	36	254	72			China	Asia	China:Inner Mongolia	4	5	3	12	2	2	3	1	6	43	8	5	4	7	3	3
2013Jiang#151	NM1218	Cattle	B.abortus bv3	Jiang2013 (http://www.ncbi.nlm.nih.gov/pubmed/24124546)	abortus C1	1995	36	254	72			China	Asia	China:Inner Mongolia	4	5	3	12	2	2	3	1	6	43	8	5	4	7	3	3
2013Jiang#152	NM1219	Cattle	B.abortus bv3	Jiang2013 (http://www.ncbi.nlm.nih.gov/pubmed/24124546)	abortus C1	1995	36	254	72			China	Asia	China:Inner Mongolia	4	5	3	12	2	2	3	1	6	43	8	5	5	7	3	3
2013Minharro#001	A1	Cattle	B.abortus bv3	Minharro2013 (http://www.ncbi.nlm.nih.gov/pubmed/24324670)	abortus C1	2004	40	227	323			Brazil	America (south)	Brazil:7780902,Araguaina	3	5	3	12	2	2	3	3	7	49	8	9	4	3	3	4
2013Minharro#002	A4	Cattle	B.abortus bv3	Minharro2013 (http://www.ncbi.nlm.nih.gov/pubmed/24324670)	abortus C1	2004	40	227	323			Brazil	America (south)	Brazil:68540000,Conceicao do Araguaia	3	5	3	12	2	2	3	3	7	49	8	9	4	3	3	8
2013Minharro#003	A6	Cattle	B.abortus bv3	Minharro2013 (http://www.ncbi.nlm.nih.gov/pubmed/24324670)	abortus C1	2004	40	227	324			Brazil	America (south)	Brazil:68540000,Conceicao do Araguaia	3	5	3	12	2	2	3	3	7	45	8	9	4	7	3	3
2013Minharro#004	30	Cattle	B.abortus bv1	Minharro2013 (http://www.ncbi.nlm.nih.gov/pubmed/24324670)	abortus C2	2006	28	276	82			Brazil	America (south)	Brazil:35790971,Curvelo	4	5	4	12	2	2	3	3	6	43	8	3	4	3	4	5
2013Minharro#005	32	Cattle	B.abortus bv1	Minharro2013 (http://www.ncbi.nlm.nih.gov/pubmed/24324670)	abortus C2	2006	28	266	227			Brazil	America (south)	Brazil:35010161,Governador Valadares	4	5	4	12	2	2	3	3	7	43	8	3	4	5	4	5
2013Minharro#006	33	Cattle	B.abortus bv1	Minharro2013 (http://www.ncbi.nlm.nih.gov/pubmed/24324670)	abortus C2	2006	28	276	82			Brazil	America (south)	Brazil:35010161,Governador Valadares	4	5	4	12	2	2	3	3	6	43	8	3	4	3	4	5
2013Minharro#007	34	Cattle	B.abortus bv1	Minharro2013 (http://www.ncbi.nlm.nih.gov/pubmed/24324670)	abortus C2	2006	28	276	82			Brazil	America (south)	Brazil:35010161,Governador Valadares	4	5	4	12	2	2	3	3	6	43	8	3	4	3	4	5
2013Minharro#008	35	Cattle	B.abortus bv2	Minharro2013 (http://www.ncbi.nlm.nih.gov/pubmed/24324670)	abortus C2	2006	28	276	75			Brazil	America (south)	Brazil:35010161,Governador Valadares	4	5	4	12	2	2	3	3	6	45	8	4	4	3	4	5
2013Minharro#009	36	Cattle	B.abortus bv2	Minharro2013 (http://www.ncbi.nlm.nih.gov/pubmed/24324670)	abortus C2	2006	28	276	75			Brazil	America (south)	Brazil:35010161,Governador Valadares	4	5	4	12	2	2	3	3	6	45	8	4	4	3	4	5
2013Minharro#010	37	Cattle	B.abortus bv6	Minharro2013 (http://www.ncbi.nlm.nih.gov/pubmed/24324670)	abortus C1	2006	40	227	66			Brazil	America (south)	Brazil:35010161,Governador Valadares	3	5	3	12	2	2	3	3	7	43	8	9	4	3	3	4
2013Minharro#011	38	Cattle	B.abortus bv2	Minharro2013 (http://www.ncbi.nlm.nih.gov/pubmed/24324670)	abortus C2	2006	28	276	82			Brazil	America (south)	Brazil:35010161,Governador Valadares	4	5	4	12	2	2	3	3	6	43	8	4	4	3	4	5
2013Minharro#012	39	Cattle	B.abortus bv1	Minharro2013 (http://www.ncbi.nlm.nih.gov/pubmed/24324670)	abortus C2	2006	28	276	82			Brazil	America (south)	Brazil:35010161,Governador Valadares	4	5	4	12	2	2	3	3	6	43	8	3	4	3	4	5
2013Minharro#013	40	Cattle	B.abortus bv1	Minharro2013 (http://www.ncbi.nlm.nih.gov/pubmed/24324670)	abortus C2	2006	28	276	82			Brazil	America (south)	Brazil:35010161,Governador Valadares	4	5	4	12	2	2	3	3	6	43	8	3	4	3	4	5
2013Minharro#014	42	Cattle	B.abortus bv1	Minharro2013 (http://www.ncbi.nlm.nih.gov/pubmed/24324670)	abortus C2	2006	28	276	82			Brazil	America (south)	Brazil:35010161,Governador Valadares	4	5	4	12	2	2	3	3	6	43	8	3	4	3	4	4
2013Minharro#015	43	Cattle	B.abortus bv1	Minharro2013 (http://www.ncbi.nlm.nih.gov/pubmed/24324670)	abortus C2	2006	28	276	82			Brazil	America (south)	Brazil:35010161,Governador Valadares	4	5	4	12	2	2	3	3	6	43	8	3	4	3	4	4
2013Minharro#016	44	Cattle	B.abortus bv1	Minharro2013 (http://www.ncbi.nlm.nih.gov/pubmed/24324670)	abortus C2	2006	28	276	82			Brazil	America (south)	Brazil:35010161,Governador Valadares	4	5	4	12	2	2	3	3	6	43	8	3	4	3	4	4
2013Minharro#017	45	Cattle	B.abortus bv1	Minharro2013 (http://www.ncbi.nlm.nih.gov/pubmed/24324670)	abortus C1	2006	28	266	335			Brazil	America (south)	Brazil:35010161,Governador Valadares	4	5	4	12	2	2	3	3	7	45	8	7	4	3	4	3
2013Minharro#018	46	Cattle	B.abortus bv1	Minharro2013 (http://www.ncbi.nlm.nih.gov/pubmed/24324670)	abortus C2	2006	28	276	82			Brazil	America (south)	Brazil:35010161,Governador Valadares	4	5	4	12	2	2	3	3	6	43	8	3	4	3	4	4
2013Minharro#019	47	Cattle	B.abortus bv2	Minharro2013 (http://www.ncbi.nlm.nih.gov/pubmed/24324670)	abortus C2	2006	28	276	82			Brazil	America (south)	Brazil:35010161,Governador Valadares	4	5	4	12	2	2	3	3	6	43	8	3	4	3	4	4
2013Minharro#020	49	Cattle	B.abortus bv2	Minharro2013 (http://www.ncbi.nlm.nih.gov/pubmed/24324670)	abortus C2	2006	28	265	334			Brazil	America (south)	Brazil:35010161,Governador Valadares	4	5	4	12	2	2	3	3	6	45	7	3	4	3	6	5
2013Minharro#021	50	Cattle	B.abortus bv2	Minharro2013 (http://www.ncbi.nlm.nih.gov/pubmed/24324670)	abortus C2	2006	28	265	334			Brazil	America (south)	Brazil:35010161,Governador Valadares	4	5	4	12	2	2	3	3	6	45	7	3	4	3	5	4
2013Minharro#022	54	Cattle	B.abortus bv2	Minharro2013 (http://www.ncbi.nlm.nih.gov/pubmed/24324670)	abortus C2	2006	28	265	334			Brazil	America (south)	Brazil:90570020,Porto Alegre	4	5	4	12	2	2	3	3	6	45	7	3	4	3	5	5
2013Minharro#023	55	Cattle	B.abortus bv2	Minharro2013 (http://www.ncbi.nlm.nih.gov/pubmed/24324670)	abortus C2	2006	28	265	334			Brazil	America (south)	Brazil:90570020,Porto Alegre	4	5	4	12	2	2	3	3	6	45	7	3	5	3	4	5
2013Minharro#024	61	Cattle	B.abortus bv6	Minharro2013 (http://www.ncbi.nlm.nih.gov/pubmed/24324670)	abortus C1	2005	40	225	320			Brazil	America (south)	Brazil:37880000,Cabo Verde	3	5	3	12	2	2	3	3	7	45	7	7	4	3	3	3
2013Minharro#025	62	Cattle	B.abortus bv3	Minharro2013 (http://www.ncbi.nlm.nih.gov/pubmed/24324670)	abortus C1	2008	40	227	66			Brazil	America (south)	Brazil:37880000,Cabo Verde	3	5	3	12	2	2	3	3	7	43	8	7	4	3	3	3
2013Minharro#026	66	Cattle	B.abortus bv3	Minharro2013 (http://www.ncbi.nlm.nih.gov/pubmed/24324670)	abortus C1	2008	40	227	66			Brazil	America (south)	Brazil:37880000,Cabo Verde	3	5	3	12	2	2	3	3	7	43	8	9	4	3	3	3
2013Minharro#027	70	Cattle	B.abortus bv6	Minharro2013 (http://www.ncbi.nlm.nih.gov/pubmed/24324670)	abortus C1	2007	40	227	66			Brazil	America (south)	Brazil:37880000,Cabo Verde	3	5	3	12	2	2	3	3	7	43	8	8	6	3	3	3
2013Minharro#029	96	Cattle	B.abortus bv1	Minharro2013 (http://www.ncbi.nlm.nih.gov/pubmed/24324670)	abortus C2	2007	28	276	82			Brazil	America (south)	Brazil:77700000,Guarai	4	5	4	12	2	2	3	3	6	43	8	5	6	3	3	5
2013Minharro#030	136	Cattle	B.abortus bv1	Minharro2013 (http://www.ncbi.nlm.nih.gov/pubmed/24324670)	abortus C2	2007	28	276	82			Brazil	America (south)	Brazil:35740000,Esmeraldas	4	5	4	12	2	2	3	3	6	43	8	4	5	3	3	5
2013Minharro#031	137	Cattle	B.abortus bv1	Minharro2013 (http://www.ncbi.nlm.nih.gov/pubmed/24324670)	abortus C2	2007	28	276	82			Brazil	America (south)	Brazil:35740000,Esmeraldas	4	5	4	12	2	2	3	3	6	43	8	3	6	3	3	5
2013Minharro#032	138	Cattle	B.abortus bv1	Minharro2013 (http://www.ncbi.nlm.nih.gov/pubmed/24324670)	abortus C2	2007	28	276	75			Brazil	America (south)	Brazil:35740000,Esmeraldas	4	5	4	12	2	2	3	3	6	45	8	4	5	3	3	5
2013Minharro#033	144	Cattle	B.abortus bv1	Minharro2013 (http://www.ncbi.nlm.nih.gov/pubmed/24324670)	abortus C2	2007	28	276	75			Brazil	America (south)	Brazil:35740000,Esmeraldas	4	5	4	12	2	2	3	3	6	45	8	3	5	3	3	6
2013Minharro#034	147	Cattle	B.abortus bv1	Minharro2013 (http://www.ncbi.nlm.nih.gov/pubmed/24324670)	abortus C2	2007	28	276	75			Brazil	America (south)	Brazil:35740000,Esmeraldas	4	5	4	12	2	2	3	3	6	45	8	3	6	3	3	5
2013Minharro#035	161	Cattle	B.abortus bv6	Minharro2013 (http://www.ncbi.nlm.nih.gov/pubmed/24324670)	abortus C1	2008	40	227	324			Brazil	America (south)	Brazil:68550010,Redencao	3	5	3	12	2	2	3	3	7	45	8	4	4	3	3	3
2013Minharro#036	162	Cattle	B.abortus bv3	Minharro2013 (http://www.ncbi.nlm.nih.gov/pubmed/24324670)	abortus C1	2008	40	227	324			Brazil	America (south)	Brazil:68540000,Conceicao do Araguaia	3	5	3	12	2	2	3	3	7	45	8	8	4	3	3	3
2013Minharro#037	163	Cattle	B.abortus bv3	Minharro2013 (http://www.ncbi.nlm.nih.gov/pubmed/24324670)	abortus C1	2008	167	226	319			Brazil	America (south)	Brazil:77700000,Guarai	3	5	3	12	2	2	3	1	7	45	8	7	4	3	3	3
2013Minharro#038	164	Cattle	B.abortus bv3	Minharro2013 (http://www.ncbi.nlm.nih.gov/pubmed/24324670)	abortus C1	2008	40	227	324			Brazil	America (south)	Brazil:68540000,Conceicao do Araguaia	3	5	3	12	2	2	3	3	7	45	8	10	4	3	3	3
2013Minharro#039	165	Cattle	B.abortus bv6	Minharro2013 (http://www.ncbi.nlm.nih.gov/pubmed/24324670)	abortus C1	2008	40	227	324			Brazil	America (south)	Brazil:68398000,Cumaru do Norte	3	5	3	12	2	2	3	3	7	45	8	13	4	3	3	3
2013Minharro#040	166	Cattle	B.abortus bv6	Minharro2013 (http://www.ncbi.nlm.nih.gov/pubmed/24324670)	abortus C1	2008	40	227	66			Brazil	America (south)	Brazil:68550010,Redencao	3	5	3	12	2	2	3	3	7	43	8	5	4	3	3	3
2013Minharro#041	167	Cattle	B.abortus bv6	Minharro2013 (http://www.ncbi.nlm.nih.gov/pubmed/24324670)	abortus C1	2008	40	227	66			Brazil	America (south)	Brazil:68550010,Redencao	3	5	3	12	2	2	3	3	7	43	8	12	4	3	3	3
2013Minharro#042	168	Cattle	B.abortus bv6	Minharro2013 (http://www.ncbi.nlm.nih.gov/pubmed/24324670)	abortus C1	2008	40	227	66			Brazil	America (south)	Brazil:68550010,Redencao	3	5	3	12	2	2	3	3	7	43	8	5	4	3	3	3
2013Minharro#043	169	Cattle	B.abortus bv6	Minharro2013 (http://www.ncbi.nlm.nih.gov/pubmed/24324670)	abortus C1	2008	40	227	66			Brazil	America (south)	Brazil:77750970,Couto Magalhaes	3	5	3	12	2	2	3	3	7	43	8	7	4	3	3	3
2013Minharro#044	170	Cattle	B.abortus bv6	Minharro2013 (http://www.ncbi.nlm.nih.gov/pubmed/24324670)	abortus C1	2008	40	227	66			Brazil	America (south)	Brazil:68543000,Floresta do Araguaia	3	5	3	12	2	2	3	3	7	43	8	7	4	3	3	3
2013Minharro#045	172	Cattle	B.abortus bv6	Minharro2013 (http://www.ncbi.nlm.nih.gov/pubmed/24324670)	abortus C1	2008	40	227	66			Brazil	America (south)	Brazil:68540000,Conceicao do Araguaia	3	5	3	12	2	2	3	3	7	43	8	6	4	3	3	3
2013Minharro#046	173	Cattle	B.abortus bv6	Minharro2013 (http://www.ncbi.nlm.nih.gov/pubmed/24324670)	abortus C1	2008	40	227	66			Brazil	America (south)	Brazil:68398000,Cumaru do Norte	3	5	3	12	2	2	3	3	7	43	8	6	4	3	3	3
2013Minharro#047	174	Cattle	B.abortus bv3	Minharro2013 (http://www.ncbi.nlm.nih.gov/pubmed/24324670)	abortus C1	2008	40	227	66			Brazil	America (south)	Brazil:68398000,Cumaru do Norte	3	5	3	12	2	2	3	3	7	43	8	5	4	3	3	3
2013Minharro#048	175	Cattle	B.abortus bv1	Minharro2013 (http://www.ncbi.nlm.nih.gov/pubmed/24324670)	abortus C2	2008	33	262	76			Brazil	America (south)	Brazil:68550010,Redencao	3	5	4	12	2	2	3	3	6	43	8	5	4	3	8	7
2013Minharro#049	181	Cattle	B.abortus bv2	Minharro2013 (http://www.ncbi.nlm.nih.gov/pubmed/24324670)	abortus C2	2008	28	264	235			Brazil	America (south)	Brazil:77730000,Pequizeiro	4	5	4	12	2	2	3	3	6	43	9	3	4	3	5	5
2013Minharro#050	182	Cattle	B.abortus bv3	Minharro2013 (http://www.ncbi.nlm.nih.gov/pubmed/24324670)	abortus C1	2008	40	224	322			Brazil	America (south)	Brazil:68500005,Maraba	3	5	3	12	2	2	3	3	7	43	9	13	4	3	3	3
2013Minharro#051	187	Cattle	B.abortus bv3	Minharro2013 (http://www.ncbi.nlm.nih.gov/pubmed/24324670)	abortus C1	2008	40	224	322			Brazil	America (south)	Brazil:77848000,Muricilandia	3	5	3	12	2	2	3	3	7	43	9	13	4	3	3	3
2013Minharro#052	188	Cattle	B.abortus bv3	Minharro2013 (http://www.ncbi.nlm.nih.gov/pubmed/24324670)	abortus C1	2008	40	224	322			Brazil	America (south)	Brazil:77969970,Augustinopolis	3	5	3	12	2	2	3	3	7	43	9	13	4	3	3	3
2013Minharro#053	189	Cattle	B.abortus bv3	Minharro2013 (http://www.ncbi.nlm.nih.gov/pubmed/24324670)	abortus C1	2008	40	224	322			Brazil	America (south)	Brazil:68535000,Palestina do Para	3	5	3	12	2	2	3	3	7	43	9	4	4	3	3	3
2013Minharro#054	190	Cattle	B.abortus bv6	Minharro2013 (http://www.ncbi.nlm.nih.gov/pubmed/24324670)	abortus C1	2008	40	224	322			Brazil	America (south)	Brazil:68540000,Conceicao do Araguaia	3	5	3	12	2	2	3	3	7	43	9	13	4	3	3	3
2013Minharro#055	192	Cattle	B.abortus bv3	Minharro2013 (http://www.ncbi.nlm.nih.gov/pubmed/24324670)	abortus C1	2008	40	224	322			Brazil	America (south)	Brazil:68500005,Maraba	3	5	3	12	2	2	3	3	7	43	9	13	4	3	3	3
2013Minharro#056	194	Cattle	B.abortus bv1	Minharro2013 (http://www.ncbi.nlm.nih.gov/pubmed/24324670)	abortus C2	2008	28	276	82			Brazil	America (south)	Brazil:68540000,Conceicao do Araguaia	4	5	4	12	2	2	3	3	6	43	8	3	4	3	3	7
2013Minharro#057	195	Cattle	B.abortus bv3	Minharro2013 (http://www.ncbi.nlm.nih.gov/pubmed/24324670)	abortus C1	2008	40	227	66			Brazil	America (south)	Brazil:68500005,Maraba	3	5	3	12	2	2	3	3	7	43	8	5	4	3	4	3
2013Minharro#058	196	Cattle	B.abortus bv3	Minharro2013 (http://www.ncbi.nlm.nih.gov/pubmed/24324670)	abortus C1	2008	40	227	66			Brazil	America (south)	Brazil:77783000,Bandeirantes	3	5	3	12	2	2	3	3	7	43	8	5	2	3	4	3
2013Minharro#059	198	Cattle	B.abortus bv3	Minharro2013 (http://www.ncbi.nlm.nih.gov/pubmed/24324670)	abortus C1	2008	40	227	66			Brazil	America (south)	Brazil:68540000,Conceicao do Araguaia	3	5	3	12	2	2	3	3	7	43	8	13	4	3	4	3
2013Minharro#060	199	Cattle	B.abortus bv3	Minharro2013 (http://www.ncbi.nlm.nih.gov/pubmed/24324670)	abortus C1	2008	40	227	66			Brazil	America (south)	Brazil:68540000,Juarina	3	5	3	12	2	2	3	3	7	43	8	13	4	3	4	3
2013Minharro#061	200	Cattle	B.abortus bv3	Minharro2013 (http://www.ncbi.nlm.nih.gov/pubmed/24324670)	abortus C1	2008	40	227	66			Brazil	America (south)	Brazil:68540000,Conceicao do Araguaia	3	5	3	12	2	2	3	3	7	43	8	14	4	3	4	3
2013Minharro#062	201	Cattle	B.abortus bv3	Minharro2013 (http://www.ncbi.nlm.nih.gov/pubmed/24324670)	abortus C1	2008	40	227	66			Brazil	America (south)	Brazil:77783000,Bandeirantes	3	5	3	12	2	2	3	3	7	43	8	4	4	3	4	3
2013Minharro#063	202	Cattle	B.abortus bv1	Minharro2013 (http://www.ncbi.nlm.nih.gov/pubmed/24324670)	abortus C2	2008	28	264	235			Brazil	America (south)	Brazil:77920000,Itaguatins	4	5	4	12	2	2	3	3	6	43	9	3	4	3	3	7
2013Minharro#064	203	Cattle	B.abortus bv6	Minharro2013 (http://www.ncbi.nlm.nih.gov/pubmed/24324670)	abortus C1	2008	40	222	318			Brazil	America (south)	Brazil:68580000,Itupiranga	3	5	3	12	2	2	3	3	9	43	3	5	4	3	8	3
2013Minharro#065	205	Cattle	B.abortus bv1	Minharro2013 (http://www.ncbi.nlm.nih.gov/pubmed/24324670)	abortus C2	2008	28	276	82			Brazil	America (south)	Brazil:68543000,Floresta do Araguaia	4	5	4	12	2	2	3	3	6	43	8	4	4	3	5	8
2013Minharro#066	206	Cattle	B.abortus bv3	Minharro2013 (http://www.ncbi.nlm.nih.gov/pubmed/24324670)	abortus C1	2008	40	227	66			Brazil	America (south)	Brazil:68543000,Floresta do Araguaia	3	5	3	12	2	2	3	3	7	43	8	13	4	3	3	3
2013Minharro#067	207	Cattle	B.abortus bv3	Minharro2013 (http://www.ncbi.nlm.nih.gov/pubmed/24324670)	abortus C1	2008	40	227	66			Brazil	America (south)	Brazil:68500005,Maraba	3	5	3	12	2	2	3	3	7	43	8	6	4	3	3	3
2013Minharro#068	208	Cattle	B.abortus bv3	Minharro2013 (http://www.ncbi.nlm.nih.gov/pubmed/24324670)	abortus C1	2008	40	227	66			Brazil	America (south)	Brazil:77753000,Juarina	3	5	3	12	2	2	3	3	7	43	8	6	4	3	3	3
2013Minharro#069	209	Cattle	B.abortus bv2	Minharro2013 (http://www.ncbi.nlm.nih.gov/pubmed/24324670)	abortus C2	2008	33	262	76			Brazil	America (south)	Brazil:68500005,Maraba	3	5	4	12	2	2	3	3	6	43	8	4	4	3	5	6
2013Minharro#070	211	Cattle	B.abortus bv3	Minharro2013 (http://www.ncbi.nlm.nih.gov/pubmed/24324670)	abortus C1	2008	40	227	66			Brazil	America (south)	Brazil:7780902,Araguaina	3	5	3	12	2	2	3	3	7	43	8	14	4	3	3	3
2013Minharro#071	216	Cattle	B.abortus bv3	Minharro2013 (http://www.ncbi.nlm.nih.gov/pubmed/24324670)	abortus C1	2008	40	227	66			Brazil	America (south)	Brazil:68540000,Conceicao do Araguaia	3	5	3	12	2	2	3	3	7	43	8	14	4	3	3	3
2013Minharro#072	217	Cattle	B.abortus bv3	Minharro2013 (http://www.ncbi.nlm.nih.gov/pubmed/24324670)	abortus C1	2008	168	240	325			Brazil	America (south)	Brazil:68540000,Conceicao do Araguaia	4	4	3	12	2	2	3	3	7	43	8	13	4	3	3	3
2013Minharro#073	218	Cattle	B.abortus bv6	Minharro2013 (http://www.ncbi.nlm.nih.gov/pubmed/24324670)	abortus C1	2008	40	227	324			Brazil	America (south)	Brazil:68570000,Sao Geraldo	3	5	3	12	2	2	3	3	7	45	8	13	4	3	3	3
2013Minharro#074	219	Cattle	B.abortus bv3	Minharro2013 (http://www.ncbi.nlm.nih.gov/pubmed/24324670)	abortus C1	2008	40	227	66			Brazil	America (south)	Brazil:68540000,Conceicao do Araguaia	3	5	3	12	2	2	3	3	7	43	8	4	4	3	3	3
2013Minharro#075	223	Cattle	B.abortus bv1	Minharro2013 (http://www.ncbi.nlm.nih.gov/pubmed/24324670)	abortus C2	2008	28	276	82			Brazil	America (south)	Brazil:38300001,Ituitaba	4	5	4	12	2	2	3	3	6	43	8	3	4	3	5	5
2013Minharro#076	224	Cattle	B.abortus bv1	Minharro2013 (http://www.ncbi.nlm.nih.gov/pubmed/24324670)	abortus C2	2008	28	276	82			Brazil	America (south)	Brazil:38300001,Ituitaba	4	5	4	12	2	2	3	3	6	43	8	3	4	3	5	5
2013Minharro#077	01/06	Cattle	B.abortus bv1	Minharro2013 (http://www.ncbi.nlm.nih.gov/pubmed/24324670)	abortus C2	2006	28	276	82			Brazil	America (south)	Brazil:90570020,Porto Alegre	4	5	4	12	2	2	3	3	6	43	8	3	4	3	4	5
2013Minharro#078	02/06	Cattle	B.abortus bv1	Minharro2013 (http://www.ncbi.nlm.nih.gov/pubmed/24324670)	abortus C2	2006	28	276	82			Brazil	America (south)	Brazil:90570020,Porto Alegre	4	5	4	12	2	2	3	3	6	43	8	3	4	9	4	5
2013Minharro#079	03/06	Cattle	B.abortus bv1	Minharro2013 (http://www.ncbi.nlm.nih.gov/pubmed/24324670)	abortus C2	2006	28	276	82			Brazil	America (south)	Brazil:90570020,Porto Alegre	4	5	4	12	2	2	3	3	6	43	8	3	5	3	4	5
2013Minharro#080	07/06	Cattle	B.abortus bv1	Minharro2013 (http://www.ncbi.nlm.nih.gov/pubmed/24324670)	abortus C2	2006	28	276	82			Brazil	America (south)	Brazil:90570020,Porto Alegre	4	5	4	12	2	2	3	3	6	43	8	3	5	3	4	5
2013Minharro#081	10/06	Cattle	B.abortus bv1	Minharro2013 (http://www.ncbi.nlm.nih.gov/pubmed/24324670)	abortus C2	2006	152	263	257			Brazil	America (south)	Brazil:90570020,Porto Alegre	4	5	4	12	2	2	4	3	6	43	9	4	5	3	3	5
2013Minharro#082	11/06	Cattle	B.abortus bv1	Minharro2013 (http://www.ncbi.nlm.nih.gov/pubmed/24324670)	abortus C2	2006	28	276	82			Brazil	America (south)	Brazil:90570020,Porto Alegre	4	5	4	12	2	2	3	3	6	43	8	3	5	12	5	4
2013Minharro#083	13/03	Cattle	B.abortus bv1	Minharro2013 (http://www.ncbi.nlm.nih.gov/pubmed/24324670)	abortus C2	2003	28	276	82			Brazil	America (south)	Brazil:90570020,Porto Alegre	4	5	4	12	2	2	3	3	6	43	8	4	4	3	5	7
2013Minharro#084	13a/02	Cattle	B.abortus bv1	Minharro2013 (http://www.ncbi.nlm.nih.gov/pubmed/24324670)	abortus C2	2002	28	264	333			Brazil	America (south)	Brazil:90570020,Porto Alegre	4	5	4	12	2	2	3	3	6	45	9	4	4	3	4	6
2013Minharro#085	13b/02	Cattle	B.abortus bv1	Minharro2013 (http://www.ncbi.nlm.nih.gov/pubmed/24324670)	abortus C2	2002	28	276	82			Brazil	America (south)	Brazil:90570020,Porto Alegre	4	5	4	12	2	2	3	3	6	43	8	4	4	3	4	6
2013Minharro#086	14/03	Cattle	B.abortus bv1	Minharro2013 (http://www.ncbi.nlm.nih.gov/pubmed/24324670)	abortus C2	2003	28	276	82			Brazil	America (south)	Brazil:90570020,Porto Alegre	4	5	4	12	2	2	3	3	6	43	8	3	5	3	4	5
2013Minharro#087	15/03	Cattle	B.abortus bv1	Minharro2013 (http://www.ncbi.nlm.nih.gov/pubmed/24324670)	abortus C2	2003	28	264	235			Brazil	America (south)	Brazil:90570020,Porto Alegre	4	5	4	12	2	2	3	3	6	43	9	4	4	3	5	7
2013Minharro#088	16/02	Cattle	B.abortus bv4	Minharro2013 (http://www.ncbi.nlm.nih.gov/pubmed/24324670)	abortus C2	2002	32	259	337			Brazil	America (south)	Brazil:90570020,Porto Alegre	4	5	4	12	1	2	3	3	6	45	8	1	4	3	4	6
2013Minharro#089	17a/02	Cattle	B.abortus bv6	Minharro2013 (http://www.ncbi.nlm.nih.gov/pubmed/24324670)	abortus C1	2002	40	224	322			Brazil	America (south)	Brazil:90570020,Porto Alegre	3	5	3	12	2	2	3	3	7	43	9	7	5	3	3	3
2013Minharro#090	17b/02	Cattle	B.abortus bv6	Minharro2013 (http://www.ncbi.nlm.nih.gov/pubmed/24324670)	abortus C1	2002	40	227	66			Brazil	America (south)	Brazil:90570020,Porto Alegre	3	5	3	12	2	2	3	3	7	43	8	7	5	3	3	3
2013Minharro#091	80/04	Cattle	B.abortus bv1	Minharro2013 (http://www.ncbi.nlm.nih.gov/pubmed/24324670)	abortus C2	2004	28	276	82			Brazil	America (south)	Brazil:90570020,Porto Alegre	4	5	4	12	2	2	3	3	6	43	8	4	5	3	4	5
2013Minharro#092	89/04	Cattle	B.abortus bv1	Minharro2013 (http://www.ncbi.nlm.nih.gov/pubmed/24324670)	abortus C2	2004	28	264	235			Brazil	America (south)	Brazil:90570020,Porto Alegre	4	5	4	12	2	2	3	3	6	43	9	4	5	3	4	5
2013Minharro#093	477	Cattle	B.abortus bv1	Minharro2013 (http://www.ncbi.nlm.nih.gov/pubmed/24324670)	abortus C2	1977						Brazil	America (south)	Brazil:90570020,Porto Alegre	4	5	4	12		2	3	3	5	43	8	4	4	3	5	6
2013Minharro#094	577	Cattle	B.abortus bv1	Minharro2013 (http://www.ncbi.nlm.nih.gov/pubmed/24324670)	abortus C2	1977	28	268	83			Brazil	America (south)	Brazil:90570020,Porto Alegre	4	5	4	12	2	2	3	3	5	43	8	4	4	3	4	6
2013Minharro#095	Ba 56	Cattle	B.abortus bv1	Minharro2013 (http://www.ncbi.nlm.nih.gov/pubmed/24324670)	abortus C2	1996	28	276	82			Brazil	America (south)	Brazil:90570020,Porto Alegre	4	5	4	12	2	2	3	3	6	43	8	4	4	3	4	7
2013Minharro#096	Ba96	Cattle	B.abortus bv1	Minharro2013 (http://www.ncbi.nlm.nih.gov/pubmed/24324670)	abortus C2	1977	28	276	82			Brazil	America (south)	Brazil:90570020,Porto Alegre	4	5	4	12	2	2	3	3	6	43	8	3	4	3	4	7
2013Minharro#097	RS 1	Cattle	B.abortus bv1	Minharro2013 (http://www.ncbi.nlm.nih.gov/pubmed/24324670)	abortus C2	2004	28	276	82			Brazil	America (south)	Brazil:90570020,Porto Alegre	4	5	4	12	2	2	3	3	6	43	8	3	5	3	4	7
2013Minharro#098	RS 3	Cattle	B.abortus bv1	Minharro2013 (http://www.ncbi.nlm.nih.gov/pubmed/24324670)	abortus C2	2004	33	262	76			Brazil	America (south)	Brazil:90570020,Porto Alegre	3	5	4	12	2	2	3	3	6	43	8	3	5	3	3	5
2013Minharro#099	RS 4	Cattle	B.abortus bv1	Minharro2013 (http://www.ncbi.nlm.nih.gov/pubmed/24324670)	abortus C2		28	276	82			Brazil	America (south)	Brazil:90570020,Porto Alegre	4	5	4	12	2	2	3	3	6	43	8	4	5	3	4	5
2013Minharro#100	RS 5	Cattle	B.abortus bv1	Minharro2013 (http://www.ncbi.nlm.nih.gov/pubmed/24324670)	abortus C2	2004	28	268	83			Brazil	America (south)	Brazil:90570020,Porto Alegre	4	5	4	12	2	2	3	3	5	43	8	3	5	3	4	5
2013Minharro#101	RS 6	Cattle	B.abortus bv1	Minharro2013 (http://www.ncbi.nlm.nih.gov/pubmed/24324670)	abortus C2	2006	28	264	235			Brazil	America (south)	Brazil:90570020,Porto Alegre	4	5	4	12	2	2	3	3	6	43	9	4	4	3	5	4
2013Minharro#102	RS 7	Cattle	B.abortus bv1	Minharro2013 (http://www.ncbi.nlm.nih.gov/pubmed/24324670)	abortus C2	2007	28	264	235			Brazil	America (south)	Brazil:90570020,Porto Alegre	4	5	4	12	2	2	3	3	6	43	9	4	4	3	4	6
2013Minharro#103	RS 8	Cattle	B.abortus bv1	Minharro2013 (http://www.ncbi.nlm.nih.gov/pubmed/24324670)	abortus C2	2007	28	276	82			Brazil	America (south)	Brazil:90570020,Porto Alegre	4	5	4	12	2	2	3	3	6	43	8	4	5	4	6	5
2013Minharro#104	RS 9	Cattle	B.abortus bv1	Minharro2013 (http://www.ncbi.nlm.nih.gov/pubmed/24324670)	abortus C2	2007	28	264	235			Brazil	America (south)	Brazil:90570020,Porto Alegre	4	5	4	12	2	2	3	3	6	43	9	4	4	3	6	4
2013Minharro#105	RS 10	Cattle	B.abortus bv1	Minharro2013 (http://www.ncbi.nlm.nih.gov/pubmed/24324670)	abortus C2		28	264	235			Brazil	America (south)	Brazil:90570020,Porto Alegre	4	5	4	12	2	2	3	3	6	43	9	4	5	3	5	5
2013Minharro#106	SP 1	Cattle	B.abortus bv1	Minharro2013 (http://www.ncbi.nlm.nih.gov/pubmed/24324670)	abortus C2		28	266	227			Brazil	America (south)	Brazil:1036970,Sao Paulo	4	5	4	12	2	2	3	3	7	43	8	4	5	3	5	5
2013Minharro#107	SP 2	Cattle	B.abortus bv1	Minharro2013 (http://www.ncbi.nlm.nih.gov/pubmed/24324670)	abortus C2		28	276	82			Brazil	America (south)	Brazil:1036970,Sao Paulo	4	5	4	12	2	2	3	3	6	43	8	3	5	3	6	5
2013Minharro#108	SP 3	Cattle	B.abortus bv6	Minharro2013 (http://www.ncbi.nlm.nih.gov/pubmed/24324670)	abortus C1		40	245	329			Brazil	America (south)	Brazil:1036970,Sao Paulo	3	5	3	12	2	2	3	3	6	43	8	8	4	3	3	3
2013Minharro#109	SP 4	Cattle	B.abortus bv1	Minharro2013 (http://www.ncbi.nlm.nih.gov/pubmed/24324670)	abortus C2		28	276	82			Brazil	America (south)	Brazil:1036970,Sao Paulo	4	5	4	12	2	2	3	3	6	43	8	3	4	3	6	5
2013Minharro#110	SP 5	Cattle	B.abortus bv1	Minharro2013 (http://www.ncbi.nlm.nih.gov/pubmed/24324670)	abortus C2		28	276	82			Brazil	America (south)	Brazil:1036970,Sao Paulo	4	5	4	12	2	2	3	3	6	43	8	3	4	3	5	6
2013Minharro#111	SP 6	Cattle	B.abortus bv1	Minharro2013 (http://www.ncbi.nlm.nih.gov/pubmed/24324670)	abortus C2		28	276	82			Brazil	America (south)	Brazil:1036970,Sao Paulo	4	5	4	12	2	2	3	3	6	43	8	3	4	3	3	6
2013Minharro#112	SP 7	Cattle	B.abortus bv1	Minharro2013 (http://www.ncbi.nlm.nih.gov/pubmed/24324670)	abortus C2		28	276	82			Brazil	America (south)	Brazil:1036970,Sao Paulo	4	5	4	12	2	2	3	3	6	43	8	3	4	3	5	5
2013Minharro#113	SP 8	Cattle	B.abortus bv1	Minharro2013 (http://www.ncbi.nlm.nih.gov/pubmed/24324670)	abortus C2		28	276	82			Brazil	America (south)	Brazil:1036970,Sao Paulo	4	5	4	12	2	2	3	3	6	43	8	3	4	3	5	6
2013Minharro#114	SP 9	Cattle	B.abortus bv1	Minharro2013 (http://www.ncbi.nlm.nih.gov/pubmed/24324670)	abortus C2		159	255	336			Brazil	America (south)	Brazil:1036970,Sao Paulo	4	5	4	13	2	2	3	3	6	43	8	3	4	3	6	6
2013Minharro#115	SP 10	Cattle	B.abortus bv1	Minharro2013 (http://www.ncbi.nlm.nih.gov/pubmed/24324670)	abortus C2		159	255	336			Brazil	America (south)	Brazil:1036970,Sao Paulo	4	5	4	13	2	2	3	3	6	43	8	3	4	3	6	5
2013Minharro#116	Botucatu	Cattle	B.abortus bv1	Minharro2013 (http://www.ncbi.nlm.nih.gov/pubmed/24324670)	abortus C2	2007	28	276	82			Brazil	America (south)	Brazil:1036970,Sao Paulo	4	5	4	12	2	2	3	3	6	43	8	3	4	3	5	5
2013Minharro#117	GM lanag	Cattle	B.abortus bv1	Minharro2013 (http://www.ncbi.nlm.nih.gov/pubmed/24324670)	abortus C2	2007	28	276	82			Brazil	America (south)	Brazil:88010970,Florianopolis	4	5	4	12	2	2	3	3	6	43	8	3	4	3	5	5
2013Minharro#118	Pintadinha	Cattle	B.abortus bv1	Minharro2013 (http://www.ncbi.nlm.nih.gov/pubmed/24324670)	abortus C2		28	276	82			Brazil	America (south)	Brazil:88010970,Florianopolis	4	5	4	12	2	2	3	3	6	43	8	3	4	3	5	5
2013Minharro#119	Paraí	Cattle	B.abortus bv2	Minharro2013 (http://www.ncbi.nlm.nih.gov/pubmed/24324670)	abortus C2		28	276	82			Brazil	America (south)	Brazil:30001970,Belo Horizonte	4	5	4	12	2	2	3	3	6	43	8	3	4	3	4	6
2013Minharro#120	Bawla	Cattle	B.abortus bv1	Minharro2013 (http://www.ncbi.nlm.nih.gov/pubmed/24324670)	abortus C2		28	276	82			Brazil	America (south)	Brazil:88010970,Florianopolis	4	5	4	12	2	2	3	3	6	43	8	3	4	3	5	5
2013Minharro#121	1_1	Cattle	B.abortus bv1	Minharro2013 (http://www.ncbi.nlm.nih.gov/pubmed/24324670)	abortus C2		28	276	82			Brazil	America (south)	Brazil:88010970,Florianopolis	4	5	4	12	2	2	3	3	6	43	8	3	4	3	5	8
2013Minharro#122	5_1	Cattle	B.abortus bv1	Minharro2013 (http://www.ncbi.nlm.nih.gov/pubmed/24324670)	abortus C2		28	276	82			Brazil	America (south)	Brazil:30001970,Belo Horizonte	4	5	4	12	2	2	3	3	6	43	8	3	4	3	5	5
2013Minharro#123	5_2	Cattle	B.abortus bv2	Minharro2013 (http://www.ncbi.nlm.nih.gov/pubmed/24324670)	abortus C2		28	276	82			Brazil	America (south)	Brazil:30001970,Belo Horizonte	4	5	4	12	2	2	3	3	6	43	8	3	4	3	5	5
2013Minharro#124	5_3	Cattle	B.abortus bv2	Minharro2013 (http://www.ncbi.nlm.nih.gov/pubmed/24324670)	abortus C2		28	276	82			Brazil	America (south)	Brazil:30001970,Belo Horizonte	4	5	4	12	2	2	3	3	6	43	8	3	4	3	5	6
2013Minharro#125	6_1	Cattle	B.abortus bv1	Minharro2013 (http://www.ncbi.nlm.nih.gov/pubmed/24324670)	abortus C2		28	276	82			Brazil	America (south)	Brazil:30001970,Belo Horizonte	4	5	4	12	2	2	3	3	6	43	8	3	4	3	5	7
2013Minharro#126	388-01	Cattle	B.abortus bv1	Minharro2013 (http://www.ncbi.nlm.nih.gov/pubmed/24324670)	abortus C2		28	276	82			Brazil	America (south)	Brazil:30001970,Belo Horizonte	4	5	4	12	2	2	3	3	6	43	8	3	4	3	4	5
2013Minharro#127	147-6	Cattle	B.abortus bv1	Minharro2013 (http://www.ncbi.nlm.nih.gov/pubmed/24324670)	abortus C2		28	276	82			Brazil	America (south)	Brazil:30001970,Belo Horizonte	4	5	4	12	2	2	3	3	6	43	8	3	4	3	4	5
2013Minharro#128	393-11	Cattle	B.abortus bv1	Minharro2013 (http://www.ncbi.nlm.nih.gov/pubmed/24324670)	abortus C2		28	276	82			Brazil	America (south)	Brazil:30001970,Belo Horizonte	4	5	4	12	2	2	3	3	6	43	8	3	4	3	4	6
2013Minharro#129	Flor	Cattle	B.abortus bv2	Minharro2013 (http://www.ncbi.nlm.nih.gov/pubmed/24324670)	abortus C2		28	276	82			Brazil	America (south)	Brazil:30001970,Belo Horizonte	4	5	4	12	2	2	3	3	6	43	8	3	4	3	4	6
2013Minharro#130	SC1	Cattle	B.abortus bv1	Minharro2013 (http://www.ncbi.nlm.nih.gov/pubmed/24324670)	abortus C2		28	276	82			Brazil	America (south)	Brazil:88010970,Florianopolis	4	5	4	12	2	2	3	3	6	43	8	3	4	3	5	7
2013Minharro#131	SC2	Cattle	B.abortus bv2	Minharro2013 (http://www.ncbi.nlm.nih.gov/pubmed/24324670)	abortus C2							Brazil	America (south)	Brazil:88010970,Florianopolis	4	5	4	12	2	2		3	6	43	9	4	4	3	5	6
2013Minharro#132	SC3	Cattle	B.abortus bv1	Minharro2013 (http://www.ncbi.nlm.nih.gov/pubmed/24324670)	abortus C2							Brazil	America (south)	Brazil:88010970,Florianopolis	4	5	4	12	2		3	3	6	43	9	4	4	3	9	5
2013Minharro#133	SC4	Cattle	B.abortus bv2	Minharro2013 (http://www.ncbi.nlm.nih.gov/pubmed/24324670)	abortus C2		28	264	235			Brazil	America (south)	Brazil:88010970,Florianopolis	4	5	4	12	2	2	3	3	6	43	9	4	4	3	5	7
2013Minharro#134	Jr 20	Cattle	B.abortus bv1	Minharro2013 (http://www.ncbi.nlm.nih.gov/pubmed/24324670)	abortus C2	2008	28	264	235			Brazil	America (south)	Brazil:1036970,Sao Paulo	4	5	4	12	2	2	3	3	6	43	9	4	5	3	4	5
2013Minharro#135	Jr 31	Cattle	B.abortus bv3	Minharro2013 (http://www.ncbi.nlm.nih.gov/pubmed/24324670)	abortus C1	2008	40	224	322			Brazil	America (south)	Brazil:1036970,Sao Paulo	3	5	3	12	2	2	3	3	7	43	9	8	4	3	3	4
2013Minharro#136	Jr 24	Cattle	B.abortus bv6	Minharro2013 (http://www.ncbi.nlm.nih.gov/pubmed/24324670)	abortus C1	2008	40	224	322			Brazil	America (south)	Brazil:1036970,Sao Paulo	3	5	3	12	2	2	3	3	7	43	9	8	4	3	3	3
2013Minharro#137	Jr 05	Cattle	B.abortus bv1	Minharro2013 (http://www.ncbi.nlm.nih.gov/pubmed/24324670)	abortus C1	2008	33	223	321			Brazil	America (south)	Brazil:1036970,Sao Paulo	3	5	4	12	2	2	3	3	7	43	9	8	4	3	3	3
2013Sanogo#001	IVC_isolate	Cattle	B.abortus bv3	Liu2023 (https://pubmed.ncbi.nlm.nih.gov/37006545)	abortus B	2009	34	237	317			Côte d'Ivoire	Africa	Côte d'Ivoire	3	5	4	11	2	2	3	3	7	41	8	4	5	3	7	3
2014Dean#001	JF5296	Cattle	B.abortus bv3	Liu2023 (https://pubmed.ncbi.nlm.nih.gov/37006545)	abortus B	2011-2012	134	358	415			Togo	Africa (east)	Togo	3	5	3	11	2	2	3	3	10	41	8	4	2	3	8	4
2014Dean#002	JF5298	Cattle	B.abortus bv3	Liu2023 (https://pubmed.ncbi.nlm.nih.gov/37006545)	abortus B	2011-2012	134	233	313			Togo	Africa (east)	Togo	3	5	3	11	2	2	3	3	8	41	8	4	2	3	5	4
2014Dean#003	JF5301	Cattle	B.abortus bv3	Liu2023 (https://pubmed.ncbi.nlm.nih.gov/37006545)	abortus B	2011-2012	134	233	313			Togo	Africa (east)	Togo	3	5	3	11	2	2	3	3	8	41	8	4	2	3	6	4
2014Menshawy#001	4	Cattle	B.abortus	Menshawy2014 (https://www.ncbi.nlm.nih.gov/pubmed/24511531)	abortus C2	2002–2007	27	274				Egypt	Africa	Egypt	4	5	4	12	2	3	3	3	6		8	3	9	3	3	5
2014Menshawy#010	13	Cattle	B.abortus	Menshawy2014 (https://www.ncbi.nlm.nih.gov/pubmed/24511531)	abortus C2_RB51_2308	2006-2007	27	274				Egypt	Africa	Egypt:Beni-Suef	4	5	4	12	2	3	3	3	6		8	3	7	3	3	5
2015Bertu#001	A-602	Cattle	B.abortus bv3	Liu2023 (https://pubmed.ncbi.nlm.nih.gov/37006545)	abortus B	1976-2012	216	356	419			Nigeria	Africa (west)	Nigeria	3	4	4	12	2	1	3	3	6	41	8	7	4	3	4	5
2015Bertu#002	A-603	Cattle	B.abortus bv3	Liu2023 (https://pubmed.ncbi.nlm.nih.gov/37006545)	abortus B	1976-2012	221	351	420			Nigeria	Africa (west)	Nigeria	3	4	4	11	2	1	3	3	6	41	8	7	4	3	4	6
2015Bertu#003	A-604	Cattle	B.abortus bv3	Liu2023 (https://pubmed.ncbi.nlm.nih.gov/37006545)	abortus B	1976-2012	220	352	422			Nigeria	Africa (west)	Nigeria	3	4	4	11	2	2	3	3	6	41	8	8	4	3	3	5
2015Bertu#004	A-605	Cattle	B.abortus bv3	Liu2023 (https://pubmed.ncbi.nlm.nih.gov/37006545)	abortus B	1976-2012	220	352	418			Nigeria	Africa (west)	Nigeria	3	4	4	11	2	2	3	3	6	43	8	7	6	3	6	5
2015Bertu#005	A-606	Cattle	B.abortus bv3	Liu2023 (https://pubmed.ncbi.nlm.nih.gov/37006545)	abortus B	1976-2012	220	352	422			Nigeria	Africa (west)	Nigeria	3	4	4	11	2	2	3	3	6	41	8	8	4	3	5	6
2015Bertu#006	A-607	Sheep	B.abortus bv3	Liu2023 (https://pubmed.ncbi.nlm.nih.gov/37006545)	abortus B	1976-2012	220	352	422			Nigeria	Africa (west)	Nigeria	3	4	4	11	2	2	3	3	6	41	8	8	4	4	7	5
2015Bertu#007	A-608	Cattle	B.abortus bv3	Liu2023 (https://pubmed.ncbi.nlm.nih.gov/37006545)	abortus B	1976-2012	219	354	423			Nigeria	Africa (west)	Nigeria	3	4	4	10	2	2	3	3	6	41	8	8	4	4	8	5
2015Bertu#008	A-609	Cattle	B.abortus bv3	Liu2023 (https://pubmed.ncbi.nlm.nih.gov/37006545)	abortus B	1976-2012	218	355	421			Nigeria	Africa (west)	Nigeria	3	4	4	10	2	3	3	3	6	41	8	6	7	4	8	8
2015Bertu#009	A-610	Cattle	B.abortus bv3	Liu2023 (https://pubmed.ncbi.nlm.nih.gov/37006545)	abortus B	1976-2012	219	354	423			Nigeria	Africa (west)	Nigeria	3	4	4	10	2	2	3	3	6	41	8	5	10	3	14	6
2015Bertu#010	A-611	Cattle	B.abortus bv3	Liu2023 (https://pubmed.ncbi.nlm.nih.gov/37006545)	abortus B	1976-2012	219	354	423			Nigeria	Africa (west)	Nigeria	3	4	4	10	2	2	3	3	6	41	8	5	10	3	9	6
2015Bertu#011	A-612	Sheep	B.abortus bv3	Liu2023 (https://pubmed.ncbi.nlm.nih.gov/37006545)	abortus B	1976-2012	220	353	417			Nigeria	Africa (west)	Nigeria	3	4	4	11	2	2	3	3	6	43	9	8	3	3	8	5
2015Bertu#012	A-613	Cattle	B.abortus bv3	Liu2023 (https://pubmed.ncbi.nlm.nih.gov/37006545)	abortus B	1976-2012	222	361	424			Nigeria	Africa (west)	Nigeria	4	4	4	12	2	2	3	3	6	44	9	5	10	3	8	6
2015Bertu#016	A-617	Cattle	B.abortus bv3	Liu2023 (https://pubmed.ncbi.nlm.nih.gov/37006545)	abortus B	1976-2012	35	357	416			Nigeria	Africa (west)	Nigeria	3	5	4	11	2	1	3	3	7	41	8	5	10	3	4	6
2015Bertu#017	A-618	Horse	B.abortus bv3	Liu2023 (https://pubmed.ncbi.nlm.nih.gov/37006545)	abortus B	1976-2012	34	238	63			Nigeria	Africa (west)	Nigeria	3	5	4	11	2	2	3	3	6	41	8	8	4	3	4	5
2015Bertu#018	A-619	Cattle	B.abortus bv3	Liu2023 (https://pubmed.ncbi.nlm.nih.gov/37006545)	abortus B	1976-2012	35	232	62			Nigeria	Africa (west)	Nigeria	3	5	4	11	2	1	3	3	6	41	8	5	10	3	4	6
2015Bertu#019	A-620	Horse	B.abortus bv3	Liu2023 (https://pubmed.ncbi.nlm.nih.gov/37006545)	abortus C2	1976-2012	28	266	428			Nigeria	Africa (west)	Nigeria	4	5	4	12	2	2	3	3	7	41	8	8	4	3	4	5
2015Mathew#001	C64	Cattle	B.abortus bv3	Liu2023 (https://pubmed.ncbi.nlm.nih.gov/37006545)	abortus A	2012-2013	181	344	410			Tanzania	Africa	Tanzania	2	4	2	12	3	2	3	3	5	41	8	8	2	6	7	4
2015Mathew#002	C65	Cattle	B.abortus bv3	Liu2023 (https://pubmed.ncbi.nlm.nih.gov/37006545)	abortus A	2012-2013	181	344	409			Tanzania	Africa	Tanzania	2	4	2	12	3	2	3	3	5	43	8	8	2	6	8	4
2015Mathew#003	C66	Cattle	B.abortus bv3	Liu2023 (https://pubmed.ncbi.nlm.nih.gov/37006545)	abortus A	2012-2013	181	344	409			Tanzania	Africa	Tanzania	2	4	2	12	3	2	3	3	5	43	8	8	2	6	8	4
2015Shevtsov#001	B. abortus 64 1	Cattle	B.abortus bv3	Shevtsov2015 (http://www.ncbi.nlm.nih.gov/pubmed/26160544)	abortus C1	2007	36	254	72			Kazakhstan	Asia	Kazakhstan:Almaty, Kerbulak, Sarybulakskiy	4	5	3	12	2	2	3	1	6	43	8	5	7	10	3	3
2015Shevtsov#002	B. abortus K 4	Cattle	B.abortus bv6	Shevtsov2015 (http://www.ncbi.nlm.nih.gov/pubmed/26160544)	abortus C1	2008	36	254	72			Kazakhstan	Asia	Kazakhstan:Qostanay, Auleikol, Sosnovka	4	5	3	12	2	2	3	1	6	43	8	5	7	10	3	3
2015Shevtsov#003	B. abortus 671	Cattle	B.abortus bv1	Shevtsov2015 (http://www.ncbi.nlm.nih.gov/pubmed/26160544)	abortus C1	2011	36	254	72			Kazakhstan	Asia	Kazakhstan:Qostanay, Fyodorov	4	5	3	12	2	2	3	1	6	43	8	5	7	10	3	3
2015Shevtsov#004	B. abortus 672	Cattle	B.abortus bv1	Shevtsov2015 (http://www.ncbi.nlm.nih.gov/pubmed/26160544)	abortus C1	2011	36	254	72			Kazakhstan	Asia	Kazakhstan:Qostanay, Fyodorov	4	5	3	12	2	2	3	1	6	43	8	5	7	10	3	3
2015Shevtsov#005	B. abortus 674	Cattle	B.abortus bv1	Shevtsov2015 (http://www.ncbi.nlm.nih.gov/pubmed/26160544)	abortus C1	2011	36	254	72			Kazakhstan	Asia	Kazakhstan:Qostanay, Fyodorov	4	5	3	12	2	2	3	1	6	43	8	4	12	10	3	3
2015Shevtsov#006	B. abortus 679	Cattle	B.abortus bv1	Shevtsov2015 (http://www.ncbi.nlm.nih.gov/pubmed/26160544)	abortus C1	2011	36	254	72			Kazakhstan	Asia	Kazakhstan:Qostanay, Fyodorov	4	5	3	12	2	2	3	1	6	43	8	5	7	10	3	3
2015Shevtsov#007	B. abortus 683	Cattle	B.abortus bv1	Shevtsov2015 (http://www.ncbi.nlm.nih.gov/pubmed/26160544)	abortus C1	2011	36	254	72			Kazakhstan	Asia	Kazakhstan:Qostanay, Fyodorov	4	5	3	12	2	2	3	1	6	43	8	5	7	10	3	3
2015Shevtsov#008	B. abortus 687	Cattle	B.abortus bv1	Shevtsov2015 (http://www.ncbi.nlm.nih.gov/pubmed/26160544)	abortus C1	2011	36	254	72			Kazakhstan	Asia	Kazakhstan:Qostanay, Fyodorov	4	5	3	12	2	2	3	1	6	43	8	5	7	10	3	3
2015Shevtsov#009	B. abortus 687	Cattle	B.abortus bv1	Shevtsov2015 (http://www.ncbi.nlm.nih.gov/pubmed/26160544)	abortus C1	2011	36	254	72			Kazakhstan	Asia	Kazakhstan:Qostanay, Fyodorov	4	5	3	12	2	2	3	1	6	43	8	5	7	10	3	3
2015Shevtsov#010	B. abortus 688	Cattle	B.abortus bv1	Shevtsov2015 (http://www.ncbi.nlm.nih.gov/pubmed/26160544)	abortus C1	2011	36	254	72			Kazakhstan	Asia	Kazakhstan:Qostanay, Fyodorov	4	5	3	12	2	2	3	1	6	43	8	5	7	10	3	3
2015Shevtsov#011	B. abortus 690	Cattle	B.abortus bv1	Shevtsov2015 (http://www.ncbi.nlm.nih.gov/pubmed/26160544)	abortus C1	2011	36	254	72			Kazakhstan	Asia	Kazakhstan:Qostanay, Fyodorov	4	5	3	12	2	2	3	1	6	43	8	5	7	10	3	3
2015Shevtsov#012	B. abortus 691	Cattle	B.abortus bv1	Shevtsov2015 (http://www.ncbi.nlm.nih.gov/pubmed/26160544)	abortus C1	2011	36	254	72			Kazakhstan	Asia	Kazakhstan:Qostanay, Fyodorov	4	5	3	12	2	2	3	1	6	43	8	5	7	10	3	3
2015Shevtsov#013	B. abortus K 7	Cattle	B.abortus bv6	Shevtsov2015 (http://www.ncbi.nlm.nih.gov/pubmed/26160544)	abortus C1	2008	36	254	72			Kazakhstan	Asia	Kazakhstan:Qostanay, Auleikol, Sosnovka	4	5	3	12	2	2	3	1	6	43	8	5	7	10	3	3
2015Shevtsov#014	B. abortus 693	Cattle	B.abortus bv1	Shevtsov2015 (http://www.ncbi.nlm.nih.gov/pubmed/26160544)	abortus C1	2011	36	254	72			Kazakhstan	Asia	Kazakhstan:Qostanay, Fyodorov	4	5	3	12	2	2	3	1	6	43	8	5	7	10	3	3
2015Shevtsov#015	B. abortus 694	Cattle	B.abortus bv1	Shevtsov2015 (http://www.ncbi.nlm.nih.gov/pubmed/26160544)	abortus C1	2011	36	254	72			Kazakhstan	Asia	Kazakhstan:Qostanay, Fyodorov	4	5	3	12	2	2	3	1	6	43	8	5	7	10	3	3
2015Shevtsov#016	B. abortus 706	Cattle	B.abortus bv1	Shevtsov2015 (http://www.ncbi.nlm.nih.gov/pubmed/26160544)	abortus C1	2011	36	254	72			Kazakhstan	Asia	Kazakhstan:Qostanay, Fyodorov	4	5	3	12	2	2	3	1	6	43	8	5	7	6	3	3
2015Shevtsov#017	B. abortus 708	Cattle	B.abortus bv1	Shevtsov2015 (http://www.ncbi.nlm.nih.gov/pubmed/26160544)	abortus C1	2011	36	254	72			Kazakhstan	Asia	Kazakhstan:Qostanay, Fyodorov	4	5	3	12	2	2	3	1	6	43	8	5	7	10	3	3
2015Shevtsov#018	B. abortus 710	Cattle	B.abortus bv1	Shevtsov2015 (http://www.ncbi.nlm.nih.gov/pubmed/26160544)	abortus C1	2011	36	254	72			Kazakhstan	Asia	Kazakhstan:Qostanay, Fyodorov	4	5	3	12	2	2	3	1	6	43	8	5	7	10	3	3
2015Shevtsov#019	B. abortus 711	Cattle	B.abortus bv1	Shevtsov2015 (http://www.ncbi.nlm.nih.gov/pubmed/26160544)	abortus C1	2011	36	254	72			Kazakhstan	Asia	Kazakhstan:Qostanay, Fyodorov	4	5	3	12	2	2	3	1	6	43	8	5	7	10	3	3
2015Shevtsov#020	B. abortus 712	Cattle	B.abortus bv1	Shevtsov2015 (http://www.ncbi.nlm.nih.gov/pubmed/26160544)	abortus C1	2011	36	254	72			Kazakhstan	Asia	Kazakhstan:Qostanay, Fyodorov	4	5	3	12	2	2	3	1	6	43	8	5	7	10	3	3
2015Shevtsov#021	B. abortus 8213	Cattle	B.abortus bv6	Shevtsov2015 (http://www.ncbi.nlm.nih.gov/pubmed/26160544)	abortus C1	2011	36	254	72			Kazakhstan	Asia	Kazakhstan:Qostanay, t. Rudnyi	4	5	3	12	2	2	3	1	6	43	8	5	7	10	3	3
2015Shevtsov#022	B. abortus 8392	Cattle	B.abortus bv6	Shevtsov2015 (http://www.ncbi.nlm.nih.gov/pubmed/26160544)	abortus C1	2011	36	254	72			Kazakhstan	Asia	Kazakhstan:Qostanay, t. Rudnyi	4	5	3	12	2	2	3	1	6	43	8	5	7	10	3	3
2015Shevtsov#023	B. abortus 9460	Cattle	B.abortus bv6	Shevtsov2015 (http://www.ncbi.nlm.nih.gov/pubmed/26160544)	abortus C1	2011	36	254	72			Kazakhstan	Asia	Kazakhstan:Qostanay, t. Rudnyi	4	5	3	12	2	2	3	1	6	43	8	4	12	10	3	3
2015Shevtsov#024	B. abortus K 8	Cattle	B.abortus bv6	Shevtsov2015 (http://www.ncbi.nlm.nih.gov/pubmed/26160544)	abortus C1	2008	36	254	72			Kazakhstan	Asia	Kazakhstan:Qostanay, Auleikol, Sosnovka	4	5	3	12	2	2	3	1	6	43	8	5	7	9	3	3
2015Shevtsov#025	B. abortus 96	Cattle	B.abortus bv6	Shevtsov2015 (http://www.ncbi.nlm.nih.gov/pubmed/26160544)	abortus C1	2011	36	254	72			Kazakhstan	Asia	Kazakhstan:Qostanay, t. Rudnyi	4	5	3	12	2	2	3	1	6	43	8	4	12	10	3	3
2015Shevtsov#026	B. abortus is1a	Cattle	B.abortus	Shevtsov2015 (http://www.ncbi.nlm.nih.gov/pubmed/26160544)	abortus C1	2013	36	254	72			Kazakhstan	Asia	Kazakhstan:Almaty, Alakol, Aktubek	4	5	3	12	2	2	3	1	6	43	8	4	8	13	3	3
2015Shevtsov#027	B. abortus is4a	Cattle	B.abortus	Shevtsov2015 (http://www.ncbi.nlm.nih.gov/pubmed/26160544)	abortus C1	2013	36	254	72			Kazakhstan	Asia	Kazakhstan:Almaty, Enbekshikazakh, Dostyk	4	5	3	12	2	2	3	1	6	43	8	4	8	13	3	3
2015Shevtsov#028	B. abortus is2a	Cattle	B.abortus	Shevtsov2015 (http://www.ncbi.nlm.nih.gov/pubmed/26160544)	abortus C1	2013	36	254	72			Kazakhstan	Asia	Kazakhstan:Almaty, Alakol, Zaypak	4	5	3	12	2	2	3	1	6	43	8	4	8	13	3	3
2015Shevtsov#029	B. abortus is3a	Cattle	B.abortus	Shevtsov2015 (http://www.ncbi.nlm.nih.gov/pubmed/26160544)	abortus C1	2013	36	254	72			Kazakhstan	Asia	Kazakhstan:Almaty, Enbekshikazakh, Karaturik	4	5	3	12	2	2	3	1	6	43	8	4	8	13	3	3
2015Shevtsov#030	RB51		B.abortus Rough	Shevtsov2015 (http://www.ncbi.nlm.nih.gov/pubmed/26160544)	abortus C2_RB51_2308		27	274	79			USA	America (north)	USA	4	5	4	12	2	3	3	3	6	43	8	3	7	3	3	5
2015Shevtsov#031	B. abortus K 9	Cattle	B.abortus bv6	Shevtsov2015 (http://www.ncbi.nlm.nih.gov/pubmed/26160544)	abortus C1	2008	36	254	72			Kazakhstan	Asia	Kazakhstan:Qostanay, Auleikol, Sosnovka	4	5	3	12	2	2	3	1	6	43	8	5	7	10	3	3
2015Shevtsov#032	B. abortus K 23	Cattle	B.abortus bv6	Shevtsov2015 (http://www.ncbi.nlm.nih.gov/pubmed/26160544)	abortus C1	2008	36	254	72			Kazakhstan	Asia	Kazakhstan:Qostanay, Denisov	4	5	3	12	2	2	3	1	6	43	8	5	7	9	3	3
2015Shevtsov#033	B. abortus K 27	Cattle	B.abortus bv6	Shevtsov2015 (http://www.ncbi.nlm.nih.gov/pubmed/26160544)	abortus C1	2008	36	254	72			Kazakhstan	Asia	Kazakhstan:Qostanay, Denisov	4	5	3	12	2	2	3	1	6	43	8	5	7	10	3	3
2015Shevtsov#034	B. abortus K 41	Cattle	B.abortus bv6	Shevtsov2015 (http://www.ncbi.nlm.nih.gov/pubmed/26160544)	abortus C1	2008	36	254	72			Kazakhstan	Asia	Kazakhstan:Qostanay, Denisov	4	5	3	12	2	2	3	1	6	43	8	5	7	10	3	3
2015Shevtsov#035	B. abortus K 50	Cattle	B.abortus bv6	Shevtsov2015 (http://www.ncbi.nlm.nih.gov/pubmed/26160544)	abortus C1	2008	36	254	72			Kazakhstan	Asia	Kazakhstan:Qostanay, Auleikol	4	5	3	12	2	2	3	1	6	43	8	5	7	10	3	3
2015Shevtsov#036	B. abortus K 65	Cattle	B.abortus bv6	Shevtsov2015 (http://www.ncbi.nlm.nih.gov/pubmed/26160544)	abortus C1	2008	36	254	72			Kazakhstan	Asia	Kazakhstan:Qostanay, Auleikol	4	5	3	12	2	2	3	1	6	43	8	5	7	9	3	3
2015Shevtsov#037	B. abortus K 69	Cattle	B.abortus bv6	Shevtsov2015 (http://www.ncbi.nlm.nih.gov/pubmed/26160544)	abortus C1	2008	36	254	72			Kazakhstan	Asia	Kazakhstan:Qostanay, Auleikol	4	5	3	12	2	2	3	1	6	43	8	5	7	10	3	3
2015Shevtsov#038	B. abortus K 11	Cattle	B.abortus bv6	Shevtsov2015 (http://www.ncbi.nlm.nih.gov/pubmed/26160544)	abortus C1	2008	36	254	72			Kazakhstan	Asia	Kazakhstan:Qostanay, Auleikol, Sosnovka	4	5	3	12	2	2	3	1	6	43	8	5	7	10	3	3
2015Shevtsov#039	B. abortus K 70	Cattle	B.abortus bv6	Shevtsov2015 (http://www.ncbi.nlm.nih.gov/pubmed/26160544)	abortus C1	2008	36	254	72			Kazakhstan	Asia	Kazakhstan:Qostanay, Auleikol	4	5	3	12	2	2	3	1	6	43	8	5	7	9	3	3
2015Shevtsov#040	B. abortus K 71	Cattle	B.abortus bv6	Shevtsov2015 (http://www.ncbi.nlm.nih.gov/pubmed/26160544)	abortus C1	2008	36	254	72			Kazakhstan	Asia	Kazakhstan:Qostanay, Auleikol	4	5	3	12	2	2	3	1	6	43	8	5	7	10	3	3
2015Shevtsov#041	B. abortus K 72	Cattle	B.abortus bv6	Shevtsov2015 (http://www.ncbi.nlm.nih.gov/pubmed/26160544)	abortus C1	2008	36	254	72			Kazakhstan	Asia	Kazakhstan:Qostanay, Auleikol	4	5	3	12	2	2	3	1	6	43	8	5	7	10	3	3
2015Shevtsov#042	B. abortus K 73	Cattle	B.abortus bv6	Shevtsov2015 (http://www.ncbi.nlm.nih.gov/pubmed/26160544)	abortus C1	2008	36	254	72			Kazakhstan	Asia	Kazakhstan:Qostanay, Auleikol	4	5	3	12	2	2	3	1	6	43	8	5	7	9	3	3
2015Shevtsov#043	B. abortus K 74	Cattle	B.abortus bv6	Shevtsov2015 (http://www.ncbi.nlm.nih.gov/pubmed/26160544)	abortus C1	2008	36	254	72			Kazakhstan	Asia	Kazakhstan:Qostanay, Auleikol	4	5	3	12	2	2	3	1	6	43	8	5	7	10	3	3
2015Shevtsov#044	B. abortus K 75	Cattle	B.abortus bv6	Shevtsov2015 (http://www.ncbi.nlm.nih.gov/pubmed/26160544)	abortus C1	2008	36	254	72			Kazakhstan	Asia	Kazakhstan:Qostanay, Auleikol	4	5	3	12	2	2	3	1	6	43	8	5	7	10	3	3
2015Shevtsov#045	B. abortus K 76	Cattle	B.abortus bv6	Shevtsov2015 (http://www.ncbi.nlm.nih.gov/pubmed/26160544)	abortus C1	2008	36	254	72			Kazakhstan	Asia	Kazakhstan:Qostanay, Auleikol	4	5	3	12	2	2	3	1	6	43	8	5	7	9	3	3
2015Shevtsov#046	B. abortus K 77	Cattle	B.abortus bv6	Shevtsov2015 (http://www.ncbi.nlm.nih.gov/pubmed/26160544)	abortus C1	2008	36	254	72			Kazakhstan	Asia	Kazakhstan:Qostanay, Denisov	4	5	3	12	2	2	3	1	6	43	8	5	7	10	3	3
2015Shevtsov#047	B. abortus K 79	Cattle	B.abortus bv6	Shevtsov2015 (http://www.ncbi.nlm.nih.gov/pubmed/26160544)	abortus C1	2008	36	254	72			Kazakhstan	Asia	Kazakhstan:Qostanay, Denisov	4	5	3	12	2	2	3	1	6	43	8	5	7	10	3	3
2015Shevtsov#048	B. abortus K 80	Cattle	B.abortus bv6	Shevtsov2015 (http://www.ncbi.nlm.nih.gov/pubmed/26160544)	abortus C1	2008	36	254	72			Kazakhstan	Asia	Kazakhstan:Qostanay, Denisov	4	5	3	12	2	2	3	1	6	43	8	5	7	9	3	3
2015Shevtsov#049	B. abortus K 12	Cattle	B.abortus bv6	Shevtsov2015 (http://www.ncbi.nlm.nih.gov/pubmed/26160544)	abortus C1	2008	36	254	72			Kazakhstan	Asia	Kazakhstan:Qostanay, Auleikol, Sosnovka	4	5	3	12	2	2	3	1	6	43	8	5	7	10	3	3
2015Shevtsov#050	B. abortus K 83	Cattle	B.abortus bv6	Shevtsov2015 (http://www.ncbi.nlm.nih.gov/pubmed/26160544)	abortus C1	2008	36	254	72			Kazakhstan	Asia	Kazakhstan:Qostanay, Denisov	4	5	3	12	2	2	3	1	6	43	8	5	7	10	3	3
2015Shevtsov#051	B. abortus K 84	Cattle	B.abortus bv6	Shevtsov2015 (http://www.ncbi.nlm.nih.gov/pubmed/26160544)	abortus C1	2008	36	254	72			Kazakhstan	Asia	Kazakhstan:Qostanay, Denisov	4	5	3	12	2	2	3	1	6	43	8	5	7	10	3	3
2015Shevtsov#052	B. abortus K 85	Cattle	B.abortus bv6	Shevtsov2015 (http://www.ncbi.nlm.nih.gov/pubmed/26160544)	abortus C1	2008	36	254	72			Kazakhstan	Asia	Kazakhstan:Qostanay, Denisov	4	5	3	12	2	2	3	1	6	43	8	5	7	10	3	3
2015Shevtsov#053	B. abortus K 86	Cattle	B.abortus bv6	Shevtsov2015 (http://www.ncbi.nlm.nih.gov/pubmed/26160544)	abortus C1	2008	36	254	72			Kazakhstan	Asia	Kazakhstan:Qostanay, Denisov	4	5	3	12	2	2	3	1	6	43	8	5	7	10	3	3
2015Shevtsov#054	B. abortus K 87	Cattle	B.abortus bv6	Shevtsov2015 (http://www.ncbi.nlm.nih.gov/pubmed/26160544)	abortus C1	2008	36	254	72			Kazakhstan	Asia	Kazakhstan:Qostanay, Denisov	4	5	3	12	2	2	3	1	6	43	8	5	7	9	3	3
2015Shevtsov#055	B. abortus K 24	Cattle	B.abortus bv6	Shevtsov2015 (http://www.ncbi.nlm.nih.gov/pubmed/26160544)	abortus C1	2008	36	254	72			Kazakhstan	Asia	Kazakhstan:Qostanay, Denisov	4	5	3	12	2	2	3	1	6	43	8	5	7	10	3	3
2015Shevtsov#056	B. abortus K 25	Cattle	B.abortus bv6	Shevtsov2015 (http://www.ncbi.nlm.nih.gov/pubmed/26160544)	abortus C1	2008	36	254	72			Kazakhstan	Asia	Kazakhstan:Qostanay, Denisov	4	5	3	12	2	2	3	1	6	43	8	5	7	10	3	3
2015Shevtsov#057	B. abortus K 26	Cattle	B.abortus bv6	Shevtsov2015 (http://www.ncbi.nlm.nih.gov/pubmed/26160544)	abortus C1	2008	36	254	72			Kazakhstan	Asia	Kazakhstan:Qostanay, Denisov	4	5	3	12	2	2	3	1	6	43	8	5	7	9	3	3
2015Shevtsov#058	B. abortus K 28	Cattle	B.abortus bv6	Shevtsov2015 (http://www.ncbi.nlm.nih.gov/pubmed/26160544)	abortus C1	2008	36	254	72			Kazakhstan	Asia	Kazakhstan:Qostanay, Denisov	4	5	3	12	2	2	3	1	6	43	8	5	7	10	3	3
2015Shevtsov#059	B. abortus K 29	Cattle	B.abortus bv6	Shevtsov2015 (http://www.ncbi.nlm.nih.gov/pubmed/26160544)	abortus C1	2008	36	254	72			Kazakhstan	Asia	Kazakhstan:Qostanay, Denisov	4	5	3	12	2	2	3	1	6	43	8	5	7	10	3	3
2015Shevtsov#060	B. abortus K 15	Cattle	B.abortus bv6	Shevtsov2015 (http://www.ncbi.nlm.nih.gov/pubmed/26160544)	abortus C1	2008	36	254	72			Kazakhstan	Asia	Kazakhstan:Qostanay, Auleikol, Sosnovka	4	5	3	12	2	2	3	1	6	43	8	5	7	9	3	3
2015Shevtsov#061	B. abortus K 31	Cattle	B.abortus bv6	Shevtsov2015 (http://www.ncbi.nlm.nih.gov/pubmed/26160544)	abortus C1	2008	36	254	72			Kazakhstan	Asia	Kazakhstan:Qostanay, Denisov	4	5	3	12	2	2	3	1	6	43	8	5	7	9	3	3
2015Shevtsov#062	B. abortus K 32	Cattle	B.abortus bv6	Shevtsov2015 (http://www.ncbi.nlm.nih.gov/pubmed/26160544)	abortus C1	2008	36	254	72			Kazakhstan	Asia	Kazakhstan:Qostanay, Denisov	4	5	3	12	2	2	3	1	6	43	8	5	7	9	3	3
2015Shevtsov#063	B. abortus K 33	Cattle	B.abortus bv6	Shevtsov2015 (http://www.ncbi.nlm.nih.gov/pubmed/26160544)	abortus C1	2008	36	254	72			Kazakhstan	Asia	Kazakhstan:Qostanay, Denisov	4	5	3	12	2	2	3	1	6	43	8	5	7	10	3	3
2015Shevtsov#064	B. abortus K 34	Cattle	B.abortus bv6	Shevtsov2015 (http://www.ncbi.nlm.nih.gov/pubmed/26160544)	abortus C1	2008	36	254	72			Kazakhstan	Asia	Kazakhstan:Qostanay, Denisov	4	5	3	12	2	2	3	1	6	43	8	5	7	9	3	3
2015Shevtsov#065	B. abortus K 35	Cattle	B.abortus bv6	Shevtsov2015 (http://www.ncbi.nlm.nih.gov/pubmed/26160544)	abortus C1	2008	36	254	72			Kazakhstan	Asia	Kazakhstan:Qostanay, Kostanay	4	5	3	12	2	2	3	1	6	43	8	5	7	10	3	3
2015Shevtsov#066	B. abortus K 36	Cattle	B.abortus bv6	Shevtsov2015 (http://www.ncbi.nlm.nih.gov/pubmed/26160544)	abortus C1	2008	36	254	72			Kazakhstan	Asia	Kazakhstan:Qostanay, Kostanay	4	5	3	12	2	2	3	1	6	43	8	5	7	10	3	3
2015Shevtsov#067	B. abortus K 37	Cattle	B.abortus bv6	Shevtsov2015 (http://www.ncbi.nlm.nih.gov/pubmed/26160544)	abortus C1	2008	36	254	72			Kazakhstan	Asia	Kazakhstan:Qostanay, Kostanay	4	5	3	12	2	2	3	1	6	43	8	5	7	10	3	3
2015Shevtsov#068	B. abortus K 38	Cattle	B.abortus bv6	Shevtsov2015 (http://www.ncbi.nlm.nih.gov/pubmed/26160544)	abortus C1	2008	36	254	72			Kazakhstan	Asia	Kazakhstan:Qostanay, Kostanay	4	5	3	12	2	2	3	1	6	43	8	5	7	9	3	3
2015Shevtsov#069	B. abortus K 39	Cattle	B.abortus bv6	Shevtsov2015 (http://www.ncbi.nlm.nih.gov/pubmed/26160544)	abortus C1	2008	36	254	72			Kazakhstan	Asia	Kazakhstan:Qostanay, Kostanay	4	5	3	12	2	2	3	1	6	43	8	5	7	9	3	3
2015Shevtsov#070	B. abortus K 40	Cattle	B.abortus bv6	Shevtsov2015 (http://www.ncbi.nlm.nih.gov/pubmed/26160544)	abortus C1	2008	36	254	72			Kazakhstan	Asia	Kazakhstan:Qostanay, Kostanay	4	5	3	12	2	2	3	1	6	43	8	5	7	10	3	3
2015Shevtsov#071	B. abortus K 17	Cattle	B.abortus bv6	Shevtsov2015 (http://www.ncbi.nlm.nih.gov/pubmed/26160544)	abortus C1	2008	36	254	72			Kazakhstan	Asia	Kazakhstan:Qostanay, Auleikol, Sosnovka	4	5	3	12	2	2	3	1	6	43	8	5	7	9	3	3
2015Shevtsov#072	B. abortus K 42	Cattle	B.abortus bv6	Shevtsov2015 (http://www.ncbi.nlm.nih.gov/pubmed/26160544)	abortus C1	2008	36	254	72			Kazakhstan	Asia	Kazakhstan:Qostanay, Kostanay	4	5	3	12	2	2	3	1	6	43	8	5	7	9	3	3
2015Shevtsov#073	B. abortus K 43	Cattle	B.abortus bv6	Shevtsov2015 (http://www.ncbi.nlm.nih.gov/pubmed/26160544)	abortus C1	2008	36	254	72			Kazakhstan	Asia	Kazakhstan:Qostanay, Kostanay	4	5	3	12	2	2	3	1	6	43	8	5	7	9	3	3
2015Shevtsov#074	B. abortus K 44	Cattle	B.abortus bv6	Shevtsov2015 (http://www.ncbi.nlm.nih.gov/pubmed/26160544)	abortus C1	2008	36	254	72			Kazakhstan	Asia	Kazakhstan:Qostanay, Kostanay	4	5	3	12	2	2	3	1	6	43	8	5	7	10	3	3
2015Shevtsov#075	B. abortus K 45	Cattle	B.abortus bv6	Shevtsov2015 (http://www.ncbi.nlm.nih.gov/pubmed/26160544)	abortus C1	2008	36	254	72			Kazakhstan	Asia	Kazakhstan:Qostanay, Kostanay	4	5	3	12	2	2	3	1	6	43	8	5	7	9	3	3
2015Shevtsov#076	B. abortus K 46	Cattle	B.abortus bv6	Shevtsov2015 (http://www.ncbi.nlm.nih.gov/pubmed/26160544)	abortus C1	2008	36	254	72			Kazakhstan	Asia	Kazakhstan:Qostanay, Kostanay	4	5	3	12	2	2	3	1	6	43	8	5	7	9	3	3
2015Shevtsov#077	B. abortus K 47	Cattle	B.abortus bv6	Shevtsov2015 (http://www.ncbi.nlm.nih.gov/pubmed/26160544)	abortus C1	2008	36	254	72			Kazakhstan	Asia	Kazakhstan:Qostanay, Kostanay	4	5	3	12	2	2	3	1	6	43	8	5	7	9	3	3
2015Shevtsov#078	B. abortus K 48	Cattle	B.abortus bv6	Shevtsov2015 (http://www.ncbi.nlm.nih.gov/pubmed/26160544)	abortus C1	2008	36	254	72			Kazakhstan	Asia	Kazakhstan:Qostanay, Kostanay	4	5	3	12	2	2	3	1	6	43	8	5	7	10	3	3
2015Shevtsov#079	B. abortus K 49	Cattle	B.abortus bv6	Shevtsov2015 (http://www.ncbi.nlm.nih.gov/pubmed/26160544)	abortus C1	2008	36	254	72			Kazakhstan	Asia	Kazakhstan:Qostanay, Kostanay	4	5	3	12	2	2	3	1	6	43	8	5	7	10	3	3
2015Shevtsov#080	B. abortus K 51	Cattle	B.abortus bv6	Shevtsov2015 (http://www.ncbi.nlm.nih.gov/pubmed/26160544)	abortus C1	2008	36	254	72			Kazakhstan	Asia	Kazakhstan:Qostanay, Kostanay	4	5	3	12	2	2	3	1	6	43	8	5	7	10	3	3
2015Shevtsov#081	B. abortus K 53	Cattle	B.abortus bv6	Shevtsov2015 (http://www.ncbi.nlm.nih.gov/pubmed/26160544)	abortus C1	2008	36	254	72			Kazakhstan	Asia	Kazakhstan:Qostanay, Kostanay	4	5	3	12	2	2	3	1	6	43	8	5	7	10	3	3
2015Shevtsov#082	B. abortus K 19	Cattle	B.abortus bv6	Shevtsov2015 (http://www.ncbi.nlm.nih.gov/pubmed/26160544)	abortus C1	2008	36	254	72			Kazakhstan	Asia	Kazakhstan:Qostanay, Auleikol, Sosnovka	4	5	3	12	2	2	3	1	6	43	8	5	7	10	3	3
2015Shevtsov#083	B. abortus K 54	Cattle	B.abortus bv6	Shevtsov2015 (http://www.ncbi.nlm.nih.gov/pubmed/26160544)	abortus C1	2008	36	254	72			Kazakhstan	Asia	Kazakhstan:Qostanay, Kostanay	4	5	3	12	2	2	3	1	6	43	8	5	7	9	3	3
2015Shevtsov#084	B. abortus K 55	Cattle	B.abortus bv6	Shevtsov2015 (http://www.ncbi.nlm.nih.gov/pubmed/26160544)	abortus C1	2008	36	254	72			Kazakhstan	Asia	Kazakhstan:Qostanay, Kostanay	4	5	3	12	2	2	3	1	6	43	8	5	7	10	3	3
2015Shevtsov#085	B. abortus K 56	Cattle	B.abortus bv6	Shevtsov2015 (http://www.ncbi.nlm.nih.gov/pubmed/26160544)	abortus C1	2008	36	254	72			Kazakhstan	Asia	Kazakhstan:Qostanay, Kostanay	4	5	3	12	2	2	3	1	6	43	8	5	7	9	3	3
2015Shevtsov#086	B. abortus K 58	Cattle	B.abortus bv6	Shevtsov2015 (http://www.ncbi.nlm.nih.gov/pubmed/26160544)	abortus C1	2008	36	254	72			Kazakhstan	Asia	Kazakhstan:Qostanay, Kostanay	4	5	3	12	2	2	3	1	6	43	8	5	7	9	3	3
2015Shevtsov#087	B. abortus K 59	Cattle	B.abortus bv6	Shevtsov2015 (http://www.ncbi.nlm.nih.gov/pubmed/26160544)	abortus C1	2008	36	254	72			Kazakhstan	Asia	Kazakhstan:Qostanay, Kostanay	4	5	3	12	2	2	3	1	6	43	8	5	7	9	3	3
2015Shevtsov#088	B. abortus K 60	Cattle	B.abortus bv6	Shevtsov2015 (http://www.ncbi.nlm.nih.gov/pubmed/26160544)	abortus C1	2008	36	254	72			Kazakhstan	Asia	Kazakhstan:Qostanay, Karasu	4	5	3	12	2	2	3	1	6	43	8	5	7	9	3	3
2015Shevtsov#089	B. abortus K 61	Cattle	B.abortus bv6	Shevtsov2015 (http://www.ncbi.nlm.nih.gov/pubmed/26160544)	abortus C1	2008	36	254	72			Kazakhstan	Asia	Kazakhstan:Qostanay, Karasu	4	5	3	12	2	2	3	1	6	43	8	5	7	9	3	3
2015Shevtsov#090	B. abortus K 62	Cattle	B.abortus bv6	Shevtsov2015 (http://www.ncbi.nlm.nih.gov/pubmed/26160544)	abortus C1	2008	36	254	72			Kazakhstan	Asia	Kazakhstan:Qostanay, Karasu	4	5	3	12	2	2	3	1	6	43	8	5	7	9	3	3
2015Shevtsov#091	B. abortus K 63	Cattle	B.abortus bv6	Shevtsov2015 (http://www.ncbi.nlm.nih.gov/pubmed/26160544)	abortus C1	2008	36	254	72			Kazakhstan	Asia	Kazakhstan:Qostanay, Karasu	4	5	3	12	2	2	3	1	6	43	8	5	7	10	3	3
2015Shevtsov#092	B. abortus K 64	Cattle	B.abortus bv6	Shevtsov2015 (http://www.ncbi.nlm.nih.gov/pubmed/26160544)	abortus C1	2008	36	254	72			Kazakhstan	Asia	Kazakhstan:Qostanay, Karasu	4	5	3	12	2	2	3	1	6	43	8	5	7	9	3	3
2015Shevtsov#093	B. abortus K 2	Cattle	B.abortus bv6	Shevtsov2015 (http://www.ncbi.nlm.nih.gov/pubmed/26160544)	abortus C1	2008	36	254	72			Kazakhstan	Asia	Kazakhstan:Qostanay, Auleikol, Sosnovka	4	5	3	12	2	2	3	1	6	43	8	5	7	10	3	3
2015Shevtsov#094	B. abortus K 66	Cattle	B.abortus bv6	Shevtsov2015 (http://www.ncbi.nlm.nih.gov/pubmed/26160544)	abortus C1	2008	36	254	72			Kazakhstan	Asia	Kazakhstan:Qostanay, Karasu	4	5	3	12	2	2	3	1	6	43	8	5	7	9	3	3
2015Shevtsov#095	B. abortus K 67	Cattle	B.abortus bv6	Shevtsov2015 (http://www.ncbi.nlm.nih.gov/pubmed/26160544)	abortus C1	2008	36	254	72			Kazakhstan	Asia	Kazakhstan:Qostanay, Karasu	4	5	3	12	2	2	3	1	6	43	8	5	7	10	3	3
2015Shevtsov#096	B. abortus K 68	Cattle	B.abortus bv6	Shevtsov2015 (http://www.ncbi.nlm.nih.gov/pubmed/26160544)	abortus C1	2008	36	254	72			Kazakhstan	Asia	Kazakhstan:Qostanay, Karasu	4	5	3	12	2	2	3	1	6	43	8	5	7	10	3	3
2015Shevtsov#097	B. abortus K 6	Cattle	B.abortus bv6	Shevtsov2015 (http://www.ncbi.nlm.nih.gov/pubmed/26160544)	abortus C1	2009	36	254	72			Kazakhstan	Asia	Kazakhstan:Qostanay, Auleikol, Sosnovka	4	5	3	12	2	2	3	1	6	43	8	5	7	10	3	3
2015Shevtsov#098	B. abortus Kos 4104	Cattle	B.abortus	Shevtsov2015 (http://www.ncbi.nlm.nih.gov/pubmed/26160544)	abortus C1	2009	36	254	72			Kazakhstan	Asia	Kazakhstan:Qostanay, Denisov	4	5	3	12	2	2	3	1	6	43	8	5	7	10	3	3
2015Shevtsov#099	B. abortus Kos 4106	Cattle	B.abortus	Shevtsov2015 (http://www.ncbi.nlm.nih.gov/pubmed/26160544)	abortus C1	2009	36	254	72			Kazakhstan	Asia	Kazakhstan:Qostanay, Denisov	4	5	3	12	2	2	3	1	6	43	8	5	7	10	3	3
2015Shevtsov#100	B. abortus 1126	Cattle	B.abortus bv1	Shevtsov2015 (http://www.ncbi.nlm.nih.gov/pubmed/26160544)	abortus C1	2009	36	254	72			Kazakhstan	Asia	Kazakhstan:Qostanay, Fyodorov	4	5	3	12	2	2	3	1	6	43	8	5	7	10	3	3
2015Shevtsov#101	B. abortus Kos 4105	Cattle	B.abortus	Shevtsov2015 (http://www.ncbi.nlm.nih.gov/pubmed/26160544)	abortus C1	2009	36	254	72			Kazakhstan	Asia	Kazakhstan:Qostanay, Denisov	4	5	3	12	2	2	3	1	6	43	8	5	7	10	3	3
2015Shevtsov#102	B. abortus Kos 4108	Cattle	B.abortus	Shevtsov2015 (http://www.ncbi.nlm.nih.gov/pubmed/26160544)	abortus C1	2009	36	254	72			Kazakhstan	Asia	Kazakhstan:Qostanay, Denisov	4	5	3	12	2	2	3	1	6	43	8	5	7	10	3	3
2015Shevtsov#103	B. abortus Kos 4107	Cattle	B.abortus	Shevtsov2015 (http://www.ncbi.nlm.nih.gov/pubmed/26160544)	abortus C1	2009	36	254	72			Kazakhstan	Asia	Kazakhstan:Qostanay, Denisov	4	5	3	12	2	2	3	1	6	43	8	5	7	10	3	3
2015Shevtsov#104	B. abortus K 20	Cattle	B.abortus bv6	Shevtsov2015 (http://www.ncbi.nlm.nih.gov/pubmed/26160544)	abortus C1	2008	36	254	72			Kazakhstan	Asia	Kazakhstan:Qostanay, Auleikol, Sosnovka	4	5	3	12	2	2	3	1	6	43	8	5	7	9	3	3
2015Shevtsov#105	B. abortus 1058	Cattle	B.abortus bv1	Shevtsov2015 (http://www.ncbi.nlm.nih.gov/pubmed/26160544)	abortus C1	2010	36	254	72			Kazakhstan	Asia	Kazakhstan:Qostanay, Fyodorov	4	5	3	12	2	2	3	1	6	43	8	5	7	10	3	3
2015Shevtsov#106	B. abortus 1160	Cattle	B.abortus bv1	Shevtsov2015 (http://www.ncbi.nlm.nih.gov/pubmed/26160544)	abortus C1	2010	36	254	72			Kazakhstan	Asia	Kazakhstan:Qostanay, Fyodorov	4	5	3	12	2	2	3	1	6	43	8	5	7	10	3	3
2015Shevtsov#107	B. abortus 1169	Cattle	B.abortus bv1	Shevtsov2015 (http://www.ncbi.nlm.nih.gov/pubmed/26160544)	abortus C1	2010	36	254	72			Kazakhstan	Asia	Kazakhstan:Qostanay, Fyodorov	4	5	3	12	2	2	3	1	6	43	8	4	12	10	3	3
2015Shevtsov#108	B. abortus 1950	Cattle	B.abortus bv1	Shevtsov2015 (http://www.ncbi.nlm.nih.gov/pubmed/26160544)	abortus C1	2010	36	254	72			Kazakhstan	Asia	Kazakhstan:Qostanay, Fyodorov	4	5	3	12	2	2	3	1	6	43	8	5	7	10	3	3
2015Shevtsov#109	B. abortus 38	Cattle	B.abortus bv1	Shevtsov2015 (http://www.ncbi.nlm.nih.gov/pubmed/26160544)	abortus C1	2010	36	254	72			Kazakhstan	Asia	Kazakhstan:Qostanay, Fyodorov	4	5	3	12	2	2	3	1	6	43	8	5	7	10	3	3
2015Shevtsov#110	B. abortus 38 42	Cattle	B.abortus bv1	Shevtsov2015 (http://www.ncbi.nlm.nih.gov/pubmed/26160544)	abortus C1	2010	36	254	72			Kazakhstan	Asia	Kazakhstan:Qostanay, Fyodorov	4	5	3	12	2	2	3	1	6	43	8	5	7	10	3	3
2015Shevtsov#111	B. abortus 4253	Cattle	B.abortus bv1	Shevtsov2015 (http://www.ncbi.nlm.nih.gov/pubmed/26160544)	abortus C1	2010	36	254	72			Kazakhstan	Asia	Kazakhstan:Qostanay, Fyodorov	4	5	3	12	2	2	3	1	6	43	8	5	7	10	3	3
2015Shevtsov#112	B. abortus 43 62	Cattle	B.abortus bv1	Shevtsov2015 (http://www.ncbi.nlm.nih.gov/pubmed/26160544)	abortus C1	2010	36	254	72			Kazakhstan	Asia	Kazakhstan:Qostanay, Fyodorov	4	5	3	12	2	2	3	1	6	43	8	5	7	10	3	3
2015Shevtsov#113	B. abortus 1230	Cattle	B.abortus bv1	Shevtsov2015 (http://www.ncbi.nlm.nih.gov/pubmed/26160544)	abortus C1	2011	36	254	72			Kazakhstan	Asia	Kazakhstan:Qostanay, Fyodorov	4	5	3	12	2	2	3	1	6	43	8	5	7	10	3	3
2015Shevtsov#114	B. abortus 1238	Cattle	B.abortus bv1	Shevtsov2015 (http://www.ncbi.nlm.nih.gov/pubmed/26160544)	abortus C1	2011	36	254	72			Kazakhstan	Asia	Kazakhstan:Qostanay, Fyodorov	4	5	3	12	2	2	3	1	6	43	8	5	7	10	3	3
2015Shevtsov#115	B. abortus K 3	Cattle	B.abortus bv6	Shevtsov2015 (http://www.ncbi.nlm.nih.gov/pubmed/26160544)	abortus C1	2008	36	254	72			Kazakhstan	Asia	Kazakhstan:Qostanay, Auleikol, Sosnovka	4	5	3	12	2	2	3	1	6	43	8	5	7	10	3	3
2015Shevtsov#116	B. abortus 1057	Cattle	B.abortus bv1	Shevtsov2015 (http://www.ncbi.nlm.nih.gov/pubmed/26160544)	abortus C1	2011	36	254	72			Kazakhstan	Asia	Kazakhstan:Qostanay, Fyodorov	4	5	3	12	2	2	3	1	6	43	8	5	7	10	3	3
2015Shevtsov#117	B. abortus 1073	Cattle	B.abortus bv1	Shevtsov2015 (http://www.ncbi.nlm.nih.gov/pubmed/26160544)	abortus C1	2011	36	254	72			Kazakhstan	Asia	Kazakhstan:Qostanay, Fyodorov	4	5	3	12	2	2	3	1	6	43	8	5	7	10	3	3
2015Shevtsov#118	B. abortus 1077	Cattle	B.abortus bv1	Shevtsov2015 (http://www.ncbi.nlm.nih.gov/pubmed/26160544)	abortus C1	2011	36	254	72			Kazakhstan	Asia	Kazakhstan:Qostanay, Fyodorov	4	5	3	12	2	2	3	1	6	43	8	5	7	10	3	3
2015Shevtsov#119	B. abortus 1087	Cattle	B.abortus bv1	Shevtsov2015 (http://www.ncbi.nlm.nih.gov/pubmed/26160544)	abortus C1	2011	36	254	72			Kazakhstan	Asia	Kazakhstan:Qostanay, Fyodorov	4	5	3	12	2	2	3	1	6	43	8	5	7	10	3	3
2015Shevtsov#120	B. abortus 1097	Cattle	B.abortus bv1	Shevtsov2015 (http://www.ncbi.nlm.nih.gov/pubmed/26160544)	abortus C1	2011	36	254	72			Kazakhstan	Asia	Kazakhstan:Qostanay, Fyodorov	4	5	3	12	2	2	3	1	6	43	8	5	7	10	3	3
2015Shevtsov#121	B. abortus 1170	Cattle	B.abortus bv6	Shevtsov2015 (http://www.ncbi.nlm.nih.gov/pubmed/26160544)	abortus C1	2011	36	254	72			Kazakhstan	Asia	Kazakhstan:Qostanay, t. Rudnyi	4	5	3	12	2	2	3	1	6	43	8	5	7	10	3	3
2015Shevtsov#122	B. abortus 1229	Cattle	B.abortus bv1	Shevtsov2015 (http://www.ncbi.nlm.nih.gov/pubmed/26160544)	abortus C1	2011	36	254	72			Kazakhstan	Asia	Kazakhstan:Qostanay, Fyodorov	4	5	3	12	2	2	3	1	6	43	8	5	7	10	3	3
2015Shevtsov#123	B. abortus 1242	Cattle	B.abortus bv1	Shevtsov2015 (http://www.ncbi.nlm.nih.gov/pubmed/26160544)	abortus C1	2011	36	254	72			Kazakhstan	Asia	Kazakhstan:Qostanay, Fyodorov	4	5	3	12	2	2	3	1	6	43	8	5	7	10	3	3
2015Shevtsov#124	B. abortus 1247	Cattle	B.abortus bv6	Shevtsov2015 (http://www.ncbi.nlm.nih.gov/pubmed/26160544)	abortus C1	2011	36	254	72			Kazakhstan	Asia	Kazakhstan:Qostanay, t. Rudnyi	4	5	3	12	2	2	3	1	6	43	8	4	12	10	3	3
2015Shevtsov#125	B. abortus 670	Cattle	B.abortus bv1	Shevtsov2015 (http://www.ncbi.nlm.nih.gov/pubmed/26160544)	abortus C1	2011	36	254	72			Kazakhstan	Asia	Kazakhstan:Qostanay, Fyodorov	4	5	3	12	2	2	3	1	6	43	8	5	7	10	3	3
2016Shevtsova#001	228-15-B/G (6)	Cattle	B.abortus	Shevtsova2016 (https://www.ncbi.nlm.nih.gov/pubmed/27907105)	abortus C1	2015	36	254	72			Kazakhstan	Asia	Kazakhstan:Akmola, Celinogradski, Tasty	4	5	3	12	2	2	3	1	6	43	8	4	6	8	3	3
2016Shevtsova#002	228-15-B/G (2)	Cattle	B.abortus	Shevtsova2016 (https://www.ncbi.nlm.nih.gov/pubmed/27907105)	abortus C1	2015	36	254	72			Kazakhstan	Asia	Kazakhstan:Akmola, Celinogradski, Tasty	4	5	3	12	2	2	3	1	6	43	8	4	6	8	3	3
2016Shevtsova#003	228-15-B/G (11)	Cattle	B.abortus	Shevtsova2016 (https://www.ncbi.nlm.nih.gov/pubmed/27907105)	abortus C1	2015	36	254	72			Kazakhstan	Asia	Kazakhstan:Akmola, Celinogradski, Tasty	4	5	3	12	2	2	3	1	6	43	8	4	6	8	3	3
2016Shevtsova#004	228-15-B/G (5)	Cattle	B.abortus	Shevtsova2016 (https://www.ncbi.nlm.nih.gov/pubmed/27907105)	abortus C1	2015	36	254	72			Kazakhstan	Asia	Kazakhstan:Akmola, Celinogradski, Tasty	4	5	3	12	2	2	3	1	6	43	8	4	6	8	3	3
2016Shevtsova#005	228-15-B/G (18)	Cattle	B.abortus	Shevtsova2016 (https://www.ncbi.nlm.nih.gov/pubmed/27907105)	abortus C1	2015	36	254	72			Kazakhstan	Asia	Kazakhstan:Akmola, Celinogradski, Tasty	4	5	3	12	2	2	3	1	6	43	8	4	6	8	3	3
2016Shevtsova#006	228-15-B/G (7)	Cattle	B.abortus	Shevtsova2016 (https://www.ncbi.nlm.nih.gov/pubmed/27907105)	abortus C1	2015	36	254	72			Kazakhstan	Asia	Kazakhstan:Akmola, Celinogradski, Tasty	4	5	3	12	2	2	3	1	6	43	8	4	6	8	3	3
2016Shevtsova#007	228-15-B/G (8)	Cattle	B.abortus	Shevtsova2016 (https://www.ncbi.nlm.nih.gov/pubmed/27907105)	abortus C1	2015	36	254	72			Kazakhstan	Asia	Kazakhstan:Akmola, Celinogradski, Tasty	4	5	3	12	2	2	3	1	6	43	8	4	6	8	3	3
2016Shevtsova#008	228-15-B/G (19)	Cattle	B.abortus	Shevtsova2016 (https://www.ncbi.nlm.nih.gov/pubmed/27907105)	abortus C1	2015	36	254	72			Kazakhstan	Asia	Kazakhstan:Akmola, Celinogradski, Tasty	4	5	3	12	2	2	3	1	6	43	8	4	6	8	3	3
2016Shevtsova#009	228-15-B/G (12)	Cattle	B.abortus	Shevtsova2016 (https://www.ncbi.nlm.nih.gov/pubmed/27907105)	abortus C1	2015	36	254	72			Kazakhstan	Asia	Kazakhstan:Akmola, Celinogradski, Tasty	4	5	3	12	2	2	3	1	6	43	8	4	6	8	3	3
2016Shevtsova#010	228-15-B/G (17)	Cattle	B.abortus	Shevtsova2016 (https://www.ncbi.nlm.nih.gov/pubmed/27907105)	abortus C1	2015	36	254	72			Kazakhstan	Asia	Kazakhstan:Akmola, Celinogradski, Tasty	4	5	3	12	2	2	3	1	6	43	8	4	6	8	3	3
2016Shevtsova#011	228-15-B/G (20)	Cattle	B.abortus	Shevtsova2016 (https://www.ncbi.nlm.nih.gov/pubmed/27907105)	abortus C1	2015	36	254	72			Kazakhstan	Asia	Kazakhstan:Akmola, Celinogradski, Tasty	4	5	3	12	2	2	3	1	6	43	8	4	6	8	3	3
2016Shevtsova#012	228-15-B/G (3)	Cattle	B.abortus	Shevtsova2016 (https://www.ncbi.nlm.nih.gov/pubmed/27907105)	abortus C1	2015	36	254	72			Kazakhstan	Asia	Kazakhstan:Akmola, Celinogradski, Tasty	4	5	3	12	2	2	3	1	6	43	8	4	6	8	3	3
2016Shevtsova#013	228-15-B/G (13)	Cattle	B.abortus	Shevtsova2016 (https://www.ncbi.nlm.nih.gov/pubmed/27907105)	abortus C1	2015	36	254	72			Kazakhstan	Asia	Kazakhstan:Akmola, Celinogradski, Tasty	4	5	3	12	2	2	3	1	6	43	8	4	6	8	3	3
2016Shevtsova#014	228-15-B/G (16)	Cattle	B.abortus	Shevtsova2016 (https://www.ncbi.nlm.nih.gov/pubmed/27907105)	abortus C1	2015	36	254	72			Kazakhstan	Asia	Kazakhstan:Akmola, Celinogradski, Tasty	4	5	3	12	2	2	3	1	6	43	8	4	6	8	3	3
2016Shevtsova#015	228-15-B/G (9)	Cattle	B.abortus	Shevtsova2016 (https://www.ncbi.nlm.nih.gov/pubmed/27907105)	abortus C1	2015	36	254	72			Kazakhstan	Asia	Kazakhstan:Akmola, Celinogradski, Tasty	4	5	3	12	2	2	3	1	6	43	8	4	6	8	3	3
2016Shevtsova#016	228-15-B/G (10)	Cattle	B.abortus	Shevtsova2016 (https://www.ncbi.nlm.nih.gov/pubmed/27907105)	abortus C1	2015	36	254	72			Kazakhstan	Asia	Kazakhstan:Akmola, Celinogradski, Tasty	4	5	3	12	2	2	3	1	6	43	8	4	6	8	3	3
2016Shevtsova#017	228-15-B/G (4)	Cattle	B.abortus	Shevtsova2016 (https://www.ncbi.nlm.nih.gov/pubmed/27907105)	abortus C1	2015	36	254	72			Kazakhstan	Asia	Kazakhstan:Akmola, Celinogradski, Tasty	4	5	3	12	2	2	3	1	6	43	8	4	6	8	3	3
2016Shevtsova#018	82 SR	vaccine	B.abortus	Shevtsova2016 (https://www.ncbi.nlm.nih.gov/pubmed/27907105)	abortus C1		36	254	72						4	5	3	12	2	2	3	1	6	43	8	4	8	7	3	3
2016Shevtsova#019	228-15-B/G (14)	Cattle	B.abortus	Shevtsova2016 (https://www.ncbi.nlm.nih.gov/pubmed/27907105)	abortus C1	2015	36	254	72			Kazakhstan	Asia	Kazakhstan:Akmola, Celinogradski, Tasty	4	5	3	12	2	2	3	1	6	43	8	4	6	8	3	3
2016Shevtsova#020	304/2-15-G (1)	Cattle	B.abortus	Shevtsova2016 (https://www.ncbi.nlm.nih.gov/pubmed/27907105)	abortus C1	2015	36	254	72			Kazakhstan	Asia	Kazakhstan:East-Kazakhstan, Tarbagatayskiy, Ekpinskiy	4	5	3	12	2	2	3	1	6	43	8	5	6	7	3	3
2016Shevtsova#021	243-15-G	Cattle	B.abortus	Shevtsova2016 (https://www.ncbi.nlm.nih.gov/pubmed/27907105)	abortus C1	2015	36	254	72			Kazakhstan	Asia	Kazakhstan:Karaganda, BucharZhyrau, Ushtobe	4	5	3	12	2	2	3	1	6	43	8	5	4	5	3	3
2016Shevtsova#022	57al2	Cattle	B.abortus	Shevtsova2016 (https://www.ncbi.nlm.nih.gov/pubmed/27907105)	abortus C2	1957	28	276	82			Kazakhstan	Asia	Kazakhstan:Almaty, Eskeldi	4	5	4	12	2	2	3	3	6	43	8	4	4	3	4	5
2016Shevtsova#023	52Al	Cattle	B.abortus	Shevtsova2016 (https://www.ncbi.nlm.nih.gov/pubmed/27907105)	abortus C1	1952	36	254	72			Kazakhstan	Asia	Kazakhstan:Almaty, Eskeldi	4	5	3	12	2	2	3	1	6	43	8	5	7	10	3	3
2016Shevtsova#024	85Ak	Cattle	B.abortus	Shevtsova2016 (https://www.ncbi.nlm.nih.gov/pubmed/27907105)	abortus C2	1985	28	276	82			Kazakhstan	Asia	Kazakhstan:Akmola, Esil, Razdol'nyy	4	5	4	12	2	2	3	3	6	43	8	4	4	3	4	5
2016Shevtsova#025	69At	Cattle	B.abortus	Shevtsova2016 (https://www.ncbi.nlm.nih.gov/pubmed/27907105)	abortus C1	1969	36	254	72			Kazakhstan	Asia	Kazakhstan:Atyrau, Kurmangazy, Balyqshy	4	5	3	12	2	2	3	1	6	43	8	5	7	10	3	3
2016Shevtsova#026	69AtCam	Camel	B.abortus	Shevtsova2016 (https://www.ncbi.nlm.nih.gov/pubmed/27907105)	abortus C1	1969	36	254	72			Kazakhstan	Asia	Kazakhstan:Atyrau, Kurmangazy, Balkuduk	4	5	3	12	2	2	3	1	6	43	8	5	6	7	3	3
2016Shevtsova#027	1106	Cattle	B.abortus	Shevtsova2016 (https://www.ncbi.nlm.nih.gov/pubmed/27907105)	abortus C1	1961	36	254	72			Kazakhstan	Asia	Kazakhstan:Almaty, Enbekshikazakh, Esik	4	5	3	12	2	2	3	1	6	43	8	4	7	6	3	3
2016Shevtsova#028	68Al	Cattle	B.abortus	Shevtsova2016 (https://www.ncbi.nlm.nih.gov/pubmed/27907105)	abortus C2	1968	28	276	82			Kazakhstan	Asia	Kazakhstan:Almaty, Zhambyl, Karachingil	4	5	4	12	2	2	3	3	6	43	8	3	6	3	3	5
2016Shevtsova#029	59Al	Cattle	B.abortus	Shevtsova2016 (https://www.ncbi.nlm.nih.gov/pubmed/27907105)	abortus C1	1959	36	254	72			Kazakhstan	Asia	Kazakhstan:Almaty	4	5	3	12	2	2	3	1	6	43	8	3	3	7	3	3
2016Shevtsova#030	53Al	Cattle	B.abortus	Shevtsova2016 (https://www.ncbi.nlm.nih.gov/pubmed/27907105)	abortus C1	1953	38	252	339			Kazakhstan	Asia	Kazakhstan:Almaty, Eskeldi	2	5	3	12	2	2	3	1	6	43	8	4	8	5	3	3
2016Shevtsova#031	1947	Cattle	B.abortus	Shevtsova2016 (https://www.ncbi.nlm.nih.gov/pubmed/27907105)	abortus C1	1947	36	279	340			Kazakhstan	Asia	Kazakhstan:Karasay, Almaty, Kaskelen	4	5	3	12	2	2	3	1	4	43	8	4	5	5	3	3
2016Shevtsova#032	69WKR	Cattle	B.abortus	Shevtsova2016 (https://www.ncbi.nlm.nih.gov/pubmed/27907105)	abortus C1	1969	36	254	72			Kazakhstan	Asia	Kazakhstan:West-Kazakhstan, Terekti	4	5	3	12	2	2	3	1	6	43	8	3	3	7	3	3
2016Shevtsova#033	65Ak	Cattle	B.abortus	Shevtsova2016 (https://www.ncbi.nlm.nih.gov/pubmed/27907105)	abortus C1	1965	36	254	72			Kazakhstan	Asia	Kazakhstan:Akmola	4	5	3	12	2	2	3	1	6	43	8	5	7	6	3	3
2016Shevtsova#034	70Ak	Cattle	B.abortus	Shevtsova2016 (https://www.ncbi.nlm.nih.gov/pubmed/27907105)	abortus C1	1970	36	254	72			Kazakhstan	Asia	Kazakhstan:Akmola, Celinogradski	4	5	3	12	2	2	3	1	6	43	8	5	7	6	3	3
2016Shevtsova#035	43Al	Cattle	B.abortus	Shevtsova2016 (https://www.ncbi.nlm.nih.gov/pubmed/27907105)	abortus C2	1943	28	276	82			Kazakhstan	Asia	Kazakhstan:Almaty	4	5	4	12	2	2	3	3	6	43	8	4	4	3	4	5
2016Shevtsova#036	67Al	Cattle	B.abortus	Shevtsova2016 (https://www.ncbi.nlm.nih.gov/pubmed/27907105)	abortus C1	1967	36	254	72			Kazakhstan	Asia	Kazakhstan:Karasay, Almaty, Kaskelen	4	5	3	12	2	2	3	1	6	43	8	4	7	6	3	3
2016Shevtsova#037	60Al	Cattle	B.abortus	Shevtsova2016 (https://www.ncbi.nlm.nih.gov/pubmed/27907105)	abortus C1	1960	38	280	341			Kazakhstan	Asia	Kazakhstan:Almaty	2	5	3	12	2	2	3	1	7	43	8	4	9	6	3	3
2016Shevtsova#038	1105	Cattle	B.abortus	Shevtsova2016 (https://www.ncbi.nlm.nih.gov/pubmed/27907105)	abortus C1	1961	36	254	72			Kazakhstan	Asia	Kazakhstan:Almaty, Enbekshikazakh, Esik	4	5	3	12	2	2	3	1	6	43	8	4	7	6	3	3
2016Shevtsova#039	68Al	Cattle	B.abortus	Shevtsova2016 (https://www.ncbi.nlm.nih.gov/pubmed/27907105)	abortus C1	1968	36	254	72			Kazakhstan	Asia	Kazakhstan:Almaty, Enbekshikazakh	4	5	3	12	2	2	3	1	6	43	8	3	3	7	3	3
2016Shevtsova#040	66Al	Cattle	B.abortus	Shevtsova2016 (https://www.ncbi.nlm.nih.gov/pubmed/27907105)	abortus C1	1966	36	254	72			Kazakhstan	Asia	Kazakhstan:Almaty	4	5	3	12	2	2	3	1	6	43	8	4	8	8	3	3
2016Shevtsova#041	57Al	Cattle	B.abortus	Shevtsova2016 (https://www.ncbi.nlm.nih.gov/pubmed/27907105)	abortus C1	1957	36	254	72			Kazakhstan	Asia	Kazakhstan:Almaty	4	5	3	12	2	2	3	1	6	43	8	5	7	10	3	3
2016Shevtsova#042	70Al	Cattle	B.abortus	Shevtsova2016 (https://www.ncbi.nlm.nih.gov/pubmed/27907105)	abortus C1	1970	36	254	72			Kazakhstan	Asia	Kazakhstan:Almaty, Alakol	4	5	3	12	2	2	3	1	6	43	8	5	6	3	3	3
2016Shevtsova#043	67WKR	Cattle	B.abortus	Shevtsova2016 (https://www.ncbi.nlm.nih.gov/pubmed/27907105)	abortus C1	1967	36	254	72			Kazakhstan	Asia	Kazakhstan:West-Kazakhstan	4	5	3	12	2	2	3	1	6	43	8	3	3	7	3	3
2016Shevtsova#044	57Al	Cattle	B.abortus	Shevtsova2016 (https://www.ncbi.nlm.nih.gov/pubmed/27907105)	abortus C1	1957	36	254	72			Kazakhstan	Asia	Kazakhstan:Almaty	4	5	3	12	2	2	3	1	6	43	8	5	7	5	3	3
2016Shevtsova#045	48WKR	Cattle	B.abortus	Shevtsova2016 (https://www.ncbi.nlm.nih.gov/pubmed/27907105)	abortus C1	1948	36	254	72			Kazakhstan	Asia	Kazakhstan:West-Kazakhstan	4	5	3	12	2	2	3	1	6	43	8	5	7	6	3	3
2016Shevtsova#046	69WKR	Cattle	B.abortus	Shevtsova2016 (https://www.ncbi.nlm.nih.gov/pubmed/27907105)	abortus C1	1969	36	254	72			Kazakhstan	Asia	Kazakhstan:West-Kazakhstan, Terekti	4	5	3	12	2	2	3	1	6	43	8	5	7	6	3	3
2016Shevtsova#047	109-15-G (5)	Cattle	B.abortus	Shevtsova2016 (https://www.ncbi.nlm.nih.gov/pubmed/27907105)	abortus C1	2015	36	254	72			Kazakhstan	Asia	Kazakhstan:Akmola, Celinogradski, Tasty	4	5	3	12	2	2	3	1	6	43	8	4	7	8	3	3
2016Shevtsova#048	160-15-G (20)	Cattle	B.abortus	Shevtsova2016 (https://www.ncbi.nlm.nih.gov/pubmed/27907105)	abortus C1	2015	36	254	72			Kazakhstan	Asia	Kazakhstan:Akmola, Celinogradski, Tasty	4	5	3	12	2	2	3	1	6	43	8	4	6	8	3	3
2016Shevtsova#049	160-15-G (19)	Cattle	B.abortus	Shevtsova2016 (https://www.ncbi.nlm.nih.gov/pubmed/27907105)	abortus C1	2015	36	254	72			Kazakhstan	Asia	Kazakhstan:Akmola, Celinogradski, Tasty	4	5	3	12	2	2	3	1	6	43	8	4	6	8	3	3
2016Shevtsova#050	160-15-G (18)	Cattle	B.abortus	Shevtsova2016 (https://www.ncbi.nlm.nih.gov/pubmed/27907105)	abortus C1	2015	36	254	72			Kazakhstan	Asia	Kazakhstan:Akmola, Celinogradski, Tasty	4	5	3	12	2	2	3	1	6	43	8	4	6	8	3	3
2016Shevtsova#051	160-15-G (17)	Cattle	B.abortus	Shevtsova2016 (https://www.ncbi.nlm.nih.gov/pubmed/27907105)	abortus C1	2015	36	254	72			Kazakhstan	Asia	Kazakhstan:Akmola, Celinogradski, Tasty	4	5	3	12	2	2	3	1	6	43	8	4	6	8	3	3
2016Shevtsova#052	160-15-G (16)	Cattle	B.abortus	Shevtsova2016 (https://www.ncbi.nlm.nih.gov/pubmed/27907105)	abortus C1	2015	36	254	72			Kazakhstan	Asia	Kazakhstan:Akmola, Celinogradski, Tasty	4	5	3	12	2	2	3	1	6	43	8	4	6	8	3	3
2016Shevtsova#053	160-15-G (15)	Cattle	B.abortus	Shevtsova2016 (https://www.ncbi.nlm.nih.gov/pubmed/27907105)	abortus C1	2015	36	254	72			Kazakhstan	Asia	Kazakhstan:Akmola, Celinogradski, Tasty	4	5	3	12	2	2	3	1	6	43	8	4	5	8	3	3
2016Shevtsova#054	160-15-G (13)	Cattle	B.abortus	Shevtsova2016 (https://www.ncbi.nlm.nih.gov/pubmed/27907105)	abortus C1	2015	36	254	72			Kazakhstan	Asia	Kazakhstan:Akmola, Celinogradski, Tasty	4	5	3	12	2	2	3	1	6	43	8	4	7	8	3	3
2016Shevtsova#055	160-15-G (11)	Cattle	B.abortus	Shevtsova2016 (https://www.ncbi.nlm.nih.gov/pubmed/27907105)	abortus C1	2015	36	254	72			Kazakhstan	Asia	Kazakhstan:Akmola, Celinogradski, Tasty	4	5	3	12	2	2	3	1	6	43	8	4	6	8	3	3
2016Shevtsova#056	160-15-G (10)	Cattle	B.abortus	Shevtsova2016 (https://www.ncbi.nlm.nih.gov/pubmed/27907105)	abortus C1	2015	36	254	72			Kazakhstan	Asia	Kazakhstan:Akmola, Celinogradski, Tasty	4	5	3	12	2	2	3	1	6	43	8	4	6	8	3	3
2016Shevtsova#057	160-15-G (9)	Cattle	B.abortus	Shevtsova2016 (https://www.ncbi.nlm.nih.gov/pubmed/27907105)	abortus C1	2015	36	254	72			Kazakhstan	Asia	Kazakhstan:Akmola, Celinogradski, Tasty	4	5	3	12	2	2	3	1	6	43	8	4	6	8	3	3
2016Shevtsova#058	160-15-G (6)	Cattle	B.abortus	Shevtsova2016 (https://www.ncbi.nlm.nih.gov/pubmed/27907105)	abortus C1	2015	36	254	72			Kazakhstan	Asia	Kazakhstan:Akmola, Celinogradski, Tasty	4	5	3	12	2	2	3	1	6	43	8	4	6	8	3	3
2016Shevtsova#059	160-15-G (5)	Cattle	B.abortus	Shevtsova2016 (https://www.ncbi.nlm.nih.gov/pubmed/27907105)	abortus C1	2015	36	254	72			Kazakhstan	Asia	Kazakhstan:Akmola, Celinogradski, Tasty	4	5	3	12	2	2	3	1	6	43	8	4	6	6	3	3
2016Shevtsova#060	160-15-G (1)	Cattle	B.abortus	Shevtsova2016 (https://www.ncbi.nlm.nih.gov/pubmed/27907105)	abortus C1	2015	36	254	72			Kazakhstan	Asia	Kazakhstan:Akmola, Celinogradski, Tasty	4	5	3	12	2	2	3	1	6	43	8	4	6	8	3	3
2016Shevtsova#061	116/2-15-G (25)	Cattle	B.abortus	Shevtsova2016 (https://www.ncbi.nlm.nih.gov/pubmed/27907105)	abortus C1	2015	36	254	72			Kazakhstan	Asia	Kazakhstan:West-Kazakhstan, Taskalinskiy, Mereyskiy	4	5	3	12	2	2	3	1	6	43	8	4	7	8	3	3
2016Shevtsova#062	116/2-15-G (24)	Cattle	B.abortus	Shevtsova2016 (https://www.ncbi.nlm.nih.gov/pubmed/27907105)	abortus C1	2015	36	254	72			Kazakhstan	Asia	Kazakhstan:West-Kazakhstan, Akzhaikskiy, Budarinskiy	4	5	3	12	2	2	3	1	6	43	8	4	7	8	3	3
2016Shevtsova#063	116/2-15-G (22)	Cattle	B.abortus	Shevtsova2016 (https://www.ncbi.nlm.nih.gov/pubmed/27907105)	abortus C1	2015	36	254	72			Kazakhstan	Asia	Kazakhstan:West-Kazakhstan, Zhangalinskiy, Kyzyloba	4	5	3	12	2	2	3	1	6	43	8	4	7	8	3	3
2016Shevtsova#064	116/2-15-G (21)	Cattle	B.abortus	Shevtsova2016 (https://www.ncbi.nlm.nih.gov/pubmed/27907105)	abortus C1	2015	36	254	72			Kazakhstan	Asia	Kazakhstan:West-Kazakhstan, Karatubinskiy, Koskolskiy	4	5	3	12	2	2	3	1	6	43	8	5	9	11	3	3
2016Shevtsova#065	116/2-15-G (20)	Cattle	B.abortus	Shevtsova2016 (https://www.ncbi.nlm.nih.gov/pubmed/27907105)	abortus C1	2015	36	242	70			Kazakhstan	Asia	Kazakhstan:West-Kazakhstan, Akzhaikskiy, Budarinskiy	4	5	3	12	2	2	3	1	7	43	8	6	5	7	3	3
2016Shevtsova#066	116/2-15-G (19)	Cattle	B.abortus	Shevtsova2016 (https://www.ncbi.nlm.nih.gov/pubmed/27907105)	abortus C1	2015	36	254	72			Kazakhstan	Asia	Kazakhstan:West-Kazakhstan, Zhangalinskiy, Masteksayskiy	4	5	3	12	2	2	3	1	6	43	8	5	13	4	3	3
2016Shevtsova#067	052/1-15-G	Cattle	B.abortus	Shevtsova2016 (https://www.ncbi.nlm.nih.gov/pubmed/27907105)	abortus C1	2015	36	254	72			Kazakhstan	Asia	Kazakhstan:North-Kazakhstan, Kyzyljarskii, Rasvet	4	5	3	12	2	2	3	1	6	43	8	7	5	5	3	3
2016Shevtsova#068	116/2-15-G (18)	Cattle	B.abortus	Shevtsova2016 (https://www.ncbi.nlm.nih.gov/pubmed/27907105)	abortus C1	2015	36	254	72			Kazakhstan	Asia	Kazakhstan:Terektinskiy, Akzhaikskiy	4	5	3	12	2	2	3	1	6	43	8	5	9	11	3	3
2016Shevtsova#069	116/2-15-G (17)	Cattle	B.abortus	Shevtsova2016 (https://www.ncbi.nlm.nih.gov/pubmed/27907105)	abortus C1	2015	36	242	70			Kazakhstan	Asia	Kazakhstan:West-Kazakhstan, Taskalinskiy, Mereyskiy	4	5	3	12	2	2	3	1	7	43	8	6	5	7	3	3
2016Shevtsova#070	116/2-15-G (16)	Cattle	B.abortus	Shevtsova2016 (https://www.ncbi.nlm.nih.gov/pubmed/27907105)	abortus C1	2015	36	254	72			Kazakhstan	Asia	Kazakhstan:West-Kazakhstan, Karatubinskiy, Koskolskiy	4	5	3	12	2	2	3	1	6	43	8	5	9	11	3	3
2016Shevtsova#071	116/2-15-G (15)	Cattle	B.abortus	Shevtsova2016 (https://www.ncbi.nlm.nih.gov/pubmed/27907105)	abortus C1	2015	36	254	72			Kazakhstan	Asia	Kazakhstan:West-Kazakhstan, Karatubinskiy, Koskolskiy	4	5	3	12	2	2	3	1	6	43	8	5	9	11	3	3
2016Shevtsova#072	116/2-15-G (14)	Cattle	B.abortus	Shevtsova2016 (https://www.ncbi.nlm.nih.gov/pubmed/27907105)	abortus C1	2015	36	254	72			Kazakhstan	Asia	Kazakhstan:West-Kazakhstan, Karatubinskiy, Koskolskiy	4	5	3	12	2	2	3	1	6	43	8	5	9	11	3	3
2016Shevtsova#073	116/2-15-G (13)	Cattle	B.abortus	Shevtsova2016 (https://www.ncbi.nlm.nih.gov/pubmed/27907105)	abortus C1	2015	36	254	72			Kazakhstan	Asia	Kazakhstan:West-Kazakhstan, Zhangalinskiy, Kyzyloba	4	5	3	12	2	2	3	1	6	43	8	4	7	8	3	3
2016Shevtsova#074	116/2-15-G (12)	Cattle	B.abortus	Shevtsova2016 (https://www.ncbi.nlm.nih.gov/pubmed/27907105)	abortus C1	2015	36	254	72			Kazakhstan	Asia	Kazakhstan:West-Kazakhstan, Taskalinskiy, Mereyskiy	4	5	3	12	2	2	3	1	6	43	8	4	8	6	3	3
2016Shevtsova#075	116/2-15-G (11)	Cattle	B.abortus	Shevtsova2016 (https://www.ncbi.nlm.nih.gov/pubmed/27907105)	abortus C1	2015	36	254	72			Kazakhstan	Asia	Kazakhstan:West-Kazakhstan, Karatubinskiy, Koskolskiy	4	5	3	12	2	2	3	1	6	43	8	5	9	11	3	3
2016Shevtsova#076	116/2-15-G (10)	Cattle	B.abortus	Shevtsova2016 (https://www.ncbi.nlm.nih.gov/pubmed/27907105)	abortus C1	2015	36	254	72			Kazakhstan	Asia	Kazakhstan:West-Kazakhstan, Zhangalinskiy, Masteksayskiy	4	5	3	12	2	2	3	1	6	43	8	4	7	6	3	3
2016Shevtsova#077	116/2-15-G (8)	Cattle	B.abortus	Shevtsova2016 (https://www.ncbi.nlm.nih.gov/pubmed/27907105)	abortus C1	2015	36	254	72			Kazakhstan	Asia	Kazakhstan:West-Kazakhstan, Taskalinskiy, Mereyskiy	4	5	3	12	2	2	3	1	6	43	8	5	9	11	3	3
2016Shevtsova#078	116/2-15-G (7)	Cattle	B.abortus	Shevtsova2016 (https://www.ncbi.nlm.nih.gov/pubmed/27907105)	abortus C1	2015	36	242	70			Kazakhstan	Asia	Kazakhstan:West-Kazakhstan, Bokeiordinskiy, Saychinskyi	4	5	3	12	2	2	3	1	7	43	8	6	5	7	3	3
2016Shevtsova#079	116/2-15-G (6)	Cattle	B.abortus	Shevtsova2016 (https://www.ncbi.nlm.nih.gov/pubmed/27907105)	abortus C1	2015	36	242	70			Kazakhstan	Asia	Kazakhstan:West-Kazakhstan, Taskalinskiy, Mereyskiy	4	5	3	12	2	2	3	1	7	43	8	6	5	7	3	3
2016Shevtsova#080	116/2-15-G (5)	Cattle	B.abortus	Shevtsova2016 (https://www.ncbi.nlm.nih.gov/pubmed/27907105)	abortus C1	2015	36	242	70			Kazakhstan	Asia	Kazakhstan:West-Kazakhstan, Taskalinskiy, Mereyskiy	4	5	3	12	2	2	3	1	7	43	8	6	5	7	3	3
2016Shevtsova#081	116/2-15-G (4)	Cattle	B.abortus	Shevtsova2016 (https://www.ncbi.nlm.nih.gov/pubmed/27907105)	abortus C1	2015	36	254	72			Kazakhstan	Asia	Kazakhstan:West-Kazakhstan, Zhangalinskiy, Kyzyloba	4	5	3	12	2	2	3	1	6	43	8	4	8	6	3	3
2016Shevtsova#082	116/2-15-G (3)	Cattle	B.abortus	Shevtsova2016 (https://www.ncbi.nlm.nih.gov/pubmed/27907105)	abortus C1	2015	36	254	72			Kazakhstan	Asia	Kazakhstan:West-Kazakhstan, Syrymskyi, Sholakankaty	4	5	3	12	2	2	3	1	6	43	8	4	7	8	3	3
2016Shevtsova#083	116/2-15-G (2)	Cattle	B.abortus	Shevtsova2016 (https://www.ncbi.nlm.nih.gov/pubmed/27907105)	abortus C1	2015	36	254	72			Kazakhstan	Asia	Kazakhstan:West-Kazakhstan, Karatubinskiy, Koskolskiy	4	5	3	12	2	2	3	1	6	43	8	5	9	11	3	3
2016Shevtsova#084	116/2-15-G (1)	Cattle	B.abortus	Shevtsova2016 (https://www.ncbi.nlm.nih.gov/pubmed/27907105)	abortus C1	2015	36	242	70			Kazakhstan	Asia	Kazakhstan:West-Kazakhstan, Taskalinskiy, Mereyskiy	4	5	3	12	2	2	3	1	7	43	8	6	5	7	3	3
2016Shevtsova#085	155-15-G (7)	Cattle	B.abortus	Shevtsova2016 (https://www.ncbi.nlm.nih.gov/pubmed/27907105)	abortus C1	2015	36	254	72			Kazakhstan	Asia	Kazakhstan:Akmola, Celinogradski, Tasty	4	5	3	12	2	2	3	1	6	43	8	4	6	8	3	3
2016Shevtsova#086	040-15-G	Cattle	B.abortus	Shevtsova2016 (https://www.ncbi.nlm.nih.gov/pubmed/27907105)	abortus C1	2015	36	254	72			Kazakhstan	Asia	Kazakhstan:East-Kazakhstan, Beskaragai, Zhetyzhar, Lesnoe	4	5	3	12	2	2	3	1	6	43	8	4	8	11	3	3
2016Shevtsova#087	155-15-G (2)	Cattle	B.abortus	Shevtsova2016 (https://www.ncbi.nlm.nih.gov/pubmed/27907105)	abortus C1	2015	36	254	72			Kazakhstan	Asia	Kazakhstan:Akmola, Celinogradski, Tasty	4	5	3	12	2	2	3	1	6	43	8	4	6	8	3	3
2016Shevtsova#088	150-15-G (13)	Cattle	B.abortus	Shevtsova2016 (https://www.ncbi.nlm.nih.gov/pubmed/27907105)	abortus C1	2015	36	254	72			Kazakhstan	Asia	Kazakhstan:Akmola, Celinogradski, Tasty	4	5	3	12	2	2	3	1	6	43	8	4	6	8	3	3
2016Shevtsova#089	113-15-G (10)	Cattle	B.abortus	Shevtsova2016 (https://www.ncbi.nlm.nih.gov/pubmed/27907105)	abortus C1	2015	167	278	338			Kazakhstan	Asia	Kazakhstan:Karaganda, Aktogayskiy, Karamende bi	3	5	3	12	2	2	3	1	6	43	8	4	6	4	3	3
2016Shevtsova#090	113-15-G (1)	Cattle	B.abortus	Shevtsova2016 (https://www.ncbi.nlm.nih.gov/pubmed/27907105)	abortus C1	2015	167	278	338			Kazakhstan	Asia	Kazakhstan:Karaganda, Nurinskyi, Zarechnoe	3	5	3	12	2	2	3	1	6	43	8	4	6	4	3	3
2016Shevtsova#091	S19	vaccine	B.abortus	Shevtsova2016 (https://www.ncbi.nlm.nih.gov/pubmed/27907105)	abortus C2		28	276	82						4	5	4	12	2	2	3	3	6	43	8	3	5	3	3	5
2016Shevtsova#092	RB51	vaccine	B.abortus Rough	Shevtsova2016 (https://www.ncbi.nlm.nih.gov/pubmed/27907105)	abortus C2_RB51_2308		27	274	79						4	5	4	12	2	3	3	3	6	43	8	3	7	3	3	5
2016Shevtsova#093	REF 544	Cattle	B.abortus	Shevtsova2016 (https://www.ncbi.nlm.nih.gov/pubmed/27907105)	abortus C2		28	268	83						4	5	4	12	2	2	3	3	5	43	8	3	5	3	4	5
2017Hanot-Mambres#07	L3/129	Human	B.abortus bv1	Hanot-Mambres (https://www.ncbi.nlm.nih.gov/pubmed/28384245)	abortus C2	2000	28	276	82			Belgium	Europe (west)	Belgium	4	5	4	12	2	2	3	3	6	43	8	3	1	6	3	6
2017Hanot-Mambres#22	L3/173	Human	B.abortus bv1	Hanot-Mambres (https://www.ncbi.nlm.nih.gov/pubmed/28384245)	abortus C2	2010	185	297	363			Belgium	Europe (west)	Belgium	4	6	3	12	2	2	3	3	6	43	8	5	4	3	5	5
2017Hernández-Mora#001	baboCR11	Cattle	B.abortus	Hernández-Mora2017 (https://www.ncbi.nlm.nih.gov/pubmed/28797045)	abortus C2	2003	29	273	80			Costa Rica	America (central)	Costa Rica	4	5	4	12	2	1	3	3	6	43	8	3	4	3	3	5
2017Hernández-Mora#002	baboCR4	Cattle	B.abortus	Hernández-Mora2017 (https://www.ncbi.nlm.nih.gov/pubmed/28797045)	abortus C2	2003	29	273	80			Costa Rica	America (central)	Costa Rica	4	5	4	12	2	1	3	3	6	43	8	3	4	3	3	5
2017Hernández-Mora#003	baboCR63	Cattle	B.abortus	Hernández-Mora2017 (https://www.ncbi.nlm.nih.gov/pubmed/28797045)	abortus C2_RB51_2308	2012	27	274	79			Costa Rica	America (central)	Costa Rica	4	5	4	12	2	3	3	3	6	43	8	3	7	3	3	5
2017Hernández-Mora#004	baboCR58	Cattle	B.abortus	Hernández-Mora2017 (https://www.ncbi.nlm.nih.gov/pubmed/28797045)	abortus C2_RB51_2308	2010	27	274	372			Costa Rica	America (central)	Costa Rica	4	5	4	12	2	3	3	3	6	41	8	3	7	3	3	5
2017Hernández-Mora#005	baboCR60	Cattle	B.abortus	Hernández-Mora2017 (https://www.ncbi.nlm.nih.gov/pubmed/28797045)	abortus C2	2011	27	274	79			Costa Rica	America (central)	Costa Rica	4	5	4	12	2	3	3	3	6	43	8	6	5	3	3	6
2017Hernández-Mora#006	baboCR59	Cattle	B.abortus	Hernández-Mora2017 (https://www.ncbi.nlm.nih.gov/pubmed/28797045)	abortus C2	2010	27	274	79			Costa Rica	America (central)	Costa Rica	4	5	4	12	2	3	3	3	6	43	8	6	5	3	3	6
2017Hernández-Mora#007	baboCR57	Cattle	B.abortus	Hernández-Mora2017 (https://www.ncbi.nlm.nih.gov/pubmed/28797045)	abortus C2_RB51_2308	2010	27	274	372			Costa Rica	America (central)	Costa Rica	4	5	4	12	2	3	3	3	6	41	8	3	7	3	3	5
2017Hernández-Mora#008	baboCR31	Cattle	B.abortus	Hernández-Mora2017 (https://www.ncbi.nlm.nih.gov/pubmed/28797045)	abortus C2	2004	28	276	82			Costa Rica	America (central)	Costa Rica	4	5	4	12	2	2	3	3	6	43	8	3	4	3	3	5
2017Hernández-Mora#009	baboCR40	Cattle	B.abortus	Hernández-Mora2017 (https://www.ncbi.nlm.nih.gov/pubmed/28797045)	abortus C2	2004	28	276	82			Costa Rica	America (central)	Costa Rica	4	5	4	12	2	2	3	3	6	43	8	3	5	3	3	5
2017Hernández-Mora#010	baboCR41	Cattle	B.abortus	Hernández-Mora2017 (https://www.ncbi.nlm.nih.gov/pubmed/28797045)	abortus C2	2004	28	276	82			Costa Rica	America (central)	Costa Rica	4	5	4	12	2	2	3	3	6	43	8	3	5	3	3	5
2017Hernández-Mora#011	baboCR42	Cattle	B.abortus	Hernández-Mora2017 (https://www.ncbi.nlm.nih.gov/pubmed/28797045)	abortus C2	2004	28	276	82			Costa Rica	America (central)	Costa Rica	4	5	4	12	2	2	3	3	6	43	8	3	5	3	3	5
2017Hernández-Mora#012	baboCR43	Cattle	B.abortus	Hernández-Mora2017 (https://www.ncbi.nlm.nih.gov/pubmed/28797045)	abortus C2	2004	28	276	82			Costa Rica	America (central)	Costa Rica	4	5	4	12	2	2	3	3	6	43	8	3	5	3	3	5
2017Hernández-Mora#013	baboCR44	Cattle	B.abortus	Hernández-Mora2017 (https://www.ncbi.nlm.nih.gov/pubmed/28797045)	abortus C2	2004	28	276	82			Costa Rica	America (central)	Costa Rica	4	5	4	12	2	2	3	3	6	43	8	3	4	3	3	5
2017Hernández-Mora#014	baboCR45	Cattle	B.abortus	Hernández-Mora2017 (https://www.ncbi.nlm.nih.gov/pubmed/28797045)	abortus C2	2004	28	276	82			Costa Rica	America (central)	Costa Rica	4	5	4	12	2	2	3	3	6	43	8	3	5	3	3	5
2017Hernández-Mora#015	baboCR46	Cattle	B.abortus	Hernández-Mora2017 (https://www.ncbi.nlm.nih.gov/pubmed/28797045)	abortus C2	2004	28	276	82			Costa Rica	America (central)	Costa Rica	4	5	4	12	2	2	3	3	6	43	8	3	5	3	3	5
2017Hernández-Mora#016	baboCR47	Cattle	B.abortus	Hernández-Mora2017 (https://www.ncbi.nlm.nih.gov/pubmed/28797045)	abortus C2	2005	28	276	82			Costa Rica	America (central)	Costa Rica	4	5	4	12	2	2	3	3	6	43	8	3	5	3	3	5
2017Hernández-Mora#017	baboCR48	Cattle	B.abortus	Hernández-Mora2017 (https://www.ncbi.nlm.nih.gov/pubmed/28797045)	abortus C2	2005	28	276	82			Costa Rica	America (central)	Costa Rica	4	5	4	12	2	2	3	3	6	43	8	4	5	3	3	5
2017Hernández-Mora#018	baboCR32	Cattle	B.abortus	Hernández-Mora2017 (https://www.ncbi.nlm.nih.gov/pubmed/28797045)	abortus C2	2004	28	276	82			Costa Rica	America (central)	Costa Rica	4	5	4	12	2	2	3	3	6	43	8	3	5	3	3	5
2017Hernández-Mora#019	baboCR49	Cattle	B.abortus	Hernández-Mora2017 (https://www.ncbi.nlm.nih.gov/pubmed/28797045)	abortus C2	2005	28	276	82			Costa Rica	America (central)	Costa Rica	4	5	4	12	2	2	3	3	6	43	8	4	5	3	3	5
2017Hernández-Mora#020	baboCR50	Cattle	B.abortus	Hernández-Mora2017 (https://www.ncbi.nlm.nih.gov/pubmed/28797045)	abortus C2	2005	28	276	82			Costa Rica	America (central)	Costa Rica	4	5	4	12	2	2	3	3	6	43	8	4	5	3	3	5
2017Hernández-Mora#021	baboCR51	Cattle	B.abortus	Hernández-Mora2017 (https://www.ncbi.nlm.nih.gov/pubmed/28797045)	abortus C2	2005	28	276	82			Costa Rica	America (central)	Costa Rica	4	5	4	12	2	2	3	3	6	43	8	4	5	3	3	5
2017Hernández-Mora#022	baboCR52	Cattle	B.abortus	Hernández-Mora2017 (https://www.ncbi.nlm.nih.gov/pubmed/28797045)	abortus C2	2005	27	274	79			Costa Rica	America (central)	Costa Rica	4	5	4	12	2	3	3	3	6	43	8	3	4	3	3	5
2017Hernández-Mora#023	baboCR53	Cattle	B.abortus	Hernández-Mora2017 (https://www.ncbi.nlm.nih.gov/pubmed/28797045)	abortus C2	2005	28	276	82			Costa Rica	America (central)	Costa Rica	4	5	4	12	2	2	3	3	6	43	8	3	5	3	3	5
2017Hernández-Mora#024	baboCR54	Cattle	B.abortus	Hernández-Mora2017 (https://www.ncbi.nlm.nih.gov/pubmed/28797045)	abortus C2	2005	28	276	82			Costa Rica	America (central)	Costa Rica	4	5	4	12	2	2	3	3	6	43	8	3	5	3	3	5
2017Hernández-Mora#025	baboCR55	Cattle	B.abortus	Hernández-Mora2017 (https://www.ncbi.nlm.nih.gov/pubmed/28797045)	abortus C2	2005	28	276	82			Costa Rica	America (central)	Costa Rica	4	5	4	12	2	2	3	3	6	43	8	3	5	3	3	5
2017Hernández-Mora#026	baboCR56	Cattle	B.abortus	Hernández-Mora2017 (https://www.ncbi.nlm.nih.gov/pubmed/28797045)	abortus C2	2005	28	276	82			Costa Rica	America (central)	Costa Rica	4	5	4	12	2	2	3	3	6	43	8	3	5	3	3	5
2017Hernández-Mora#027	baboCR22	Cattle	B.abortus	Hernández-Mora2017 (https://www.ncbi.nlm.nih.gov/pubmed/28797045)	abortus C2	2003	29	273	80			Costa Rica	America (central)	Costa Rica	4	5	4	12	2	1	3	3	6	43	8	3	4	3	3	5
2017Hernández-Mora#028	baboCR23	Cattle	B.abortus	Hernández-Mora2017 (https://www.ncbi.nlm.nih.gov/pubmed/28797045)	abortus C2_RB51_2308	2003	27	274	79			Costa Rica	America (central)	Costa Rica	4	5	4	12	2	3	3	3	6	43	8	3	7	3	3	5
2017Hernández-Mora#029	baboCR33	Cattle	B.abortus	Hernández-Mora2017 (https://www.ncbi.nlm.nih.gov/pubmed/28797045)	abortus C2	2004	28	276	82			Costa Rica	America (central)	Costa Rica	4	5	4	12	2	2	3	3	6	43	8	3	5	3	3	5
2017Hernández-Mora#030	baboCR24	Cattle	B.abortus	Hernández-Mora2017 (https://www.ncbi.nlm.nih.gov/pubmed/28797045)	abortus C2	2003	28	276	82			Costa Rica	America (central)	Costa Rica	4	5	4	12	2	2	3	3	6	43	8	4	5	3	3	5
2017Hernández-Mora#031	baboCR25	Cattle	B.abortus	Hernández-Mora2017 (https://www.ncbi.nlm.nih.gov/pubmed/28797045)	abortus C2_RB51_2308	2003	27	274	79			Costa Rica	America (central)	Costa Rica	4	5	4	12	2	3	3	3	6	43	8	3	7	3	3	5
2017Hernández-Mora#032	baboCR26	Cattle	B.abortus	Hernández-Mora2017 (https://www.ncbi.nlm.nih.gov/pubmed/28797045)	abortus C2	2003	28	276	82			Costa Rica	America (central)	Costa Rica	4	5	4	12	2	2	3	3	6	43	8	3	5	3	3	5
2017Hernández-Mora#033	baboCR27	Cattle	B.abortus	Hernández-Mora2017 (https://www.ncbi.nlm.nih.gov/pubmed/28797045)	abortus C2	2003	29	273	80			Costa Rica	America (central)	Costa Rica	4	5	4	12	2	1	3	3	6	43	8	3	4	3	3	5
2017Hernández-Mora#034	baboCR28	Cattle	B.abortus	Hernández-Mora2017 (https://www.ncbi.nlm.nih.gov/pubmed/28797045)	abortus C2	2003	192	308	381			Costa Rica	America (central)	Costa Rica	4	5	4	11	2	3	3	3	5	42	8	3	6	3	3	6
2017Hernández-Mora#035	baboCR29	Cattle	B.abortus	Hernández-Mora2017 (https://www.ncbi.nlm.nih.gov/pubmed/28797045)	abortus C2_RB51_2308	2003	27	274	79			Costa Rica	America (central)	Costa Rica	4	5	4	12	2	3	3	3	6	43	8	3	7	3	3	5
2017Hernández-Mora#036	baboCR30	Cattle	B.abortus	Hernández-Mora2017 (https://www.ncbi.nlm.nih.gov/pubmed/28797045)	abortus C2	2003	29	273	80			Costa Rica	America (central)	Costa Rica	4	5	4	12	2	1	3	3	6	43	8	3	4	3	3	5
2017Hernández-Mora#037	baboCR9	Cattle	B.abortus	Hernández-Mora2017 (https://www.ncbi.nlm.nih.gov/pubmed/28797045)	abortus C2	2003	192	308	381			Costa Rica	America (central)	Costa Rica	4	5	4	11	2	3	3	3	5	42	8	3	6	3	3	6
2017Hernández-Mora#038	baboCR16	Cattle	B.abortus	Hernández-Mora2017 (https://www.ncbi.nlm.nih.gov/pubmed/28797045)	abortus C2_RB51_2308	2003	27	274	79			Costa Rica	America (central)	Costa Rica	4	5	4	12	2	3	3	3	6	43	8	3	7	3	3	5
2017Hernández-Mora#039	baboCR8	Cattle	B.abortus	Hernández-Mora2017 (https://www.ncbi.nlm.nih.gov/pubmed/28797045)	abortus C2_RB51_2308	2003	27	274	79			Costa Rica	America (central)	Costa Rica	4	5	4	12	2	3	3	3	6	43	8	3	7	3	3	5
2017Hernández-Mora#040	baboCR34	Cattle	B.abortus	Hernández-Mora2017 (https://www.ncbi.nlm.nih.gov/pubmed/28797045)	abortus C2	2004	28	276	82			Costa Rica	America (central)	Costa Rica	4	5	4	12	2	2	3	3	6	43	8	3	5	3	3	5
2017Hernández-Mora#041	baboCR1	Cattle	B.abortus	Hernández-Mora2017 (https://www.ncbi.nlm.nih.gov/pubmed/28797045)	abortus C2	2003	192	308	382			Costa Rica	America (central)	Costa Rica	4	5	4	11	2	3	3	3	5	40	8	3	6	3	3	6
2017Hernández-Mora#042	baboCR6	Cattle	B.abortus	Hernández-Mora2017 (https://www.ncbi.nlm.nih.gov/pubmed/28797045)	abortus C2_RB51_2308	2003	27	274	79			Costa Rica	America (central)	Costa Rica	4	5	4	12	2	3	3	3	6	43	8	3	7	3	3	5
2017Hernández-Mora#043	baboCR18	Cattle	B.abortus	Hernández-Mora2017 (https://www.ncbi.nlm.nih.gov/pubmed/28797045)	abortus C2	2003	29	273	80			Costa Rica	America (central)	Costa Rica	4	5	4	12	2	1	3	3	6	43	8	3	4	3	3	5
2017Hernández-Mora#044	baboCR10	Cattle	B.abortus	Hernández-Mora2017 (https://www.ncbi.nlm.nih.gov/pubmed/28797045)	abortus C2	2003	29	273	80			Costa Rica	America (central)	Costa Rica	4	5	4	12	2	1	3	3	6	43	8	3	5	3	3	5
2017Hernández-Mora#045	baboCR7	Cattle	B.abortus	Hernández-Mora2017 (https://www.ncbi.nlm.nih.gov/pubmed/28797045)	abortus C2	2003	29	273	80			Costa Rica	America (central)	Costa Rica	4	5	4	12	2	1	3	3	6	43	8	3	4	3	3	5
2017Hernández-Mora#046	baboCR19	Cattle	B.abortus	Hernández-Mora2017 (https://www.ncbi.nlm.nih.gov/pubmed/28797045)	abortus C2_RB51_2308	2003	27	274	79			Costa Rica	America (central)	Costa Rica	4	5	4	12	2	3	3	3	6	43	8	3	7	3	3	5
2017Hernández-Mora#047	baboCR20	Cattle	B.abortus	Hernández-Mora2017 (https://www.ncbi.nlm.nih.gov/pubmed/28797045)	abortus C2	2003	27	298	373			Costa Rica	America (central)	Costa Rica	4	5	4	12	2	3	3	3	5	42	8	3	6	3	3	6
2017Hernández-Mora#048	baboCR12	Cattle	B.abortus	Hernández-Mora2017 (https://www.ncbi.nlm.nih.gov/pubmed/28797045)	abortus C2	2003	29	273	80			Costa Rica	America (central)	Costa Rica	4	5	4	12	2	1	3	3	6	43	8	3	4	3	3	5
2017Hernández-Mora#049	baboCR5	Cattle	B.abortus	Hernández-Mora2017 (https://www.ncbi.nlm.nih.gov/pubmed/28797045)	abortus C2	2003	29	273	80			Costa Rica	America (central)	Costa Rica	4	5	4	12	2	1	3	3	6	43	8	3	4	3	3	5
2017Hernández-Mora#050	baboCR35	Cattle	B.abortus	Hernández-Mora2017 (https://www.ncbi.nlm.nih.gov/pubmed/28797045)	abortus C2	2004	28	276	82			Costa Rica	America (central)	Costa Rica	4	5	4	12	2	2	3	3	6	43	8	3	5	3	3	5
2017Hernández-Mora#051	baboCR15	Cattle	B.abortus	Hernández-Mora2017 (https://www.ncbi.nlm.nih.gov/pubmed/28797045)	abortus C2	2003	29	273	80			Costa Rica	America (central)	Costa Rica	4	5	4	12	2	1	3	3	6	43	8	3	4	3	3	5
2017Hernández-Mora#052	baboCR13	Cattle	B.abortus	Hernández-Mora2017 (https://www.ncbi.nlm.nih.gov/pubmed/28797045)	abortus C2	2003	29	273	80			Costa Rica	America (central)	Costa Rica	4	5	4	12	2	1	3	3	6	43	8	3	4	3	3	5
2017Hernández-Mora#053	baboCR14	Cattle	B.abortus	Hernández-Mora2017 (https://www.ncbi.nlm.nih.gov/pubmed/28797045)	abortus C2	2003	29	273	80			Costa Rica	America (central)	Costa Rica	4	5	4	12	2	1	3	3	6	43	8	3	4	3	3	5
2017Hernández-Mora#054	baboCR17	Cattle	B.abortus	Hernández-Mora2017 (https://www.ncbi.nlm.nih.gov/pubmed/28797045)	abortus C2	2003	29	273	80			Costa Rica	America (central)	Costa Rica	4	5	4	12	2	1	3	3	6	43	8	3	4	3	3	5
2017Hernández-Mora#055	baboCR64	Cattle	B.abortus	Hernández-Mora2017 (https://www.ncbi.nlm.nih.gov/pubmed/28797045)	abortus C2_RB51_2308	2012	27	274	79			Costa Rica	America (central)	Costa Rica	4	5	4	12	2	3	3	3	6	43	8	3	7	3	3	5
2017Hernández-Mora#056	baboCR36	Cattle	B.abortus	Hernández-Mora2017 (https://www.ncbi.nlm.nih.gov/pubmed/28797045)	abortus C2	2004	28	276	82			Costa Rica	America (central)	Costa Rica	4	5	4	12	2	2	3	3	6	43	8	3	5	3	3	5
2017Hernández-Mora#057	baboCR37	Cattle	B.abortus	Hernández-Mora2017 (https://www.ncbi.nlm.nih.gov/pubmed/28797045)	abortus C2	2004	28	276	82			Costa Rica	America (central)	Costa Rica	4	5	4	12	2	2	3	3	6	43	8	3	5	3	3	5
2017Hernández-Mora#058	baboCR38	Cattle	B.abortus	Hernández-Mora2017 (https://www.ncbi.nlm.nih.gov/pubmed/28797045)	abortus C2	2004	28	276	82			Costa Rica	America (central)	Costa Rica	4	5	4	12	2	2	3	3	6	43	8	3	5	3	3	5
2017Hernández-Mora#059	baboCR39	Cattle	B.abortus	Hernández-Mora2017 (https://www.ncbi.nlm.nih.gov/pubmed/28797045)	abortus C2	2004	28	276	82			Costa Rica	America (central)	Costa Rica	4	5	4	12	2	2	3	3	6	43	8	3	5	3	3	5
2017Hernández-Mora#060	baboCR68	Cattle	B.abortus	Hernández-Mora2017 (https://www.ncbi.nlm.nih.gov/pubmed/28797045)	abortus C2	2003	28	276	82			Costa Rica	America (central)	Costa Rica	4	5	4	12	2	2	3	3	6	43	8	4	5	3	3	5
2017Hernández-Mora#061	baboCR69A	Cattle	B.abortus	Hernández-Mora2017 (https://www.ncbi.nlm.nih.gov/pubmed/28797045)	abortus C2	2014	27	274	79			Costa Rica	America (central)	Costa Rica	4	5	4	12	2	3	3	3	6	43	8	7	5	3	3	5
2017Hernández-Mora#062	baboCR70A	Cattle	B.abortus	Hernández-Mora2017 (https://www.ncbi.nlm.nih.gov/pubmed/28797045)	abortus C2	2014	27	274	79			Costa Rica	America (central)	Costa Rica	4	5	4	12	2	3	3	3	6	43	8	7	5	3	3	5
2017Hernández-Mora#063	baboCR72	Cattle	B.abortus	Hernández-Mora2017 (https://www.ncbi.nlm.nih.gov/pubmed/28797045)	abortus C2	2011	28	276	82			Costa Rica	America (central)	Costa Rica	4	5	4	12	2	2	3	3	6	43	8	3	4	3	3	5
2017Hernández-Mora#064	baboCR74	Cattle	B.abortus	Hernández-Mora2017 (https://www.ncbi.nlm.nih.gov/pubmed/28797045)	abortus C2	2014	27	274	79			Costa Rica	America (central)	Costa Rica	4	5	4	12	2	3	3	3	6	43	8	7	4	3	3	5
2017Hernández-Mora#065	baboCR96	Cattle	B.abortus	Hernández-Mora2017 (https://www.ncbi.nlm.nih.gov/pubmed/28797045)	abortus C2	2015	112	248	210			Costa Rica	America (central)	Costa Rica	4	5	3	12	2	2	3	3	6	43	8	3	5	3	3	5
2017Hernández-Mora#066	baboCR100	Cattle	B.abortus	Hernández-Mora2017 (https://www.ncbi.nlm.nih.gov/pubmed/28797045)	abortus C2	2015	112	248	210			Costa Rica	America (central)	Costa Rica	4	5	3	12	2	2	3	3	6	43	8	3	5	3	3	5
2017Hernández-Mora#067	baboCR105	Cattle	B.abortus	Hernández-Mora2017 (https://www.ncbi.nlm.nih.gov/pubmed/28797045)	abortus C2	2015	191	307	383			Costa Rica	America (central)	Costa Rica	4	5	3	12	2	3	3	3	6	43	8	3	5	3	3	5
2017Hernández-Mora#068	baboCR111	Cattle	B.abortus	Hernández-Mora2017 (https://www.ncbi.nlm.nih.gov/pubmed/28797045)	abortus C2	2015	28	276	82			Costa Rica	America (central)	Costa Rica	4	5	4	12	2	2	3	3	6	43	8	4	3	3	3	5
2017Hernández-Mora#069	baboCR112	Cattle	B.abortus	Hernández-Mora2017 (https://www.ncbi.nlm.nih.gov/pubmed/28797045)	abortus C2	2015	28	276	82			Costa Rica	America (central)	Costa Rica	4	5	4	12	2	2	3	3	6	43	8	5	5	3	3	5
2017Hernández-Mora#070	baboCR113	Cattle	B.abortus	Hernández-Mora2017 (https://www.ncbi.nlm.nih.gov/pubmed/28797045)	abortus C2	2015	28	276	82			Costa Rica	America (central)	Costa Rica	4	5	4	12	2	2	3	3	6	43	8	8	5	3	3	5
2017Hernández-Mora#071	baboCR114	Cattle	B.abortus	Hernández-Mora2017 (https://www.ncbi.nlm.nih.gov/pubmed/28797045)	abortus C2	2015	28	268	83			Costa Rica	America (central)	Costa Rica	4	5	4	12	2	2	3	3	5	43	8	4	3	3	3	5
2017Hernández-Mora#072	baboCR115	Cattle	B.abortus	Hernández-Mora2017 (https://www.ncbi.nlm.nih.gov/pubmed/28797045)	abortus C2	2015	28	276	82			Costa Rica	America (central)	Costa Rica	4	5	4	12	2	2	3	3	6	43	8	3	5	3	3	5
2017Hernández-Mora#073	baboCR117	Cattle	B.abortus	Hernández-Mora2017 (https://www.ncbi.nlm.nih.gov/pubmed/28797045)	abortus C2	2015	28	276	82			Costa Rica	America (central)	Costa Rica	4	5	4	12	2	2	3	3	6	43	8	7	5	3	3	5
2017Hernández-Mora#074	baboCR118	Cattle	B.abortus	Hernández-Mora2017 (https://www.ncbi.nlm.nih.gov/pubmed/28797045)	abortus C2	2015	112	248	210			Costa Rica	America (central)	Costa Rica	4	5	3	12	2	2	3	3	6	43	8	3	5	3	3	5
2017Hernández-Mora#075	baboCR119	Cattle	B.abortus	Hernández-Mora2017 (https://www.ncbi.nlm.nih.gov/pubmed/28797045)	abortus C2	2015	112	248	210			Costa Rica	America (central)	Costa Rica	4	5	3	12	2	2	3	3	6	43	8	3	5	3	3	5
2017Hernández-Mora#076	baboCR121	Cattle	B.abortus	Hernández-Mora2017 (https://www.ncbi.nlm.nih.gov/pubmed/28797045)	abortus C2	2015	112	248	210			Costa Rica	America (central)	Costa Rica	4	5	3	12	2	2	3	3	6	43	8	3	5	3	3	5
2017Hernández-Mora#077	baboCR122	Cattle	B.abortus	Hernández-Mora2017 (https://www.ncbi.nlm.nih.gov/pubmed/28797045)	abortus C2	2015	112	248	210			Costa Rica	America (central)	Costa Rica	4	5	3	12	2	2	3	3	6	43	8	3	5	3	3	5
2017Hernández-Mora#078	baboCR123	Cattle	B.abortus	Hernández-Mora2017 (https://www.ncbi.nlm.nih.gov/pubmed/28797045)	abortus C2	2015	112	248	210			Costa Rica	America (central)	Costa Rica	4	5	3	12	2	2	3	3	6	43	8	3	5	3	3	5
2017Hernández-Mora#079	baboCR124	Cattle	B.abortus	Hernández-Mora2017 (https://www.ncbi.nlm.nih.gov/pubmed/28797045)	abortus C2	2015	28	276	82			Costa Rica	America (central)	Costa Rica	4	5	4	12	2	2	3	3	6	43	8	3	5	3	3	5
2017Hernández-Mora#080	baboCR125	Cattle	B.abortus	Hernández-Mora2017 (https://www.ncbi.nlm.nih.gov/pubmed/28797045)	abortus C2	2015	28	276	82			Costa Rica	America (central)	Costa Rica	4	5	4	12	2	2	3	3	6	43	8	8	5	3	3	5
2017Hernández-Mora#081	baboCR126	Cattle	B.abortus	Hernández-Mora2017 (https://www.ncbi.nlm.nih.gov/pubmed/28797045)	abortus C2	2015	28	276	82			Costa Rica	America (central)	Costa Rica	4	5	4	12	2	2	3	3	6	43	8	3	3	3	3	5
2017Hernández-Mora#082	baboCR127	Cattle	B.abortus	Hernández-Mora2017 (https://www.ncbi.nlm.nih.gov/pubmed/28797045)	abortus C2	2016	28	276	82			Costa Rica	America (central)	Costa Rica	4	5	4	12	2	2	3	3	6	43	8	3	5	3	3	5
2017Hernández-Mora#083	baboCR128	Cattle	B.abortus	Hernández-Mora2017 (https://www.ncbi.nlm.nih.gov/pubmed/28797045)	abortus C2	2016	28	276	82			Costa Rica	America (central)	Costa Rica	4	5	4	12	2	2	3	3	6	43	8	3	5	3	3	5
2017Hernández-Mora#084	baboCR129	Cattle	B.abortus	Hernández-Mora2017 (https://www.ncbi.nlm.nih.gov/pubmed/28797045)	abortus C2	2016	28	276	82			Costa Rica	America (central)	Costa Rica	4	5	4	12	2	2	3	3	6	43	8	3	5	3	3	5
2017Hernández-Mora#085	baboCR130	Cattle	B.abortus	Hernández-Mora2017 (https://www.ncbi.nlm.nih.gov/pubmed/28797045)	abortus C2	2016	28	276	82			Costa Rica	America (central)	Costa Rica	4	5	4	12	2	2	3	3	6	43	8	3	5	3	3	5
2017Hernández-Mora#086	baboCR131	Cattle	B.abortus	Hernández-Mora2017 (https://www.ncbi.nlm.nih.gov/pubmed/28797045)	abortus C2	2016	28	276	82			Costa Rica	America (central)	Costa Rica	4	5	4	12	2	2	3	3	6	43	8	3	5	3	3	5
2017Hernández-Mora#087	baboCR132	Cattle	B.abortus	Hernández-Mora2017 (https://www.ncbi.nlm.nih.gov/pubmed/28797045)	abortus C2	2016	28	276	82			Costa Rica	America (central)	Costa Rica	4	5	4	12	2	2	3	3	6	43	8	3	5	3	3	5
2017Hernández-Mora#088	baboCR133	Cattle	B.abortus	Hernández-Mora2017 (https://www.ncbi.nlm.nih.gov/pubmed/28797045)	abortus C2	2016	28	276	82			Costa Rica	America (central)	Costa Rica	4	5	4	12	2	2	3	3	6	43	8	3	5	3	3	5
2017Hernández-Mora#089	baboCR134	Cattle	B.abortus	Hernández-Mora2017 (https://www.ncbi.nlm.nih.gov/pubmed/28797045)	abortus C2	2016	28	276	82			Costa Rica	America (central)	Costa Rica	4	5	4	12	2	2	3	3	6	43	8	3	5	3	3	5
2017Hernández-Mora#090	baboCR135	Cattle	B.abortus	Hernández-Mora2017 (https://www.ncbi.nlm.nih.gov/pubmed/28797045)	abortus C2	2016	28	276	82			Costa Rica	America (central)	Costa Rica	4	5	4	12	2	2	3	3	6	43	8	3	5	3	3	5
2017Hernández-Mora#091	baboCR137	Cattle	B.abortus	Hernández-Mora2017 (https://www.ncbi.nlm.nih.gov/pubmed/28797045)	abortus C2	2016	28	276	82			Costa Rica	America (central)	Costa Rica	4	5	4	12	2	2	3	3	6	43	8	4	4	3	3	5
2017Hernández-Mora#092	baboCR139	Cattle	B.abortus	Hernández-Mora2017 (https://www.ncbi.nlm.nih.gov/pubmed/28797045)	abortus C2	2016	28	276	82			Costa Rica	America (central)	Costa Rica	4	5	4	12	2	2	3	3	6	43	8	4	4	3	3	5
2017Hernández-Mora#093	baboCR140	Cattle	B.abortus	Hernández-Mora2017 (https://www.ncbi.nlm.nih.gov/pubmed/28797045)	abortus C2	2016	28	276	82			Costa Rica	America (central)	Costa Rica	4	5	4	12	2	2	3	3	6	43	8	6	5	3	3	6
2017Hernández-Mora#094	baboCR141	Cattle	B.abortus	Hernández-Mora2017 (https://www.ncbi.nlm.nih.gov/pubmed/28797045)	abortus C2	2016	28	276	82			Costa Rica	America (central)	Costa Rica	4	5	4	12	2	2	3	3	6	43	8	3	5	3	3	6
2017Hernández-Mora#095	baboCR142	Cattle	B.abortus	Hernández-Mora2017 (https://www.ncbi.nlm.nih.gov/pubmed/28797045)	abortus C2	2016	28	276	82			Costa Rica	America (central)	Costa Rica	4	5	4	12	2	2	3	3	6	43	8	3	5	3	3	6
2017Hernández-Mora#096	baboCR143	Cattle	B.abortus	Hernández-Mora2017 (https://www.ncbi.nlm.nih.gov/pubmed/28797045)	abortus C2	2016	28	276	82			Costa Rica	America (central)	Costa Rica	4	5	4	12	2	2	3	3	6	43	8	4	4	3	3	6
2017Hernández-Mora#097	baboCR144	Cattle	B.abortus	Hernández-Mora2017 (https://www.ncbi.nlm.nih.gov/pubmed/28797045)	abortus C2	2016	112	248	210			Costa Rica	America (central)	Costa Rica	4	5	3	12	2	2	3	3	6	43	8	3	5	3	3	5
2017Hernández-Mora#098	baboCR146	Cattle	B.abortus	Hernández-Mora2017 (https://www.ncbi.nlm.nih.gov/pubmed/28797045)	abortus C2	2016	28	276	82			Costa Rica	America (central)	Costa Rica	4	5	4	12	2	2	3	3	6	43	8	4	3	3	3	5
2017Hernández-Mora#099	baboCR147	Cattle	B.abortus	Hernández-Mora2017 (https://www.ncbi.nlm.nih.gov/pubmed/28797045)	abortus C2	2016	28	276	82			Costa Rica	America (central)	Costa Rica	4	5	4	12	2	2	3	3	6	43	8	4	3	3	3	5
2017Hernández-Mora#100	baboCR148	Cattle	B.abortus	Hernández-Mora2017 (https://www.ncbi.nlm.nih.gov/pubmed/28797045)	abortus C2	2016	28	276	82			Costa Rica	America (central)	Costa Rica	4	5	4	12	2	2	3	3	6	43	8	4	3	3	3	5
2017Hernández-Mora#101	baboCR149	Cattle	B.abortus	Hernández-Mora2017 (https://www.ncbi.nlm.nih.gov/pubmed/28797045)	abortus C2	2016	28	276	82			Costa Rica	America (central)	Costa Rica	4	5	4	12	2	2	3	3	6	43	8	4	3	3	3	5
2017Hernández-Mora#102	baboCR150	Cattle	B.abortus	Hernández-Mora2017 (https://www.ncbi.nlm.nih.gov/pubmed/28797045)	abortus C2	2016	28	276	82			Costa Rica	America (central)	Costa Rica	4	5	4	12	2	2	3	3	6	43	8	4	3	3	3	5
2017Hernández-Mora#103	baboCR157	Cattle	B.abortus	Hernández-Mora2017 (https://www.ncbi.nlm.nih.gov/pubmed/28797045)	abortus C2	2015	28	276	82			Costa Rica	America (central)	Costa Rica	4	5	4	12	2	2	3	3	6	43	8	3	3	3	3	5
2017Hernández-Mora#104	baboCR158	Cattle	B.abortus	Hernández-Mora2017 (https://www.ncbi.nlm.nih.gov/pubmed/28797045)	abortus C2	2015	28	276	82			Costa Rica	America (central)	Costa Rica	4	5	4	12	2	2	3	3	6	43	8	3	4	3	3	6
2017Hernández-Mora#105	baboCR159	Cattle	B.abortus	Hernández-Mora2017 (https://www.ncbi.nlm.nih.gov/pubmed/28797045)	abortus C2	2015	28	276	82			Costa Rica	America (central)	Costa Rica	4	5	4	12	2	2	3	3	6	43	8	3	4	3	3	6
2017Hernández-Mora#106	baboCR160	Cattle	B.abortus	Hernández-Mora2017 (https://www.ncbi.nlm.nih.gov/pubmed/28797045)	abortus C2	2016	28	276	82			Costa Rica	America (central)	Costa Rica	4	5	4	12	2	2	3	3	6	43	8	6	5	3	3	6
2017Hernández-Mora#107	baboCR161	Cattle	B.abortus	Hernández-Mora2017 (https://www.ncbi.nlm.nih.gov/pubmed/28797045)	abortus C2	2016	28	276	82			Costa Rica	America (central)	Costa Rica	4	5	4	12	2	2	3	3	6	43	8	7	5	3	3	5
2017Hernández-Mora#108	baboCR162	Cattle	B.abortus	Hernández-Mora2017 (https://www.ncbi.nlm.nih.gov/pubmed/28797045)	abortus C2	2016	28	276	82			Costa Rica	America (central)	Costa Rica	4	5	4	12	2	2	3	3	6	43	8	4	3	3	3	5
2017Hernández-Mora#109	baboCR163	Cattle	B.abortus	Hernández-Mora2017 (https://www.ncbi.nlm.nih.gov/pubmed/28797045)	abortus C2	2016	191	307	383			Costa Rica	America (central)	Costa Rica	4	5	3	12	2	3	3	3	6	43	8	3	5	3	3	5
2017Hernández-Mora#110	baboCR164	Cattle	B.abortus	Hernández-Mora2017 (https://www.ncbi.nlm.nih.gov/pubmed/28797045)	abortus C2	2016	28	276	82			Costa Rica	America (central)	Costa Rica	4	5	4	12	2	2	3	3	6	43	8	4	3	3	3	5
2017Hernández-Mora#111	baboCR165	Cattle	B.abortus	Hernández-Mora2017 (https://www.ncbi.nlm.nih.gov/pubmed/28797045)	abortus C2	2016	28	276	82			Costa Rica	America (central)	Costa Rica	4	5	4	12	2	2	3	3	6	43	8	6	5	3	3	6
2017Hernández-Mora#112	baboCR166	Cattle	B.abortus	Hernández-Mora2017 (https://www.ncbi.nlm.nih.gov/pubmed/28797045)	abortus C2	2015	28	276	82			Costa Rica	America (central)	Costa Rica	4	5	4	12	2	2	3	3	6	43	8	3	5	3	3	6
2017Hernández-Mora#113	baboCR167	Cattle	B.abortus	Hernández-Mora2017 (https://www.ncbi.nlm.nih.gov/pubmed/28797045)	abortus C2	2015	28	276	82			Costa Rica	America (central)	Costa Rica	4	5	4	12	2	2	3	3	6	43	8	4	4	3	3	5
2017Hernández-Mora#114	baboCR75	Cattle	B.abortus	Hernández-Mora2017 (https://www.ncbi.nlm.nih.gov/pubmed/28797045)	abortus C2	2014	27	274	79			Costa Rica	America (central)	Costa Rica	4	5	4	12	2	3	3	3	6	43	8	3	4	3	3	5
2017Hernández-Mora#115	baboCR76	Cattle	B.abortus	Hernández-Mora2017 (https://www.ncbi.nlm.nih.gov/pubmed/28797045)	abortus C2_RB51_2308	2014	27	274	79			Costa Rica	America (central)	Costa Rica	4	5	4	12	2	3	3	3	6	43	8	3	6	3	3	5
2017Hernández-Mora#116	baboCR84	Cattle	B.abortus	Hernández-Mora2017 (https://www.ncbi.nlm.nih.gov/pubmed/28797045)	abortus C2	2014	191	307	383			Costa Rica	America (central)	Costa Rica	4	5	3	12	2	3	3	3	6	43	8	3	5	3	3	5
2017Hernández-Mora#117	baboCR77B	Cattle	B.abortus	Hernández-Mora2017 (https://www.ncbi.nlm.nih.gov/pubmed/28797045)	abortus C2	2014	112	248	210			Costa Rica	America (central)	Costa Rica	4	5	3	12	2	2	3	3	6	43	8	3	5	3	3	5
2017Hernández-Mora#118	baboCR78B	Cattle	B.abortus	Hernández-Mora2017 (https://www.ncbi.nlm.nih.gov/pubmed/28797045)	abortus C2	2014	112	248	210			Costa Rica	America (central)	Costa Rica	4	5	3	12	2	2	3	3	6	43	8	3	5	3	3	5
2017Hernández-Mora#119	baboCR79B	Cattle	B.abortus	Hernández-Mora2017 (https://www.ncbi.nlm.nih.gov/pubmed/28797045)	abortus C2	2014	112	248	210			Costa Rica	America (central)	Costa Rica	4	5	3	12	2	2	3	3	6	43	8	3	5	3	3	5
2017Hernández-Mora#120	baboCR80B	Cattle	B.abortus	Hernández-Mora2017 (https://www.ncbi.nlm.nih.gov/pubmed/28797045)	abortus C2	2014	112	248	210			Costa Rica	America (central)	Costa Rica	4	5	3	12	2	2	3	3	6	43	8	3	5	3	3	5
2017Hernández-Mora#121	baboCR81	Cattle	B.abortus	Hernández-Mora2017 (https://www.ncbi.nlm.nih.gov/pubmed/28797045)	abortus C2	2014	112	248	210			Costa Rica	America (central)	Costa Rica	4	5	3	12	2	2	3	3	6	43	8	3	5	3	3	5
2017Hernández-Mora#122	baboCR82	Cattle	B.abortus	Hernández-Mora2017 (https://www.ncbi.nlm.nih.gov/pubmed/28797045)	abortus C2	2014	112	248	210			Costa Rica	America (central)	Costa Rica	4	5	3	12	2	2	3	3	6	43	8	3	5	3	3	5
2017Hernández-Mora#123	baboCR83	Cattle	B.abortus	Hernández-Mora2017 (https://www.ncbi.nlm.nih.gov/pubmed/28797045)	abortus C2	2014	112	248	210			Costa Rica	America (central)	Costa Rica	4	5	3	12	2	2	3	3	6	43	8	3	5	3	3	5
2017Hernández-Mora#124	baboCR86	Cattle	B.abortus	Hernández-Mora2017 (https://www.ncbi.nlm.nih.gov/pubmed/28797045)	abortus C2	2014	112	248	210			Costa Rica	America (central)	Costa Rica	4	5	3	12	2	2	3	3	6	43	8	3	5	3	3	5
2017Hernández-Mora#125	baboCR87	Cattle	B.abortus	Hernández-Mora2017 (https://www.ncbi.nlm.nih.gov/pubmed/28797045)	abortus C2	2014	27	274	79			Costa Rica	America (central)	Costa Rica	4	5	4	12	2	3	3	3	6	43	8	3	3	3	3	5
2017Hernández-Mora#126	baboCR88	Cattle	B.abortus	Hernández-Mora2017 (https://www.ncbi.nlm.nih.gov/pubmed/28797045)	abortus C2	2014	27	274	79			Costa Rica	America (central)	Costa Rica	4	5	4	12	2	3	3	3	6	43	8	3	5	3	3	5
2017Hernández-Mora#127	baboCR89	Cattle	B.abortus	Hernández-Mora2017 (https://www.ncbi.nlm.nih.gov/pubmed/28797045)	abortus C2	2015	27	274	79			Costa Rica	America (central)	Costa Rica	4	5	4	12	2	3	3	3	6	43	8	3	5	3	3	5
2017Hernández-Mora#128	baboCR90	Cattle	B.abortus	Hernández-Mora2017 (https://www.ncbi.nlm.nih.gov/pubmed/28797045)	abortus C2	2015	27	274	79			Costa Rica	America (central)	Costa Rica	4	5	4	12	2	3	3	3	6	43	8	3	4	3	3	5
2017Hernández-Mora#129	baboCR92	Cattle	B.abortus	Hernández-Mora2017 (https://www.ncbi.nlm.nih.gov/pubmed/28797045)	abortus C2	2015	27	274	79			Costa Rica	America (central)	Costa Rica	4	5	4	12	2	3	3	3	6	43	8	3	3	3	3	5
2017Hernández-Mora#130	baboCR93	Cattle	B.abortus	Hernández-Mora2017 (https://www.ncbi.nlm.nih.gov/pubmed/28797045)	abortus C2	2015	28	276	82			Costa Rica	America (central)	Costa Rica	4	5	4	12	2	2	3	3	6	43	8	4	3	3	3	5
2017Hernández-Mora#131	baboCR94	Cattle	B.abortus	Hernández-Mora2017 (https://www.ncbi.nlm.nih.gov/pubmed/28797045)	abortus C2	2015	191	307	383			Costa Rica	America (central)	Costa Rica	4	5	3	12	2	3	3	3	6	43	8	3	5	3	3	5
2017Hernández-Mora#132	baboCR97	Cattle	B.abortus	Hernández-Mora2017 (https://www.ncbi.nlm.nih.gov/pubmed/28797045)	abortus C2	2015	112	248	210			Costa Rica	America (central)	Costa Rica	4	5	3	12	2	2	3	3	6	43	8	3	5	3	3	5
2017Hernández-Mora#133	baboCR98	Cattle	B.abortus	Hernández-Mora2017 (https://www.ncbi.nlm.nih.gov/pubmed/28797045)	abortus C2	2015	112	248	210			Costa Rica	America (central)	Costa Rica	4	5	3	12	2	2	3	3	6	43	8	3	5	3	3	5
2017Hernández-Mora#134	baboCR101	Cattle	B.abortus	Hernández-Mora2017 (https://www.ncbi.nlm.nih.gov/pubmed/28797045)	abortus C2	2015	191	307	383			Costa Rica	America (central)	Costa Rica	4	5	3	12	2	3	3	3	6	43	8	3	5	3	3	5
2017Hernández-Mora#135	baboCR103	Cattle	B.abortus	Hernández-Mora2017 (https://www.ncbi.nlm.nih.gov/pubmed/28797045)	abortus C2	2015	191	307	383			Costa Rica	America (central)	Costa Rica	4	5	3	12	2	3	3	3	6	43	8	3	5	3	3	5
2017Hernández-Mora#136	baboCR104	Cattle	B.abortus	Hernández-Mora2017 (https://www.ncbi.nlm.nih.gov/pubmed/28797045)	abortus C2	2015	112	248	210			Costa Rica	America (central)	Costa Rica	4	5	3	12	2	2	3	3	6	43	8	3	5	3	3	5
2017Hernández-Mora#137	baboCR106	Cattle	B.abortus	Hernández-Mora2017 (https://www.ncbi.nlm.nih.gov/pubmed/28797045)	abortus C2	2015	28	276	82			Costa Rica	America (central)	Costa Rica	4	5	4	12	2	2	3	3	6	43	8	5	5	3	3	5
2017Hernández-Mora#138	baboCR107	Cattle	B.abortus	Hernández-Mora2017 (https://www.ncbi.nlm.nih.gov/pubmed/28797045)	abortus C2	2015	28	276	82			Costa Rica	America (central)	Costa Rica	4	5	4	12	2	2	3	3	6	43	8	7	5	3	3	5
2017Hernández-Mora#139	baboCR108	Cattle	B.abortus	Hernández-Mora2017 (https://www.ncbi.nlm.nih.gov/pubmed/28797045)	abortus C2	2015	28	276	82			Costa Rica	America (central)	Costa Rica	4	5	4	12	2	2	3	3	6	43	8	5	5	3	3	5
2017Hernández-Mora#140	baboCR109	Cattle	B.abortus	Hernández-Mora2017 (https://www.ncbi.nlm.nih.gov/pubmed/28797045)	abortus C2	2015	28	276	82			Costa Rica	America (central)	Costa Rica	4	5	4	12	2	2	3	3	6	43	8	4	3	3	3	5
2017Hernández-Mora#141	baboCR110	Cattle	B.abortus	Hernández-Mora2017 (https://www.ncbi.nlm.nih.gov/pubmed/28797045)	abortus C2	2015	28	276	82			Costa Rica	America (central)	Costa Rica	4	5	4	12	2	2	3	3	6	43	8	4	3	3	3	5
2017Hernández-Mora#142	baboCR116	Cattle	B.abortus	Hernández-Mora2017 (https://www.ncbi.nlm.nih.gov/pubmed/28797045)	abortus C2	2015	28	276	82			Costa Rica	America (central)	Costa Rica	4	5	4	12	2	2	3	3	6	43	8	3	5	3	3	5
2017Hernández-Mora#143	baboCR136	Cattle	B.abortus	Hernández-Mora2017 (https://www.ncbi.nlm.nih.gov/pubmed/28797045)	abortus C2	2016	28	276	82			Costa Rica	America (central)	Costa Rica	4	5	4	12	2	2	3	3	6	43	8	3	5	3	3	5
2017Hernández-Mora#144	baboCR151	Cattle	B.abortus	Hernández-Mora2017 (https://www.ncbi.nlm.nih.gov/pubmed/28797045)	abortus C2	2016	28	276	82			Costa Rica	America (central)	Costa Rica	4	5	4	12	2	2	3	3	6	43	8	4	3	3	3	5
2017Hernández-Mora#145	baboCR154	Cattle	B.abortus	Hernández-Mora2017 (https://www.ncbi.nlm.nih.gov/pubmed/28797045)	abortus C2	2016	191	307	383			Costa Rica	America (central)	Costa Rica	4	5	3	12	2	3	3	3	6	43	8	3	5	3	3	5
2017Hernández-Mora#146	baboCR155	Cattle	B.abortus	Hernández-Mora2017 (https://www.ncbi.nlm.nih.gov/pubmed/28797045)	abortus C2	2016	191	307	383			Costa Rica	America (central)	Costa Rica	4	5	3	12	2	3	3	3	6	43	8	3	5	3	3	5
2017Hernández-Mora#147	baboCR156	Cattle	B.abortus	Hernández-Mora2017 (https://www.ncbi.nlm.nih.gov/pubmed/28797045)	abortus C2	2016	191	307	383			Costa Rica	America (central)	Costa Rica	4	5	3	12	2	3	3	3	6	43	8	3	5	3	3	5
2017Liu#117	NM-25	Ovine	B.abortus bv1	Liu2017 (https://www.ncbi.nlm.nih.gov/pubmed/28149294)	abortus C2	2016	28	276	82			China	Asia	China:Inner Mongolia	4	5	4	12	2	2	3	3	6	43	8	3	7	2	2	4
2017Liu#118	NM-26	Ovine	B.abortus bv1	Liu2017 (https://www.ncbi.nlm.nih.gov/pubmed/28149294)	abortus C2	2016	28	276	82			China	Asia	China:Inner Mongolia	4	5	4	12	2	2	3	3	6	43	8	3	7	2	2	3
2017Liu#176	057-1	Yak	B.abortus bv3	Liu2017 (https://www.ncbi.nlm.nih.gov/pubmed/28149294)	abortus C2	2015	112	248	210			China	Asia	China:QingHai	4	5	3	12	2	2	3	3	6	43	8	5	4	3	3	3
2017Liu#177	057-2	Yak	B.abortus bv3	Liu2017 (https://www.ncbi.nlm.nih.gov/pubmed/28149294)	abortus C2	2015	112	248	210			China	Asia	China:QingHai	4	5	3	12	2	2	3	3	6	43	8	6	4	3	3	3
2017Liu#178	061-1	Yak	B.abortus bv3	Liu2017 (https://www.ncbi.nlm.nih.gov/pubmed/28149294)	abortus C2	2015	112	248	210			China	Asia	China:QingHai	4	5	3	12	2	2	3	3	6	43	8	6	4	3	3	3
2018Vergnaud#0006	BCCN#R23		B.abortus bv1	Vergnaud2018 (https://www.ncbi.nlm.nih.gov/pubmed/30050522)	abortus C2_RB51_2308		27	274	79						4	5	4	12	2	3	3	3	6	43	8	3	7	3	3	5
2018Vergnaud#0110	BCCN#77-79A	Human	B.abortus atypical	Vergnaud2018 (https://www.ncbi.nlm.nih.gov/pubmed/30050522)	abortus C1	1977	40	227	66			France	Europe (west)	France:Paris	3	5	3	12	2	2	3	3	7	43	8	5	4	3	3	3
2018Vergnaud#0111	BCCN#99-98	Cattle	B.abortus bv7	Vergnaud2018 (https://www.ncbi.nlm.nih.gov/pubmed/30050522)	abortus C1	1999	36	254	72			Mongolia	Asia	Mongolia	4	5	3	12	2	2	3	1	6	43	8	5	6	4	3	3
2018Vergnaud#0112	BCCN#R26	Cattle	B.abortus atypical	Vergnaud2018 (https://www.ncbi.nlm.nih.gov/pubmed/30050522)	abortus C1		36	254	72			Germany	Europe (west)	Germany	4	5	3	12	2	2	3	1	6	43	8	4	5	5	3	3
2018Vergnaud#0135	BCCN#99-99	Cattle	B.abortus bv7	Vergnaud2018 (https://www.ncbi.nlm.nih.gov/pubmed/30050522)	abortus C1	1999	36	254	72			Mongolia	Asia	Mongolia	4	5	3	12	2	2	3	1	6	43	8	5	6	4	3	3
2018Vergnaud#0178	BCCN#77-179	Cattle	B.abortus bv1	Vergnaud2018 (https://www.ncbi.nlm.nih.gov/pubmed/30050522)	abortus B	1977	34	238	63			Senegal	Africa (west)	Senegal :Kaolack,Ndoumbouthie	3	5	4	11	2	2	3	3	6	41	8	4	5	3	5	7
2018Vergnaud#0179	BCCN#03-33	Human	B.abortus bv3	Vergnaud2018 (https://www.ncbi.nlm.nih.gov/pubmed/30050522)	abortus B	2003	34	239	64			Mauritania	Africa (west)	Mauritania	3	5	4	11	2	2	3	3	8	41	8	6	8	3	5	7
2018Vergnaud#0180	BCCN#77-192	Cattle	B.abortus bv3	Vergnaud2018 (https://www.ncbi.nlm.nih.gov/pubmed/30050522)	abortus B	1977	139	234	314			Senegal	Africa (west)	Senegal :Kaolack,Nioro du Rip	2	5	4	11	2	2	3	3	7	41	8	5	7	3	5	7
2018Vergnaud#0182	BCCN#76-393	Cattle	B.abortus bv3	Vergnaud2018 (https://www.ncbi.nlm.nih.gov/pubmed/30050522)	abortus B	1976	34	236	316			Senegal	Africa (west)	Senegal :Bignona	3	5	4	11	2	2	3	3	9	41	8	4	5	3	5	5
2018Vergnaud#0183	BCCN#76-402	Cattle	B.abortus bv3	Vergnaud2018 (https://www.ncbi.nlm.nih.gov/pubmed/30050522)	abortus B	1976	34	239	64			Senegal	Africa (west)	Senegal :Bignona	3	5	4	11	2	2	3	3	8	41	8	4	5	3	4	6
2018Vergnaud#0184	BCCN#76-411	Cattle	B.abortus bv3	Vergnaud2018 (https://www.ncbi.nlm.nih.gov/pubmed/30050522)	abortus B	1976	34	236	316			Senegal	Africa (west)	Senegal :Bignona	3	5	4	11	2	2	3	3	9	41	8	4	6	8	5	7
2018Vergnaud#0185	BCCN#77-116	Cattle	B.abortus bv3	Vergnaud2018 (https://www.ncbi.nlm.nih.gov/pubmed/30050522)	abortus B	1977	34	237	317			Senegal	Africa (west)	Senegal :Senegal-Gambia border,Tankon	3	5	4	11	2	2	3	3	7	41	8	5	4	8	5	6
2018Vergnaud#0186	BCCN#77-19	Cattle	B.abortus bv3	Vergnaud2018 (https://www.ncbi.nlm.nih.gov/pubmed/30050522)	abortus B	1977	142	231	312			Senegal	Africa (west)	Senegal :Sedhiou Nord,Diatouma	3	5	4	11	3	2	2	3	7	41	8	4	7	8	3	5
2018Vergnaud#0187	BCCN#77-27	Cattle	B.abortus bv3	Vergnaud2018 (https://www.ncbi.nlm.nih.gov/pubmed/30050522)	abortus B	1977	142	230	311			Senegal	Africa (west)	Senegal :Sedhiou Nord,Ndiama	3	5	4	11	3	2	2	3	9	41	8	4	6	3	5	6
2018Vergnaud#0188	BCCN#77-50	Cattle	B.abortus bv3	Vergnaud2018 (https://www.ncbi.nlm.nih.gov/pubmed/30050522)	abortus B	1977	34	237	317			Senegal	Africa (west)	Senegal :Senegal-Gambia border,Tankon	3	5	4	11	2	2	3	3	7	41	8	4	4	3	5	5
2018Vergnaud#0189	BCCN#77-53	Cattle	B.abortus bv3	Vergnaud2018 (https://www.ncbi.nlm.nih.gov/pubmed/30050522)	abortus B	1977	34	237	317			Senegal	Africa (west)	Senegal:Sedhiou,Kenewal	3	5	4	11	2	2	3	3	7	41	8	4	3	3	7	9
2018Vergnaud#0190	BCCN#77-58	Cattle	B.abortus bv3	Vergnaud2018 (https://www.ncbi.nlm.nih.gov/pubmed/30050522)	abortus B	1977	34	239	64			Senegal	Africa (west)	Senegal :Senegal-Gambia border,Bounkiling	3	5	4	11	2	2	3	3	8	41	8	4	6	3	5	6
2018Vergnaud#0191	BCCN#77-65	Cattle	B.abortus bv3	Vergnaud2018 (https://www.ncbi.nlm.nih.gov/pubmed/30050522)	abortus B	1977	34	237	317			Senegal	Africa (west)	Senegal :Sedhiou Sud,Mandina	3	5	4	11	2	2	3	3	7	41	8	4	4	3	5	7
2018Vergnaud#0192	BCCN#77-70	Cattle	B.abortus bv3	Vergnaud2018 (https://www.ncbi.nlm.nih.gov/pubmed/30050522)	abortus B	1977	34	239	64			Senegal	Africa (west)	Senegal :Sedhiou Sud,Kaour	3	5	4	11	2	2	3	3	8	41	8	5	5	3	4	7
2018Vergnaud#0193	BCCN#78-129	Cattle	B.abortus bv3	Vergnaud2018 (https://www.ncbi.nlm.nih.gov/pubmed/30050522)	abortus B	1978	34	237	317			Senegal	Africa (west)	Senegal :Velingara,Pilapitiance	3	5	4	11	2	2	3	3	7	41	8	5	6	3	3	5
2018Vergnaud#0194	BCCN#78-132	Cattle	B.abortus bv3	Vergnaud2018 (https://www.ncbi.nlm.nih.gov/pubmed/30050522)	abortus B	1978	34	237	317			Senegal	Africa (west)	Senegal :Velingara,Sare Konco I	3	5	4	11	2	2	3	3	7	41	8	4	5	3	3	4
2018Vergnaud#0195	BCCN#78-134	Cattle	B.abortus bv3	Vergnaud2018 (https://www.ncbi.nlm.nih.gov/pubmed/30050522)	abortus B	1978	34	237	317			Senegal	Africa (west)	Senegal :Velingara,Temento Madia	3	5	4	11	2	2	3	3	7	41	8	5	6	3	3	5
2018Vergnaud#0196	BCCN#78-138	Cattle	B.abortus bv3	Vergnaud2018 (https://www.ncbi.nlm.nih.gov/pubmed/30050522)	abortus B	1978	34	237	317			Senegal	Africa (west)	Senegal :Velingara,Sare Boukagano	3	5	4	11	2	2	3	3	7	41	8	4	5	3	3	4
2018Vergnaud#0198	BCCN#78-32	Cattle	B.abortus bv3	Vergnaud2018 (https://www.ncbi.nlm.nih.gov/pubmed/30050522)	abortus B	1978	34	239	64			Senegal	Africa (west)	Senegal :Ziguinchor,Toubacouta	3	5	4	11	2	2	3	3	8	41	8	4	5	3	4	6
2018Vergnaud#0199	BCCN#78-37	Cattle	B.abortus bv3	Vergnaud2018 (https://www.ncbi.nlm.nih.gov/pubmed/30050522)	abortus B	1978	34	235	315			Senegal	Africa (west)	Senegal :Ziguinchor,Loudia Wolof	3	5	4	11	2	2	3	3	10	41	8	5	6	3	9	6
2018Vergnaud#0200	BCCN#78-42	Cattle	B.abortus bv3	Vergnaud2018 (https://www.ncbi.nlm.nih.gov/pubmed/30050522)	abortus B	1978	34	236	316			Senegal	Africa (west)	Senegal :Ziguinchor,Santiaba Wolof	3	5	4	11	2	2	3	3	9	41	8	5	6	3	8	6
2018Vergnaud#0201	BCCN#78-47	Cattle	B.abortus bv3	Vergnaud2018 (https://www.ncbi.nlm.nih.gov/pubmed/30050522)	abortus B	1978	34	237	317			Senegal	Africa (west)	Senegal :Ziguinchor,Oussouye	3	5	4	11	2	2	3	3	7	41	8	5	4	3	7	6
2018Vergnaud#0202	BCCN#78-55	Cattle	B.abortus bv3	Vergnaud2018 (https://www.ncbi.nlm.nih.gov/pubmed/30050522)	abortus B	1978	34	239	64			Senegal	Africa (west)	Senegal :Ziguinchor,Diatene	3	5	4	11	2	2	3	3	8	41	8	4	6	3	7	5
2018Vergnaud#0203	BCCN#78-68	Cattle	B.abortus bv3	Vergnaud2018 (https://www.ncbi.nlm.nih.gov/pubmed/30050522)	abortus B	1978	34	237	317			Senegal	Africa (west)	Senegal :Tambacounda,Kedougou	3	5	4	11	2	2	3	3	7	41	8	4	5	3	3	7
2018Vergnaud#0204	BCCN#78-71	Cattle	B.abortus bv3	Vergnaud2018 (https://www.ncbi.nlm.nih.gov/pubmed/30050522)	abortus B	1978	34	237	317			Senegal	Africa (west)	Senegal :Tambacounda,Siling	3	5	4	11	2	2	3	3	7	41	8	4	5	3	3	7
2018Vergnaud#0205	BCCN#92-104	Cattle	B.abortus bv3	Vergnaud2018 (https://www.ncbi.nlm.nih.gov/pubmed/30050522)	abortus B	1992	34	237	317			Guinea	Africa (west)	Guinea	3	5	4	11	2	2	3	3	7	41	8	6	9	3	6	7
2018Vergnaud#0216	BCCN#R4C	Cattle	B.abortus bv1	Vergnaud2018 (https://www.ncbi.nlm.nih.gov/pubmed/30050522)	abortus C2		28	268	83			United Kingdom	Europe (west)	United Kingdom	4	5	4	12	2	2	3	3	5	43	8	3	5	3	4	5
2018Vergnaud#0217	BCCN#R4D	Cattle	B.abortus bv1	Vergnaud2018 (https://www.ncbi.nlm.nih.gov/pubmed/30050522)	abortus C2		28	268	83			United Kingdom	Europe (west)	United Kingdom	4	5	4	12	2	2	3	3	5	43	8	3	5	3	4	5
2018Vergnaud#0218	BCCN#V1B	Cattle	B.abortus bv1	Vergnaud2018 (https://www.ncbi.nlm.nih.gov/pubmed/30050522)	abortus C2		28	276	82			USA	America (north)	USA	4	5	4	12	2	2	3	3	6	43	8	3	5	3	3	5
2018Vergnaud#0226	BCCN#02-29	Buffalo	B.abortus bv1	Vergnaud2018 (https://www.ncbi.nlm.nih.gov/pubmed/30050522)	abortus C2	2002	28	276	82			India	Asia	India	4	5	4	12	2	2	3	3	6	43	8	3	3	3	3	5
2018Vergnaud#0227	BCCN#02-45	Buffalo	B.abortus Rough	Vergnaud2018 (https://www.ncbi.nlm.nih.gov/pubmed/30050522)	abortus C2	2002	28	276	82			India	Asia	India	4	5	4	12	2	2	3	3	6	43	8	3	4	3	3	6
2018Vergnaud#0236	BCCN#89-116	Cattle	B.abortus bv3	Vergnaud2018 (https://www.ncbi.nlm.nih.gov/pubmed/30050522)	abortus B	1989	34	238	63			Cameroon	Africa (west)	Cameroon	3	5	4	11	2	2	3	3	6	41	8	7	4	3	7	9
2018Vergnaud#0237	BCCN#90-45	Zebu	B.abortus bv3	Vergnaud2018 (https://www.ncbi.nlm.nih.gov/pubmed/30050522)	abortus B	1990	34	238	63			Cameroon	Africa (west)	Cameroon	3	5	4	11	2	2	3	3	6	41	8	5	3	3	11	4
2018Vergnaud#0238	BCCN#90-46	Zebu	B.abortus bv3	Vergnaud2018 (https://www.ncbi.nlm.nih.gov/pubmed/30050522)	abortus B	1990	34	238	63			Cameroon	Africa (west)	Cameroon	3	5	4	11	2	2	3	3	6	41	8	4	13	3	6	5
2018Vergnaud#0239	BCCN#82-39	Cattle	B.abortus bv3	Vergnaud2018 (https://www.ncbi.nlm.nih.gov/pubmed/30050522)	abortus B	1982	34	237	317			Guinea-Bissau	Africa (west)	Guinea-Bissau	3	5	4	11	2	2	3	3	7	41	8	5	4	3	8	7
2018Vergnaud#0240	BCCN#82-40	Cattle	B.abortus bv3	Vergnaud2018 (https://www.ncbi.nlm.nih.gov/pubmed/30050522)	abortus B	1982	34	237	317			Guinea-Bissau	Africa (west)	Guinea-Bissau	3	5	4	11	2	2	3	3	7	41	8	5	4	3	8	7
2018Vergnaud#0241	BCCN#82-41	Cattle	B.abortus bv3	Vergnaud2018 (https://www.ncbi.nlm.nih.gov/pubmed/30050522)	abortus B	1982	34	237	317			Guinea-Bissau	Africa (west)	Guinea-Bissau	3	5	4	11	2	2	3	3	7	41	8	5	4	3	8	7
2018Vergnaud#0242	BCCN#82-42	Cattle	B.abortus bv3	Vergnaud2018 (https://www.ncbi.nlm.nih.gov/pubmed/30050522)	abortus B	1982	34	237	317			Guinea-Bissau	Africa (west)	Guinea-Bissau	3	5	4	11	2	2	3	3	7	41	8	5	4	3	8	8
2018Vergnaud#0243	BCCN#82-43	Cattle	B.abortus bv3	Vergnaud2018 (https://www.ncbi.nlm.nih.gov/pubmed/30050522)	abortus B	1982	34	237	317			Guinea-Bissau	Africa (west)	Guinea-Bissau	3	5	4	11	2	2	3	3	7	41	8	5	4	3	7	7
2018Vergnaud#0244	BCCN#82-44	Cattle	B.abortus bv3	Vergnaud2018 (https://www.ncbi.nlm.nih.gov/pubmed/30050522)	abortus B	1982	34	237	317			Guinea-Bissau	Africa (west)	Guinea-Bissau	3	5	4	11	2	2	3	3	7	41	8	5	4	3	6	7
2018Vergnaud#0245	BCCN#92-105	Cattle	B.abortus bv3	Vergnaud2018 (https://www.ncbi.nlm.nih.gov/pubmed/30050522)	abortus B	1992	34	237	317			Guinea	Africa (west)	Guinea	3	5	4	11	2	2	3	3	7	41	8	6	9	3	6	7
2018Vergnaud#0246	BCCN#83-20	Cattle	B.abortus bv3	Vergnaud2018 (https://www.ncbi.nlm.nih.gov/pubmed/30050522)	abortus B	1983	134	233	313			Niger	Africa (west)	Niger	3	5	3	11	2	2	3	3	8	41	8	6	2	3	5	5
2018Vergnaud#0247	BCCN#83-233	Cattle	B.abortus bv3	Vergnaud2018 (https://www.ncbi.nlm.nih.gov/pubmed/30050522)	abortus B	1983	134	233	313			Niger	Africa (west)	Niger	3	5	3	11	2	2	3	3	8	41	8	6	2	3	5	5
2018Vergnaud#0248	BCCN#83-234	Cattle	B.abortus bv3	Vergnaud2018 (https://www.ncbi.nlm.nih.gov/pubmed/30050522)	abortus B	1983	134	233	313			Niger	Africa (west)	Niger	3	5	3	11	2	2	3	3	8	41	8	6	2	3	5	5
2018Vergnaud#0249	BCCN#82-98A	Cattle	B.abortus atypical	Vergnaud2018 (https://www.ncbi.nlm.nih.gov/pubmed/30050522)	abortus C2	1982	133	258	245			France	Europe (west)	France:Savoie,Le Bourget du Lac	4	5	4	12	1	1	3	3	6	43	8	2	5	3	4	4
2018Vergnaud#0250	BCCN#82-98B	Cattle	B.abortus atypical	Vergnaud2018 (https://www.ncbi.nlm.nih.gov/pubmed/30050522)	abortus C2	1982	133	258	245			France	Europe (west)	France:Savoie,Le Bourget du Lac	4	5	4	12	1	1	3	3	6	43	8	2	5	3	4	4
2018Vergnaud#0263	BCCN#80-192	Cattle	B.abortus bv3	Vergnaud2018 (https://www.ncbi.nlm.nih.gov/pubmed/30050522)	abortus B	1980	34	239	64			Togo	Africa (west)	Togo	3	5	4	11	2	2	3	3	8	41	8	7	10	3	5	3
2018Vergnaud#0264	BCCN#80-193	Cattle	B.abortus bv3	Vergnaud2018 (https://www.ncbi.nlm.nih.gov/pubmed/30050522)	abortus B	1980	34	239	64			Togo	Africa (west)	Togo	3	5	4	11	2	2	3	3	8	41	8	7	10	3	5	3
2018Vergnaud#0265	BCCN#80-211	Cattle	B.abortus bv3	Vergnaud2018 (https://www.ncbi.nlm.nih.gov/pubmed/30050522)	abortus B	1980	34	239	64			Togo	Africa (west)	Togo	3	5	4	11	2	2	3	3	8	41	8	7	9	3	5	3
2018Vergnaud#0266	BCCN#79-142	Cattle	B.abortus bv3	Vergnaud2018 (https://www.ncbi.nlm.nih.gov/pubmed/30050522)	abortus B	1979	34	239	64			Togo	Africa (west)	Togo	3	5	4	11	2	2	3	3	8	41	8	7	10	3	5	3
2018Vergnaud#0267	BCCN#79-151	Cattle	B.abortus bv3	Vergnaud2018 (https://www.ncbi.nlm.nih.gov/pubmed/30050522)	abortus B	1979	34	239	64			Togo	Africa (west)	Togo	3	5	4	11	2	2	3	3	8	41	8	7	10	3	5	3
2018Vergnaud#0268	BCCN#83-14	Cattle	B.abortus bv3	Vergnaud2018 (https://www.ncbi.nlm.nih.gov/pubmed/30050522)	abortus B	1983	34	237	317			Rwanda	Africa (east)	Rwanda	3	5	4	11	2	2	3	3	7	41	8	4	5	3	6	4
2018Vergnaud#0269	BCCN#83-15	Cattle	B.abortus bv3	Vergnaud2018 (https://www.ncbi.nlm.nih.gov/pubmed/30050522)	abortus B	1983	34	237	317			Rwanda	Africa (east)	Rwanda	3	5	4	11	2	2	3	3	7	41	8	5	8	4	4	4
2018Vergnaud#0270	BCCN#83-16	Cattle	B.abortus bv3	Vergnaud2018 (https://www.ncbi.nlm.nih.gov/pubmed/30050522)	abortus B	1983	34	237	317			Rwanda	Africa (east)	Rwanda	3	5	4	11	2	2	3	3	7	41	8	5	7	3	6	4
2018Vergnaud#0271	BCCN#83-17	Cattle	B.abortus bv3	Vergnaud2018 (https://www.ncbi.nlm.nih.gov/pubmed/30050522)	abortus B	1983	34	237	317			Rwanda	Africa (east)	Rwanda	3	5	4	11	2	2	3	3	7	41	8	5	6	3	5	4
2018Vergnaud#0272	BCCN#83-18	Cattle	B.abortus bv3	Vergnaud2018 (https://www.ncbi.nlm.nih.gov/pubmed/30050522)	abortus B	1983	34	237	317			Rwanda	Africa (east)	Rwanda	3	5	4	11	2	2	3	3	7	41	8	5	6	3	5	4
2018Vergnaud#0273	BCCN#83-19	Cattle	B.abortus bv3	Vergnaud2018 (https://www.ncbi.nlm.nih.gov/pubmed/30050522)	abortus B	1983	34	237	317			Rwanda	Africa (east)	Rwanda	3	5	4	11	2	2	3	3	7	41	8	5	6	3	5	4
2018Vergnaud#0274	BCCN#83-227	Cattle	B.abortus bv3	Vergnaud2018 (https://www.ncbi.nlm.nih.gov/pubmed/30050522)	abortus B	1983	34	237	317			Rwanda	Africa (east)	Rwanda	3	5	4	11	2	2	3	3	7	41	8	6	5	3	9	4
2018Vergnaud#0275	BCCN#83-228	Cattle	B.abortus bv3	Vergnaud2018 (https://www.ncbi.nlm.nih.gov/pubmed/30050522)	abortus B	1983	34	237	317			Rwanda	Africa (east)	Rwanda	3	5	4	11	2	2	3	3	7	41	8	5	6	3	4	4
2018Vergnaud#0276	BCCN#83-230	Cattle	B.abortus bv3	Vergnaud2018 (https://www.ncbi.nlm.nih.gov/pubmed/30050522)	abortus B	1983	34	237	317			Rwanda	Africa (east)	Rwanda	3	5	4	11	2	2	3	3	7	41	8	5	6	3	4	4
2018Vergnaud#0277	BCCN#83-232	Cattle	B.abortus bv3	Vergnaud2018 (https://www.ncbi.nlm.nih.gov/pubmed/30050522)	abortus B	1983	34	237	317			Rwanda	Africa (east)	Rwanda	3	5	4	11	2	2	3	3	7	41	8	5	8	3	9	4
2018Vergnaud#0290	BCCN#87-56	Cattle	B.abortus atypical	Vergnaud2018 (https://www.ncbi.nlm.nih.gov/pubmed/30050522)	abortus C2	1987	32	259	182			Canada	America (north)	Canada	4	5	4	12	1	2	3	3	6	43	8	1	4	3	5	4
2018Vergnaud#0307	BCCN#82-21	Cattle	B.abortus bv3	Vergnaud2018 (https://www.ncbi.nlm.nih.gov/pubmed/30050522)	abortus B	1982	34	237	317			Rwanda	Africa (east)	Rwanda :Bugesera,Butare	3	5	4	11	2	2	3	3	7	41	8	6	5	3	10	4
2018Vergnaud#0308	BCCN#82-27	Human	B.abortus bv3	Vergnaud2018 (https://www.ncbi.nlm.nih.gov/pubmed/30050522)	abortus B	1982	34	237	317			Rwanda	Africa (east)	Rwanda	3	5	4	11	2	2	3	3	7	41	8	7	5	3	6	4
2018Vergnaud#0309	BCCN#83-231	Cattle	B.abortus bv3	Vergnaud2018 (https://www.ncbi.nlm.nih.gov/pubmed/30050522)	abortus B	1983	34	237	317			Rwanda	Africa (east)	Rwanda	3	5	4	11	2	2	3	3	7	41	8	5	6	3	4	4
2018Vergnaud#0311	BCCN#79-150	Cattle	B.abortus bv3	Vergnaud2018 (https://www.ncbi.nlm.nih.gov/pubmed/30050522)	abortus B	1979	34	239	64			Togo	Africa (west)	Togo	3	5	4	11	2	2	3	3	8	41	8	7	5	7	5	3
2018Vergnaud#0312	BCCN#83-229	Cattle	B.abortus bv3	Vergnaud2018 (https://www.ncbi.nlm.nih.gov/pubmed/30050522)	abortus B	1983	34	237	317			Rwanda	Africa (east)	Rwanda	3	5	4	11	2	2	3	3	7	41	8	5	6	3	4	4
2018Vergnaud#0321	BCCN#76-315	Cattle	B.abortus bv3	Vergnaud2018 (https://www.ncbi.nlm.nih.gov/pubmed/30050522)	abortus B	1976	34	239	64			Senegal	Africa (west)	Senegal	3	5	4	11	2	2	3	3	8	41	8	4	5	3	5	6
2018Vergnaud#0322	BCCN#76-392	Cattle	B.abortus bv3	Vergnaud2018 (https://www.ncbi.nlm.nih.gov/pubmed/30050522)	abortus B	1976	34	239	64			Senegal	Africa (west)	Senegal :Bignona	3	5	4	11	2	2	3	3	8	41	8	4	5	3	5	5
2018Vergnaud#0323	BCCN#77-11	Cattle	B.abortus bv3	Vergnaud2018 (https://www.ncbi.nlm.nih.gov/pubmed/30050522)	abortus B	1977	34	237	317			Senegal	Africa (west)	Senegal :Kolda,Bantancouyel	3	5	4	11	2	2	3	3	7	41	8	4	3	3	10	7
2018Vergnaud#0324	BCCN#77-118	Cattle	B.abortus bv3	Vergnaud2018 (https://www.ncbi.nlm.nih.gov/pubmed/30050522)	abortus B	1977	34	237	317			Senegal	Africa (west)	Senegal :Senegal-Gambia border,Senoba	3	5	4	11	2	2	3	3	7	41	8	5	6	3	3	5
2018Vergnaud#0325	BCCN#77-197	Cattle	B.abortus bv3	Vergnaud2018 (https://www.ncbi.nlm.nih.gov/pubmed/30050522)	abortus B	1977	34	237	317			Senegal	Africa (west)	Senegal :Kaolack,Keur Ilo	3	5	4	11	2	2	3	3	7	41	8	4	5	3	3	5
2018Vergnaud#0326	BCCN#77-198	Cattle	B.abortus bv3	Vergnaud2018 (https://www.ncbi.nlm.nih.gov/pubmed/30050522)	abortus B	1977	34	237	317			Senegal	Africa (west)	Senegal :Kaolack,Medina Sabakh	3	5	4	11	2	2	3	3	7	41	8	4	5	3	3	5
2018Vergnaud#0327	BCCN#77-207	Cattle	B.abortus bv3	Vergnaud2018 (https://www.ncbi.nlm.nih.gov/pubmed/30050522)	abortus B	1977	34	239	64			Senegal	Africa (west)	Senegal :Kaolack,Mbayene	3	5	4	11	2	2	3	3	8	41	8	4	6	3	4	5
2018Vergnaud#0328	BCCN#78-17	Cattle	B.abortus bv3	Vergnaud2018 (https://www.ncbi.nlm.nih.gov/pubmed/30050522)	abortus B	1978	34	237	317			Senegal	Africa (west)	Senegal :Ziguinchor,Sindone	3	5	4	11	2	2	3	3	7	41	8	5	5	3	4	5
2018Vergnaud#0329	BCCN#79-152	Cattle	B.abortus bv3	Vergnaud2018 (https://www.ncbi.nlm.nih.gov/pubmed/30050522)	abortus B	1979	34	237	317			Senegal	Africa (west)	Senegal	3	5	4	11	2	2	3	3	7	41	8	6	4	3	6	6
2018Vergnaud#0330	BCCN#79-180	Cattle	B.abortus bv3	Vergnaud2018 (https://www.ncbi.nlm.nih.gov/pubmed/30050522)	abortus B	1979	34	237	317			Senegal	Africa (west)	Senegal	3	5	4	11	2	2	3	3	7	41	8	4	5	3	5	5
2018Vergnaud#0331	BCCN#77-208	Cattle	B.abortus bv3	Vergnaud2018 (https://www.ncbi.nlm.nih.gov/pubmed/30050522)	abortus B	1977	34	237	317			Senegal	Africa (west)	Senegal :Kaolack,Ouakngouna	3	5	4	11	2	2	3	3	7	41	8	5	6	3	4	6
2018Vergnaud#0332	BCCN#78-128	Cattle	B.abortus bv3	Vergnaud2018 (https://www.ncbi.nlm.nih.gov/pubmed/30050522)	abortus B	1978	34	237	317			Senegal	Africa (west)	Senegal :Velingara,Pilapitiance	3	5	4	11	2	2	3	3	7	41	8	5	6	3	3	5
2018Vergnaud#0333	BCCN#78-141	Cattle	B.abortus bv3	Vergnaud2018 (https://www.ncbi.nlm.nih.gov/pubmed/30050522)	abortus B	1978	34	237	317			Senegal	Africa (west)	Senegal :Velingara,Dialakha	3	5	4	11	2	2	3	3	7	41	8	5	4	3	8	8
2018Vergnaud#0334	BCCN#78-142	Cattle	B.abortus bv3	Vergnaud2018 (https://www.ncbi.nlm.nih.gov/pubmed/30050522)	abortus B	1978	34	239	64			Senegal	Africa (west)	Senegal :Velingara,Sare Demba Assett	3	5	4	11	2	2	3	3	8	41	8	4	5	3	5	7
2018Vergnaud#0335	BCCN#78-16	Cattle	B.abortus bv3	Vergnaud2018 (https://www.ncbi.nlm.nih.gov/pubmed/30050522)	abortus B	1978	34	237	317			Senegal	Africa (west)	Senegal :Ziguinchor,Fanda	3	5	4	11	2	2	3	3	7	41	8	4	4	3	5	6
2018Vergnaud#0336	BCCN#78-18	Cattle	B.abortus bv3	Vergnaud2018 (https://www.ncbi.nlm.nih.gov/pubmed/30050522)	abortus B	1978	34	239	64			Senegal	Africa (west)	Senegal :Ziguinchor,Adeane	3	5	4	11	2	2	3	3	8	41	8	4	5	3	5	5
2018Vergnaud#0337	BCCN#78-69	Cattle	B.abortus bv3	Vergnaud2018 (https://www.ncbi.nlm.nih.gov/pubmed/30050522)	abortus B	1978	137	229	310			Senegal	Africa (west)	Senegal :Tambacounda,Kedougou	3	5	4	11	2	2	2	3	7	41	8	4	5	3	3	7
2018Vergnaud#0338	BCCN#78-70	Cattle	B.abortus bv3	Vergnaud2018 (https://www.ncbi.nlm.nih.gov/pubmed/30050522)	abortus B	1978	34	237	317			Senegal	Africa (west)	Senegal :Tambacounda,Kedougou	3	5	4	11	2	2	3	3	7	41	8	4	5	3	3	7
2018Vergnaud#0339	BCCN#78-72	Cattle	B.abortus bv3	Vergnaud2018 (https://www.ncbi.nlm.nih.gov/pubmed/30050522)	abortus B	1978	34	237	317			Senegal	Africa (west)	Senegal :Tambacounda,Nianghe	3	5	4	11	2	2	3	3	7	41	8	4	5	3	3	7
2018Vergnaud#0340	BCCN#79-179	Cattle	B.abortus bv3	Vergnaud2018 (https://www.ncbi.nlm.nih.gov/pubmed/30050522)	abortus B	1979	34	237	317			Senegal	Africa (west)	Senegal	3	5	4	11	2	2	3	3	7	41	8	5	3	3	6	6
2018Vergnaud#0341	BCCN#79-99	Cattle	B.abortus bv3	Vergnaud2018 (https://www.ncbi.nlm.nih.gov/pubmed/30050522)	abortus B	1979	34	237	317			Senegal	Africa (west)	Senegal	3	5	4	11	2	2	3	3	7	41	8	4	5	3	3	5
2018Vergnaud#0345	BCCN#93-25	Dromedary	B.abortus bv3	Vergnaud2018 (https://www.ncbi.nlm.nih.gov/pubmed/30050522)	abortus B	1993	34	238	63			Sudan	Africa (east)	Sudan	3	5	4	11	2	2	3	3	6	41	8	6	8	3	7	7
2018Vergnaud#0346	BCCN#93-27	Dromedary	B.abortus bv3	Vergnaud2018 (https://www.ncbi.nlm.nih.gov/pubmed/30050522)	abortus B	1993	34	238	63			Sudan	Africa (east)	Sudan	3	5	4	11	2	2	3	3	6	41	8	6	8	3	7	7
2018Vergnaud#0388	BCCN#79-153	Cattle	B.abortus bv3	Vergnaud2018 (https://www.ncbi.nlm.nih.gov/pubmed/30050522)	abortus B	1979	34	237	317			Senegal	Africa (west)	Senegal	3	5	4	11	2	2	3	3	7	41	8	6	4	3	6	6
2018Vergnaud#0389	BCCN#79-98	Cattle	B.abortus bv3	Vergnaud2018 (https://www.ncbi.nlm.nih.gov/pubmed/30050522)	abortus B	1979	34	238	63			Senegal	Africa (west)	Senegal	3	5	4	11	2	2	3	3	6	41	8	4	5	6	5	6
2018Vergnaud#0736	BCCN#87-15	Cattle	B.abortus bv3	Vergnaud2018 (https://www.ncbi.nlm.nih.gov/pubmed/30050522)	abortus C1	1987	36	254	72			France	Europe (west)	France:Savoie	4	5	3	12	2	2	3	1	6	43	8	5	5	5	3	3
2018Vergnaud#0747	BCCN#76-317	Cattle	B.abortus bv3	Vergnaud2018 (https://www.ncbi.nlm.nih.gov/pubmed/30050522)	abortus B	1976	34	236	316			Senegal	Africa (west)	Senegal	3	5	4	11	2	2	3	3	9	41	8	4	5	3	5	5
2018Vergnaud#0750	BCCN#76-318	Cattle	B.abortus bv3	Vergnaud2018 (https://www.ncbi.nlm.nih.gov/pubmed/30050522)	abortus B	1976	34	236	316			Senegal	Africa (west)	Senegal	3	5	4	11	2	2	3	3	9	41	8	4	6	3	5	7
2018Vergnaud#0751	BCCN#77-182	Cattle	B.abortus bv3	Vergnaud2018 (https://www.ncbi.nlm.nih.gov/pubmed/30050522)	abortus B	1977	34	238	63			Senegal	Africa (west)	Senegal :Kaolack,Ndoumbouthie	3	5	4	11	2	2	3	3	6	41	8	4	5	3	5	7
2018Vergnaud#0752	BCCN#77-183	Cattle	B.abortus bv3	Vergnaud2018 (https://www.ncbi.nlm.nih.gov/pubmed/30050522)	abortus B	1977	34	237	317			Senegal	Africa (west)	Senegal :Kaolack,Ndoumbouthie	3	5	4	11	2	2	3	3	7	41	8	6	4	3	6	6
2018Vergnaud#0753	BCCN#77-201	Cattle	B.abortus bv3	Vergnaud2018 (https://www.ncbi.nlm.nih.gov/pubmed/30050522)	abortus B	1977	34	237	317			Senegal	Africa (west)	Senegal :Kaolack,Keur Sacoumba	3	5	4	11	2	2	3	3	7	41	8	5	7	3	4	6
2018Vergnaud#0754	BCCN#77-203	Cattle	B.abortus bv3	Vergnaud2018 (https://www.ncbi.nlm.nih.gov/pubmed/30050522)	abortus B	1977	34	239	64			Senegal	Africa (west)	Senegal :Kaolack,Djilor	3	5	4	11	2	2	3	3	8	41	8	6	7	3	7	3
2018Vergnaud#0755	BCCN#77-41	Cattle	B.abortus bv3	Vergnaud2018 (https://www.ncbi.nlm.nih.gov/pubmed/30050522)	abortus B	1977	34	237	317			Senegal	Africa (west)	Senegal :Sedhiou Nord,Sedhiou-Ville	3	5	4	11	2	2	3	3	7	41	8	9	4	3	5	5
2018Vergnaud#0756	BCCN#77-42	Cattle	B.abortus bv3	Vergnaud2018 (https://www.ncbi.nlm.nih.gov/pubmed/30050522)	abortus B	1977	34	239	64			Senegal	Africa (west)	Senegal:Sedhiou Nord,Dandon	3	5	4	11	2	2	3	3	8	41	8	4	6	3	6	5
2018Vergnaud#0757	BCCN#78-130	Cattle	B.abortus bv3	Vergnaud2018 (https://www.ncbi.nlm.nih.gov/pubmed/30050522)	abortus B	1978	34	237	317			Senegal	Africa (west)	Senegal :Velingara,Pilapitiance	3	5	4	11	2	2	3	3	7	41	8	5	6	3	3	5
2018Vergnaud#0758	BCCN#78-131	Cattle	B.abortus bv3	Vergnaud2018 (https://www.ncbi.nlm.nih.gov/pubmed/30050522)	abortus B	1978	34	237	317			Senegal	Africa (west)	Senegal :Velingara,Pilapitiance	3	5	4	11	2	2	3	3	7	41	8	5	6	3	3	5
2018Vergnaud#0759	BCCN#78-49	Cattle	B.abortus bv3	Vergnaud2018 (https://www.ncbi.nlm.nih.gov/pubmed/30050522)	abortus B	1978	34	237	317			Senegal	Africa (west)	Senegal :Ziguinchor,Oussouye	3	5	4	11	2	2	3	3	7	41	8	5	4	3	5	7
2018Vergnaud#0760	BCCN#78-50	Cattle	B.abortus bv3	Vergnaud2018 (https://www.ncbi.nlm.nih.gov/pubmed/30050522)	abortus B	1978	34	239	64			Senegal	Africa (west)	Senegal :Ziguinchor,Diakene Wolof	3	5	4	11	2	2	3	3	8	41	8	4	6	3	7	5
2018Vergnaud#0761	BCCN#79-176	Cattle	B.abortus bv3	Vergnaud2018 (https://www.ncbi.nlm.nih.gov/pubmed/30050522)	abortus B	1979	34	237	317			Senegal	Africa (west)	Senegal	3	5	4	11	2	2	3	3	7	41	8	4	4	3	5	8
2018Vergnaud#0762	BCCN#79-178	Cattle	B.abortus bv3	Vergnaud2018 (https://www.ncbi.nlm.nih.gov/pubmed/30050522)	abortus B	1979	34	237	317			Senegal	Africa (west)	Senegal	3	5	4	11	2	2	3	3	7	41	8	5	5	3	5	5
2018Vergnaud#0763	BCCN#80-194	Cattle	B.abortus bv3	Vergnaud2018 (https://www.ncbi.nlm.nih.gov/pubmed/30050522)	abortus B	1980	34	239	64			Togo	Africa (west)	Togo	3	5	4	11	2	2	3	3	8	41	8	8	10	3	5	3
2018Vergnaud#0764	BCCN#80-195	Cattle	B.abortus bv3	Vergnaud2018 (https://www.ncbi.nlm.nih.gov/pubmed/30050522)	abortus B	1980	34	239	64			Togo	Africa (west)	Togo	3	5	4	11	2	2	3	3	8	41	8	7	10	3	5	3
2018Vergnaud#0780	BCCN#76-394	Cattle	B.abortus bv3	Vergnaud2018 (https://www.ncbi.nlm.nih.gov/pubmed/30050522)	abortus B	1976	34	239	64			Senegal	Africa (west)	Senegal :Bignona	3	5	4	11	2	2	3	3	8	41	8	4	5	3	4	6
2018Vergnaud#0781	BCCN#76-395	Cattle	B.abortus bv3	Vergnaud2018 (https://www.ncbi.nlm.nih.gov/pubmed/30050522)	abortus B	1976	34	239	64			Senegal	Africa (west)	Senegal :Bignona	3	5	4	11	2	2	3	3	8	41	8	4	5	3	4	6
2018Vergnaud#0782	BCCN#77-12	Cattle	B.abortus bv3	Vergnaud2018 (https://www.ncbi.nlm.nih.gov/pubmed/30050522)	abortus B	1977	34	239	64			Senegal	Africa (west)	Senegal :Kolda,Dianayel	3	5	4	11	2	2	3	3	8	41	8	4	6	3	5	5
2018Vergnaud#0783	BCCN#77-13	Cattle	B.abortus bv3	Vergnaud2018 (https://www.ncbi.nlm.nih.gov/pubmed/30050522)	abortus B	1977	34	239	64			Senegal	Africa (west)	Senegal :Senegal-Gambia border,Inor-Diola	3	5	4	11	2	2	3	3	8	41	8	4	5	3	6	6
2018Vergnaud#0784	BCCN#77-204	Cattle	B.abortus bv3	Vergnaud2018 (https://www.ncbi.nlm.nih.gov/pubmed/30050522)	abortus B	1977	34	237	317			Senegal	Africa (west)	Senegal :Kaolack,Keur Ilo	3	5	4	11	2	2	3	3	7	41	8	4	5	3	3	5
2018Vergnaud#0785	BCCN#77-205	Cattle	B.abortus bv3	Vergnaud2018 (https://www.ncbi.nlm.nih.gov/pubmed/30050522)	abortus B	1977	34	239	64			Senegal	Africa (west)	Senegal :Kaolack,Keur Dengre	3	5	4	11	2	2	3	3	8	41	8	5	7	3	7	3
2018Vergnaud#0786	BCCN#77-43	Cattle	B.abortus bv3	Vergnaud2018 (https://www.ncbi.nlm.nih.gov/pubmed/30050522)	abortus B	1977	34	237	317			Senegal	Africa (west)	Senegal:Sedhiou Nord,Dandon	3	5	4	11	2	2	3	3	7	41	8	4	4	3	4	8
2018Vergnaud#0787	BCCN#77-44	Cattle	B.abortus bv3	Vergnaud2018 (https://www.ncbi.nlm.nih.gov/pubmed/30050522)	abortus B	1977	34	237	317			Senegal	Africa (west)	Senegal :Sedhiou Nord,Sitaba	3	5	4	11	2	2	3	3	7	41	8	4	7	3	3	5
2018Vergnaud#0788	BCCN#78-21	Cattle	B.abortus bv3	Vergnaud2018 (https://www.ncbi.nlm.nih.gov/pubmed/30050522)	abortus B	1978	34	239	64			Senegal	Africa (west)	Senegal :Ziguinchor,Fanghotte	3	5	4	11	2	2	3	3	8	41	8	4	6	3	6	5
2018Vergnaud#0789	BCCN#78-22	Cattle	B.abortus bv3	Vergnaud2018 (https://www.ncbi.nlm.nih.gov/pubmed/30050522)	abortus B	1978	34	237	317			Senegal	Africa (west)	Senegal :Ziguinchor,Fanghotte	3	5	4	11	2	2	3	3	7	41	8	7	4	3	5	7
2018Vergnaud#0790	BCCN#78-38	Cattle	B.abortus bv3	Vergnaud2018 (https://www.ncbi.nlm.nih.gov/pubmed/30050522)	abortus B	1978	34	235	315			Senegal	Africa (west)	Senegal :Ziguinchor,Loudia Wolof	3	5	4	11	2	2	3	3	10	41	8	5	6	3	8	6
2018Vergnaud#0791	BCCN#78-39	Cattle	B.abortus bv3	Vergnaud2018 (https://www.ncbi.nlm.nih.gov/pubmed/30050522)	abortus B	1978	34	235	315			Senegal	Africa (west)	Senegal :Ziguinchor,Effisao	3	5	4	11	2	2	3	3	10	41	8	5	6	3	8	6
2018Vergnaud#0792	BCCN#78-51	Cattle	B.abortus bv3	Vergnaud2018 (https://www.ncbi.nlm.nih.gov/pubmed/30050522)	abortus B	1978	34	239	64			Senegal	Africa (west)	Senegal :Ziguinchor,Diakene Wolof	3	5	4	11	2	2	3	3	8	41	8	4	6	3	7	5
2018Vergnaud#0793	BCCN#78-52	Cattle	B.abortus bv3	Vergnaud2018 (https://www.ncbi.nlm.nih.gov/pubmed/30050522)	abortus B	1978	34	239	64			Senegal	Africa (west)	Senegal :Ziguinchor,Diakene Wolof	3	5	4	11	2	2	3	3	8	41	8	4	6	3	8	5
2018Vergnaud#0794	BCCN#79-157	Cattle	B.abortus bv3	Vergnaud2018 (https://www.ncbi.nlm.nih.gov/pubmed/30050522)	abortus B	1979	34	239	64			Senegal	Africa (west)	Senegal	3	5	4	11	2	2	3	3	8	41	8	4	5	3	5	5
2018Vergnaud#0795	BCCN#79-158	Cattle	B.abortus bv3	Vergnaud2018 (https://www.ncbi.nlm.nih.gov/pubmed/30050522)	abortus B	1979	34	237	317			Senegal	Africa (west)	Senegal	3	5	4	11	2	2	3	3	7	41	8	5	3	3	6	7
2018Vergnaud#0796	BCCN#79-164	Cattle	B.abortus bv3	Vergnaud2018 (https://www.ncbi.nlm.nih.gov/pubmed/30050522)	abortus B	1979	34	239	64			Senegal	Africa (west)	Senegal	3	5	4	11	2	2	3	3	8	41	8	4	5	3	4	6
2018Vergnaud#0797	BCCN#79-165	Cattle	B.abortus bv3	Vergnaud2018 (https://www.ncbi.nlm.nih.gov/pubmed/30050522)	abortus B	1979	34	237	317			Senegal	Africa (west)	Senegal	3	5	4	11	2	2	3	3	7	41	8	5	3	3	6	6
2018Vergnaud#0798	BCCN#79-171	Cattle	B.abortus bv3	Vergnaud2018 (https://www.ncbi.nlm.nih.gov/pubmed/30050522)	abortus B	1979	34	237	317			Senegal	Africa (west)	Senegal	3	5	4	11	2	2	3	3	7	41	8	4	7	3	3	5
2018Vergnaud#0799	BCCN#79-172	Cattle	B.abortus bv3	Vergnaud2018 (https://www.ncbi.nlm.nih.gov/pubmed/30050522)	abortus B	1979	34	239	64			Senegal	Africa (west)	Senegal	3	5	4	11	2	2	3	3	8	41	8	4	5	3	4	6
2018Vergnaud#0884	BCCN#00-6	Cattle	B.abortus atypical	Vergnaud2018 (https://www.ncbi.nlm.nih.gov/pubmed/30050522)	abortus C1	2000	36	254	72			Spain	Europe (west)	Spain:Navarre	4	5	3	12	2	2	3	1	6	43	8	4	5	5	4	4
2018Vergnaud#1049	BCCN#76-396	Cattle	B.abortus bv3	Vergnaud2018 (https://www.ncbi.nlm.nih.gov/pubmed/30050522)	abortus B	1976	34	239	64			Senegal	Africa (west)	Senegal :Bignona	3	5	4	11	2	2	3	3	8	41	8	4	5	3	4	6
2018Vergnaud#1050	BCCN#76-397	Cattle	B.abortus bv3	Vergnaud2018 (https://www.ncbi.nlm.nih.gov/pubmed/30050522)	abortus B	1976	34	239	64			Senegal	Africa (west)	Senegal :Bignona	3	5	4	11	2	2	3	3	8	41	8	4	5	3	4	6
2018Vergnaud#1051	BCCN#76-400	Cattle	B.abortus bv3	Vergnaud2018 (https://www.ncbi.nlm.nih.gov/pubmed/30050522)	abortus B	1976	34	239	64			Senegal	Africa (west)	Senegal :Bignona	3	5	4	11	2	2	3	3	8	41	8	4	5	3	5	5
2018Vergnaud#1052	BCCN#76-401	Cattle	B.abortus bv3	Vergnaud2018 (https://www.ncbi.nlm.nih.gov/pubmed/30050522)	abortus B	1976	34	239	64			Senegal	Africa (west)	Senegal :Bignona	3	5	4	11	2	2	3	3	8	41	8	4	5	3	4	6
2018Vergnaud#1053	BCCN#76-425	Cattle	B.abortus bv3	Vergnaud2018 (https://www.ncbi.nlm.nih.gov/pubmed/30050522)	abortus B	1976	34	237	317			Senegal	Africa (west)	Senegal :Sénégal Oriental	3	5	4	11	2	2	3	3	7	41	8	5	5	3	3	7
2018Vergnaud#1054	BCCN#77-16	Cattle	B.abortus bv3	Vergnaud2018 (https://www.ncbi.nlm.nih.gov/pubmed/30050522)	abortus B	1977	34	239	64			Senegal	Africa (west)	Senegal :Kolda,Oumoulkoure	3	5	4	11	2	2	3	3	8	41	8	4	6	3	5	5
2018Vergnaud#1055	BCCN#77-185	Cattle	B.abortus bv3	Vergnaud2018 (https://www.ncbi.nlm.nih.gov/pubmed/30050522)	abortus B	1977	34	237	317			Senegal	Africa (west)	Senegal :Kaolack,Ndoumbouthie	3	5	4	11	2	2	3	3	7	41	8	5	7	3	4	6
2018Vergnaud#1056	BCCN#77-187	Cattle	B.abortus bv3	Vergnaud2018 (https://www.ncbi.nlm.nih.gov/pubmed/30050522)	abortus B	1977	34	239	64			Senegal	Africa (west)	Senegal :Kaolack,Djilor	3	5	4	11	2	2	3	3	8	41	8	6	7	3	8	3
2018Vergnaud#1057	BCCN#77-36	Cattle	B.abortus bv3	Vergnaud2018 (https://www.ncbi.nlm.nih.gov/pubmed/30050522)	abortus B	1977	34	235	315			Senegal	Africa (west)	Senegal :Sedhiou Nord,Marandan	3	5	4	11	2	2	3	3	10	41	8	7	6	3	6	6
2018Vergnaud#1058	BCCN#77-62	Cattle	B.abortus bv3	Vergnaud2018 (https://www.ncbi.nlm.nih.gov/pubmed/30050522)	abortus B	1977	34	236	316			Senegal	Africa (west)	Senegal:Sedhiou,Simbandi Ballante	3	5	4	11	2	2	3	3	9	41	8	4	5	3	4	7
2018Vergnaud#1059	BCCN#78-136	Cattle	B.abortus bv3	Vergnaud2018 (https://www.ncbi.nlm.nih.gov/pubmed/30050522)	abortus B	1978	34	237	317			Senegal	Africa (west)	Senegal :Velingara,Sare Yoro Soudy	3	5	4	11	2	2	3	3	7	41	8	5	4	3	5	6
2018Vergnaud#1060	BCCN#78-137	Cattle	B.abortus bv3	Vergnaud2018 (https://www.ncbi.nlm.nih.gov/pubmed/30050522)	abortus B	1978	34	237	317			Senegal	Africa (west)	Senegal :Velingara,Sare Boukagano	3	5	4	11	2	2	3	3	7	41	8	4	5	3	3	4
2018Vergnaud#1061	BCCN#78-46	Cattle	B.abortus bv3	Vergnaud2018 (https://www.ncbi.nlm.nih.gov/pubmed/30050522)	abortus B	1978	34	237	317			Senegal	Africa (west)	Senegal :Ziguinchor,Oussouye	3	5	4	11	2	2	3	3	7	41	8	5	4	3	7	6
2018Vergnaud#1062	BCCN#79-161	Cattle	B.abortus bv3	Vergnaud2018 (https://www.ncbi.nlm.nih.gov/pubmed/30050522)	abortus B	1979	34	237	317			Senegal	Africa (west)	Senegal	3	5	4	11	2	2	3	3	7	41	8	4	5	3	5	5
2018Vergnaud#1063	BCCN#79-162	Cattle	B.abortus bv3	Vergnaud2018 (https://www.ncbi.nlm.nih.gov/pubmed/30050522)	abortus B	1979	34	239	64			Senegal	Africa (west)	Senegal	3	5	4	11	2	2	3	3	8	41	8	4	5	3	4	7
2018Vergnaud#1064	BCCN#80-196	Cattle	B.abortus bv3	Vergnaud2018 (https://www.ncbi.nlm.nih.gov/pubmed/30050522)	abortus B	1980	34	239	64			Togo	Africa (west)	Togo	3	5	4	11	2	2	3	3	8	41	8	7	10	3	5	3
2018Vergnaud#1065	BCCN#80-197	Cattle	B.abortus bv3	Vergnaud2018 (https://www.ncbi.nlm.nih.gov/pubmed/30050522)	abortus B	1980	34	239	64			Togo	Africa (west)	Togo	3	5	4	11	2	2	3	3	8	41	8	7	10	3	5	3
2018Vergnaud#1220	BCCN#77-177	Cattle	B.abortus bv3	Vergnaud2018 (https://www.ncbi.nlm.nih.gov/pubmed/30050522)	abortus B	1977	34	238	63			Senegal	Africa (west)	Senegal :Kaolack,Ndoumbouthie	3	5	4	11	2	2	3	3	6	41	8	4	5	3	5	7
2018Vergnaud#1221	BCCN#77-178	Cattle	B.abortus bv3	Vergnaud2018 (https://www.ncbi.nlm.nih.gov/pubmed/30050522)	abortus B	1977	34	238	63			Senegal	Africa (west)	Senegal :Kaolack,Ndoumbouthie	3	5	4	11	2	2	3	3	6	41	8	4	5	3	5	7
2018Vergnaud#1222	BCCN#77-193	Cattle	B.abortus bv3	Vergnaud2018 (https://www.ncbi.nlm.nih.gov/pubmed/30050522)	abortus B	1977	34	237	317			Senegal	Africa (west)	Senegal :Kaolack,Kantorali	3	5	4	11	2	2	3	3	7	41	8	4	5	3	3	5
2018Vergnaud#1223	BCCN#77-194	Cattle	B.abortus bv3	Vergnaud2018 (https://www.ncbi.nlm.nih.gov/pubmed/30050522)	abortus B	1977	34	237	317			Senegal	Africa (west)	Senegal :Kaolack,Kantorali	3	5	4	11	2	2	3	3	7	41	8	4	5	3	3	5
2018Vergnaud#1224	BCCN#77-22	Cattle	B.abortus bv3	Vergnaud2018 (https://www.ncbi.nlm.nih.gov/pubmed/30050522)	abortus B	1977	34	237	317			Senegal	Africa (west)	Senegal:Sedhiou Nord,Dandon	3	5	4	11	2	2	3	3	7	41	8	4	4	3	4	8
2018Vergnaud#1225	BCCN#77-23	Cattle	B.abortus bv3	Vergnaud2018 (https://www.ncbi.nlm.nih.gov/pubmed/30050522)	abortus B	1977	34	237	317			Senegal	Africa (west)	Senegal:Sedhiou,Dandon	3	5	4	11	2	2	3	3	7	41	8	4	4	3	4	8
2018Vergnaud#1226	BCCN#77-24	Cattle	B.abortus bv3	Vergnaud2018 (https://www.ncbi.nlm.nih.gov/pubmed/30050522)	abortus B	1977	34	237	317			Senegal	Africa (west)	Senegal:Sedhiou Nord,Dandon	3	5	4	11	2	2	3	3	7	41	8	4	4	3	4	8
2018Vergnaud#1227	BCCN#77-32	Cattle	B.abortus bv3	Vergnaud2018 (https://www.ncbi.nlm.nih.gov/pubmed/30050522)	abortus B	1977	34	239	64			Senegal	Africa (west)	Senegal:Sedhiou,Tambanaba	3	5	4	11	2	2	3	3	8	41	8	4	5	3	4	3
2018Vergnaud#1228	BCCN#77-33	Cattle	B.abortus bv3	Vergnaud2018 (https://www.ncbi.nlm.nih.gov/pubmed/30050522)	abortus B	1977	34	239	64			Senegal	Africa (west)	Senegal :Senegal-Gambia border,Brosso	3	5	4	11	2	2	3	3	8	41	8	5	5	3	5	6
2018Vergnaud#1229	BCCN#77-34	Cattle	B.abortus bv3	Vergnaud2018 (https://www.ncbi.nlm.nih.gov/pubmed/30050522)	abortus B	1977	34	237	317			Senegal	Africa (west)	Senegal:Sedhiou,Oudoucar	3	5	4	11	2	2	3	3	7	41	8	5	4	3	5	7
2018Vergnaud#1230	BCCN#78-28	Cattle	B.abortus bv3	Vergnaud2018 (https://www.ncbi.nlm.nih.gov/pubmed/30050522)	abortus B	1978	34	239	64			Senegal	Africa (west)	Senegal :Ziguinchor,Bourofaye Baimouk	3	5	4	11	2	2	3	3	8	41	8	4	5	3	6	5
2018Vergnaud#1231	BCCN#78-29	Cattle	B.abortus bv3	Vergnaud2018 (https://www.ncbi.nlm.nih.gov/pubmed/30050522)	abortus B	1978	34	237	317			Senegal	Africa (west)	Senegal :Ziguinchor,Bourofaye Baimouk	3	5	4	11	2	2	3	3	7	41	8	4	5	3	5	5
2018Vergnaud#1232	BCCN#78-53	Cattle	B.abortus bv3	Vergnaud2018 (https://www.ncbi.nlm.nih.gov/pubmed/30050522)	abortus B	1978	34	239	64			Senegal	Africa (west)	Senegal :Ziguinchor,Diakene Wolof	3	5	4	11	2	2	3	3	8	41	8	4	6	3	7	5
2018Vergnaud#1233	BCCN#78-54	Cattle	B.abortus bv3	Vergnaud2018 (https://www.ncbi.nlm.nih.gov/pubmed/30050522)	abortus B	1978	34	239	64			Senegal	Africa (west)	Senegal :Ziguinchor,Diatene	3	5	4	11	2	2	3	3	8	41	8	4	6	3	7	5
2018Vergnaud#1234	BCCN#79-168	Cattle	B.abortus bv3	Vergnaud2018 (https://www.ncbi.nlm.nih.gov/pubmed/30050522)	abortus B	1979	34	236	316			Senegal	Africa (west)	Senegal	3	5	4	11	2	2	3	3	9	41	8	4	5	3	4	6
2018Vergnaud#1235	BCCN#79-169	Cattle	B.abortus bv3	Vergnaud2018 (https://www.ncbi.nlm.nih.gov/pubmed/30050522)	abortus B	1979	34	239	64			Senegal	Africa (west)	Senegal	3	5	4	11	2	2	3	3	8	41	8	4	5	3	5	8
2018Vergnaud#1236	BCCN#79-173	Cattle	B.abortus bv3	Vergnaud2018 (https://www.ncbi.nlm.nih.gov/pubmed/30050522)	abortus B	1979	34	239	64			Senegal	Africa (west)	Senegal	3	5	4	11	2	2	3	3	8	41	8	4	5	3	4	6
2018Vergnaud#1237	BCCN#79-174	Cattle	B.abortus bv3	Vergnaud2018 (https://www.ncbi.nlm.nih.gov/pubmed/30050522)	abortus B	1979	34	237	317			Senegal	Africa (west)	Senegal	3	5	4	11	2	2	3	3	7	41	8	4	5	3	3	5
2018Vergnaud#1238	BCCN#80-198	Cattle	B.abortus bv3	Vergnaud2018 (https://www.ncbi.nlm.nih.gov/pubmed/30050522)	abortus B	1980	34	239	64			Togo	Africa (west)	Togo	3	5	4	11	2	2	3	3	8	41	8	7	10	3	5	3
2018Vergnaud#1239	BCCN#80-199	Cattle	B.abortus bv3	Vergnaud2018 (https://www.ncbi.nlm.nih.gov/pubmed/30050522)	abortus B	1980	34	239	64			Togo	Africa (west)	Togo	3	5	4	11	2	2	3	3	8	41	8	7	10	3	5	3
2018Vergnaud#1325	BCCN#80-200	Cattle	B.abortus bv3	Vergnaud2018 (https://www.ncbi.nlm.nih.gov/pubmed/30050522)	abortus B	1980	34	239	64			Togo	Africa (west)	Togo	3	5	4	11	2	2	3	3	8	41	8	7	10	3	5	3
2018Vergnaud#1326	BCCN#80-201	Cattle	B.abortus bv3	Vergnaud2018 (https://www.ncbi.nlm.nih.gov/pubmed/30050522)	abortus B	1980	34	239	64			Togo	Africa (west)	Togo	3	5	4	11	2	2	3	3	8	41	8	7	10	3	5	3
2018Vergnaud#1327	BCCN#80-202	Cattle	B.abortus bv3	Vergnaud2018 (https://www.ncbi.nlm.nih.gov/pubmed/30050522)	abortus B	1980	34	239	64			Togo	Africa (west)	Togo	3	5	4	11	2	2	3	3	8	41	8	7	10	3	5	3
2018Vergnaud#1328	BCCN#80-203	Cattle	B.abortus bv3	Vergnaud2018 (https://www.ncbi.nlm.nih.gov/pubmed/30050522)	abortus B	1980	34	239	64			Togo	Africa (west)	Togo	3	5	4	11	2	2	3	3	8	41	8	7	10	3	5	3
2018Vergnaud#1329	BCCN#80-205	Cattle	B.abortus bv3	Vergnaud2018 (https://www.ncbi.nlm.nih.gov/pubmed/30050522)	abortus B	1980	34	239	64			Togo	Africa (west)	Togo	3	5	4	11	2	2	3	3	8	41	8	7	10	3	5	3
2018Vergnaud#1330	BCCN#80-206	Cattle	B.abortus bv3	Vergnaud2018 (https://www.ncbi.nlm.nih.gov/pubmed/30050522)	abortus B	1980	34	239	64			Togo	Africa (west)	Togo	3	5	4	11	2	2	3	3	8	41	8	7	10	3	5	3
2018Vergnaud#1331	BCCN#80-207	Cattle	B.abortus bv3	Vergnaud2018 (https://www.ncbi.nlm.nih.gov/pubmed/30050522)	abortus B	1980	34	239	64			Togo	Africa (west)	Togo	3	5	4	11	2	2	3	3	8	41	8	7	10	3	5	3
2018Vergnaud#1332	BCCN#80-208	Cattle	B.abortus bv3	Vergnaud2018 (https://www.ncbi.nlm.nih.gov/pubmed/30050522)	abortus B	1980	34	239	64			Togo	Africa (west)	Togo	3	5	4	11	2	2	3	3	8	41	8	7	4	3	5	3
2018Vergnaud#1333	BCCN#80-209	Cattle	B.abortus bv3	Vergnaud2018 (https://www.ncbi.nlm.nih.gov/pubmed/30050522)	abortus B	1980	34	239	64			Togo	Africa (west)	Togo	3	5	4	11	2	2	3	3	8	41	8	7	10	3	5	3
2018Vergnaud#1334	BCCN#80-210	Cattle	B.abortus bv3	Vergnaud2018 (https://www.ncbi.nlm.nih.gov/pubmed/30050522)	abortus B	1980	34	239	64			Togo	Africa (west)	Togo	3	5	4	11	2	2	3	3	8	41	8	7	10	3	5	3
2018Vergnaud#1335	BCCN#79-144	Cattle	B.abortus bv3	Vergnaud2018 (https://www.ncbi.nlm.nih.gov/pubmed/30050522)	abortus B	1979	34	239	64			Togo	Africa (west)	Togo	3	5	4	11	2	2	3	3	8	41	8	6	10	3	5	3
2018Vergnaud#1336	BCCN#79-145	Cattle	B.abortus bv3	Vergnaud2018 (https://www.ncbi.nlm.nih.gov/pubmed/30050522)	abortus B	1979	34	239	64			Togo	Africa (west)	Togo	3	5	4	11	2	2	3	3	8	41	8	8	10	3	5	3
2018Vergnaud#1337	BCCN#79-146	Cattle	B.abortus bv3	Vergnaud2018 (https://www.ncbi.nlm.nih.gov/pubmed/30050522)	abortus B	1979	34	239	64			Togo	Africa (west)	Togo	3	5	4	11	2	2	3	3	8	41	8	7	10	3	5	3
2018Vergnaud#1338	BCCN#79-147	Cattle	B.abortus bv3	Vergnaud2018 (https://www.ncbi.nlm.nih.gov/pubmed/30050522)	abortus B	1979	34	239	64			Togo	Africa (west)	Togo	3	5	4	11	2	2	3	3	8	41	8	7	10	3	5	3
2018Vergnaud#1339	BCCN#79-148	Cattle	B.abortus bv3	Vergnaud2018 (https://www.ncbi.nlm.nih.gov/pubmed/30050522)	abortus B	1979	34	239	64			Togo	Africa (west)	Togo	3	5	4	11	2	2	3	3	8	41	8	7	10	3	5	3
2018Vergnaud#1340	BCCN#79-149	Cattle	B.abortus bv3	Vergnaud2018 (https://www.ncbi.nlm.nih.gov/pubmed/30050522)	abortus B	1979	34	239	64			Togo	Africa (west)	Togo	3	5	4	11	2	2	3	3	8	41	8	7	10	3	5	3
2018Vergnaud#1341	BCCN#77-188	Cattle	B.abortus bv3	Vergnaud2018 (https://www.ncbi.nlm.nih.gov/pubmed/30050522)	abortus B	1977	34	239	64			Senegal	Africa (west)	Senegal :Kaolack,Djilor	3	5	4	11	2	2	3	3	8	41	8	6	7	3	6	3
2018Vergnaud#1342	BCCN#77-189	Cattle	B.abortus bv3	Vergnaud2018 (https://www.ncbi.nlm.nih.gov/pubmed/30050522)	abortus B	1977	34	239	64			Senegal	Africa (west)	Senegal :Kaolack,Djilor	3	5	4	11	2	2	3	3	8	41	8	4	6	3	4	5
2018Vergnaud#1343	BCCN#77-26	Cattle	B.abortus bv3	Vergnaud2018 (https://www.ncbi.nlm.nih.gov/pubmed/30050522)	abortus B	1977	34	237	317			Senegal	Africa (west)	Senegal :Sedhiou Nord,Sitaba	3	5	4	11	2	2	3	3	7	41	8	4	7	3	3	5
2018Vergnaud#1344	BCCN#77-28	Cattle	B.abortus bv3	Vergnaud2018 (https://www.ncbi.nlm.nih.gov/pubmed/30050522)	abortus B	1977	34	237	317			Senegal	Africa (west)	Senegal :Senegal-Gambia border,Brosso	3	5	4	11	2	2	3	3	7	41	8	6	3	9	6	8
2018Vergnaud#1345	BCCN#77-29	Cattle	B.abortus bv3	Vergnaud2018 (https://www.ncbi.nlm.nih.gov/pubmed/30050522)	abortus B	1977	34	236	316			Senegal	Africa (west)	Senegal :Sedhiou Nord,Ndiama	3	5	4	11	2	2	3	3	9	41	8	4	6	3	5	6
2018Vergnaud#1346	BCCN#77-38	Cattle	B.abortus bv3	Vergnaud2018 (https://www.ncbi.nlm.nih.gov/pubmed/30050522)	abortus B	1977	34	237	317			Senegal	Africa (west)	Senegal :Sedhiou Nord,Marandan	3	5	4	11	2	2	3	3	7	41	8	4	7	3	5	5
2018Vergnaud#1347	BCCN#77-39	Cattle	B.abortus bv3	Vergnaud2018 (https://www.ncbi.nlm.nih.gov/pubmed/30050522)	abortus B	1977	34	237	317			Senegal	Africa (west)	Senegal :Sedhiou Nord,Marandan	3	5	4	11	2	2	3	3	7	41	8	4	7	3	5	5
2018Vergnaud#1348	BCCN#77-56	Cattle	B.abortus bv3	Vergnaud2018 (https://www.ncbi.nlm.nih.gov/pubmed/30050522)	abortus B	1977	34	239	64			Senegal	Africa (west)	Senegal :Sedhiou Sud,Sinthiou Diae	3	5	4	11	2	2	3	3	8	41	8	5	5	3	5	7
2018Vergnaud#1349	BCCN#77-57	Cattle	B.abortus bv3	Vergnaud2018 (https://www.ncbi.nlm.nih.gov/pubmed/30050522)	abortus B	1977	34	237	317			Senegal	Africa (west)	Senegal:Senegal-Gambia border,Kenieto	3	5	4	11	2	2	3	3	7	41	8	4	6	3	5	6
2018Vergnaud#1350	BCCN#77-67	Cattle	B.abortus bv3	Vergnaud2018 (https://www.ncbi.nlm.nih.gov/pubmed/30050522)	abortus B	1977	34	236	316			Senegal	Africa (west)	Senegal :Sedhiou Sud,Diattacounda	3	5	4	11	2	2	3	3	9	41	8	4	5	3	4	5
2018Vergnaud#1351	BCCN#77-69	Cattle	B.abortus bv3	Vergnaud2018 (https://www.ncbi.nlm.nih.gov/pubmed/30050522)	abortus B	1977	34	239	64			Senegal	Africa (west)	Senegal :Sedhiou Sud,Kaour	3	5	4	11	2	2	3	3	8	41	8	5	5	3	4	7
2018Vergnaud#1352	BCCN#77-71	Cattle	B.abortus bv3	Vergnaud2018 (https://www.ncbi.nlm.nih.gov/pubmed/30050522)	abortus B	1977	34	239	64			Senegal	Africa (west)	Senegal :Sedhiou Sud,Kaour	3	5	4	11	2	2	3	3	8	41	8	5	5	3	4	7
2018Vergnaud#1353	BCCN#77-72	Cattle	B.abortus bv3	Vergnaud2018 (https://www.ncbi.nlm.nih.gov/pubmed/30050522)	abortus B	1977	34	236	316			Senegal	Africa (west)	Senegal :Sedhiou Sud,Kaour	3	5	4	11	2	2	3	3	9	41	8	4	5	3	4	7
2018Vergnaud#1354	BCCN#78-26	Cattle	B.abortus bv3	Vergnaud2018 (https://www.ncbi.nlm.nih.gov/pubmed/30050522)	abortus B	1978	34	237	317			Senegal	Africa (west)	Senegal :Ziguinchor,Bourofaye Baimouk	3	5	4	11	2	2	3	3	7	41	8	4	5	3	5	5
2018Vergnaud#1355	BCCN#78-27	Cattle	B.abortus bv3	Vergnaud2018 (https://www.ncbi.nlm.nih.gov/pubmed/30050522)	abortus B	1978	34	236	316			Senegal	Africa (west)	Senegal :Ziguinchor,Bourofaye Baimouk	3	5	4	11	2	2	3	3	9	41	8	4	5	3	8	5
2018Vergnaud#1356	BCCN#78-31	Cattle	B.abortus bv3	Vergnaud2018 (https://www.ncbi.nlm.nih.gov/pubmed/30050522)	abortus B	1978	34	239	64			Senegal	Africa (west)	Senegal :Ziguinchor,Toubacouta	3	5	4	11	2	2	3	3	8	41	8	4	5	3	4	6
2018Vergnaud#1357	BCCN#78-33	Cattle	B.abortus bv3	Vergnaud2018 (https://www.ncbi.nlm.nih.gov/pubmed/30050522)	abortus B	1978	34	239	64			Senegal	Africa (west)	Senegal :Ziguinchor,Toubacouta	3	5	4	11	2	2	3	3	8	41	8	4	5	3	4	6
2018Vergnaud#1358	BCCN#78-34	Cattle	B.abortus bv3	Vergnaud2018 (https://www.ncbi.nlm.nih.gov/pubmed/30050522)	abortus B	1978	34	237	317			Senegal	Africa (west)	Senegal :Ziguinchor,Oussouye	3	5	4	11	2	2	3	3	7	41	8	5	4	3	7	6
2018Vergnaud#1359	BCCN#78-41	Cattle	B.abortus bv3	Vergnaud2018 (https://www.ncbi.nlm.nih.gov/pubmed/30050522)	abortus B	1978	34	235	315			Senegal	Africa (west)	Senegal :Ziguinchor,Effisao	3	5	4	11	2	2	3	3	10	41	8	5	6	3	8	6
2018Vergnaud#1360	BCCN#78-44	Cattle	B.abortus bv3	Vergnaud2018 (https://www.ncbi.nlm.nih.gov/pubmed/30050522)	abortus B	1978	34	237	317			Senegal	Africa (west)	Senegal :Ziguinchor,Oussouye	3	5	4	11	2	2	3	3	7	41	8	5	4	3	7	6
2018Vergnaud#1361	BCCN#78-56	Cattle	B.abortus bv3	Vergnaud2018 (https://www.ncbi.nlm.nih.gov/pubmed/30050522)	abortus B	1978	34	239	64			Senegal	Africa (west)	Senegal :Ziguinchor,Diatene	3	5	4	11	2	2	3	3	8	41	8	4	6	3	7	5
2018Vergnaud#1362	BCCN#78-57	Cattle	B.abortus bv3	Vergnaud2018 (https://www.ncbi.nlm.nih.gov/pubmed/30050522)	abortus B	1978	34	239	64			Senegal	Africa (west)	Senegal :Ziguinchor,Diatene	3	5	4	11	2	2	3	3	8	41	8	4	6	3	7	5
2018Vergnaud#1363	BCCN#79-156	Cattle	B.abortus bv3	Vergnaud2018 (https://www.ncbi.nlm.nih.gov/pubmed/30050522)	abortus B	1979	34	237	317			Senegal	Africa (west)	Senegal	3	5	4	11	2	2	3	3	7	41	8	5	6	3	3	7
2018Vergnaud#1364	BCCN#79-159	Cattle	B.abortus bv3	Vergnaud2018 (https://www.ncbi.nlm.nih.gov/pubmed/30050522)	abortus B	1979	34	237	317			Senegal	Africa (west)	Senegal	3	5	4	11	2	2	3	3	7	41	8	4	5	3	3	5
2019Islam#01	21/S-4023	Cattle	B.abortus bv3	Islam2019 (https://onlinelibrary.wiley.com/doi/full/10.1002/vms3.193)	abortus C1	2017	40	227	66			Bangladesh	Asia	Bangladesh	3	5	3	12	2	2	3	3	7	43	8	5	4	3	3	3
2019Islam#02	46/S-5083	Cattle	B.abortus bv3	Islam2019 (https://onlinelibrary.wiley.com/doi/full/10.1002/vms3.193)	abortus C1	2017	40	227	66			Bangladesh	Asia	Bangladesh	3	5	3	12	2	2	3	3	7	43	8	5	4	3	3	3
2019Islam#03	49/ G-7	Cattle	B.abortus bv3	Islam2019 (https://onlinelibrary.wiley.com/doi/full/10.1002/vms3.193)	abortus C1	2017	40	227	66			Bangladesh	Asia	Bangladesh	3	5	3	12	2	2	3	3	7	43	8	5	4	3	3	3
2019Islam#04	61/ S-1000	Cattle	B.abortus bv3	Islam2019 (https://onlinelibrary.wiley.com/doi/full/10.1002/vms3.193)	abortus C1	2017	40	227	66			Bangladesh	Asia	Bangladesh	3	5	3	12	2	2	3	3	7	43	8	5	4	3	3	3
2019Islam#05	66/G-12	Cattle	B.abortus bv3	Islam2019 (https://onlinelibrary.wiley.com/doi/full/10.1002/vms3.193)	abortus C1	2017	40	227	66			Bangladesh	Asia	Bangladesh	3	5	3	12	2	2	3	3	7	43	8	5	4	3	3	3
2019Islam#06	72/ G-22	Cattle	B.abortus bv3	Islam2019 (https://onlinelibrary.wiley.com/doi/full/10.1002/vms3.193)	abortus C1	2017	40	227	66			Bangladesh	Asia	Bangladesh	3	5	3	12	2	2	3	3	7	43	8	5	4	3	3	3
2019Islam#07	84/S-756	Cattle	B.abortus bv3	Islam2019 (https://onlinelibrary.wiley.com/doi/full/10.1002/vms3.193)	abortus C1	2017	40	227	66			Bangladesh	Asia	Bangladesh	3	5	3	12	2	2	3	3	7	43	8	5	4	3	3	3
2019Islam#08	106/G-5213	Cattle	B.abortus bv3	Islam2019 (https://onlinelibrary.wiley.com/doi/full/10.1002/vms3.193)	abortus C1	2017	40	227	66			Bangladesh	Asia	Bangladesh	3	5	3	12	2	2	3	3	7	43	8	5	4	3	3	3
2019Islam#09	107/S-55	Cattle	B.abortus bv3	Islam2019 (https://onlinelibrary.wiley.com/doi/full/10.1002/vms3.193)	abortus C1	2017	40	227	66			Bangladesh	Asia	Bangladesh	3	5	3	12	2	2	3	3	7	43	8	5	4	3	3	3
2019Islam#10	109/S-1978	Cattle	B.abortus bv3	Islam2019 (https://onlinelibrary.wiley.com/doi/full/10.1002/vms3.193)	abortus C1	2017	40	227	66			Bangladesh	Asia	Bangladesh	3	5	3	12	2	2	3	3	7	43	8	5	4	3	3	3
2019Ledwaba#009	ZW053	Cattle	B.abortus	Ledwaba2019 (https://www.ncbi.nlm.nih.gov/pubmed/31107864)	abortus C2		28	276	82			Zimbabwe	Africa (south)	Zimbabwe:Matabeland	4	5	4	12	2	2	3	3	6	43	8	6	5	3	2	6
2019Ledwaba#010	ZW323*	Cattle	B.abortus	Ledwaba2019 (https://www.ncbi.nlm.nih.gov/pubmed/31107864)	abortus C2		28	276	82			Zimbabwe	Africa (south)	Zimbabwe:Harare	4	5	4	12	2	2	3	3	6	43	8	3	5	3	4	5
2019Ledwaba#013	BCCN R7#*	Cattle	B.abortus bv4	Ledwaba2019 (https://www.ncbi.nlm.nih.gov/pubmed/31107864)	abortus C2		30	277	78			England	Europe (west)	United Kingdom	4	5	4	12	2	2	3	2	6	43	8	3	4	3	3	5
2019Ledwaba#014	BCCN R6##	Human	B.abortus bv3	Ledwaba2019 (https://www.ncbi.nlm.nih.gov/pubmed/31107864)	abortus B		34	239	64			Uganda	Africa (east)	Uganda	3	5	4	11	2	2	3	3	8	41	8	6	5	3	11	5
2019Ledwaba#015	BCCN R5#*	Cattle	B.abortus bv2	Ledwaba2019 (https://www.ncbi.nlm.nih.gov/pubmed/31107864)	abortus C2		29	273	80			England	Europe (west)	United Kingdom	4	5	4	12	2	1	3	3	6	43	8	3	4	3	3	5
2019Ledwaba#016	BCCN R4#*	Cattle	B.abortus bv1	Ledwaba2019 (https://www.ncbi.nlm.nih.gov/pubmed/31107864)	abortus C2		28	268	83			England	Europe (west)	United Kingdom	4	5	4	12	2	2	3	3	5	43	8	3	5	3	4	5
2019Ledwaba#029	BCCN R11##	Cattle	B.abortus bv9	Ledwaba2019 (https://www.ncbi.nlm.nih.gov/pubmed/31107864)	abortus C1		39	228	67			England	Europe (west)	United Kingdom	3	5	3	12	2	2	2	3	7	43	8	6	6	3	3	3
2019Ledwaba#032	BCCN R9#	Cattle	B.abortus bv6	Ledwaba2019 (https://www.ncbi.nlm.nih.gov/pubmed/31107864)	abortus C1		40	227	66			Africa	Africa	Africa	3	5	3	12	2	2	3	3	7	43	8	3	6	3	3	3
2019Ledwaba#033	BCCN R8#	Cattle	B.abortus bv5	Ledwaba2019 (https://www.ncbi.nlm.nih.gov/pubmed/31107864)	abortus C1		39	228	67			England	Europe (west)	United Kingdom	3	5	3	12	2	2	2	3	7	43	8	6	7	3	3	3
2019Singh#001	1BV	Buffalo	B.abortus bv1	Singh2019 (https://www.ncbi.nlm.nih.gov/pubmed/31713145)	abortus C2	2018	28	276	82			India	Asia	India:Jammu	4	5	4	12	2	2	3	3	6	43	8	3	3	3	3	6
2019Singh#002	2BV	Buffalo	B.abortus bv1	Singh2019 (https://www.ncbi.nlm.nih.gov/pubmed/31713145)	abortus C2	2018	28	276	82			India	Asia	India:Jammu	4	5	4	12	2	2	3	3	6	43	8	3	3	3	3	6
2019Singh#003	3CV	Cattle	B.abortus bv1	Singh2019 (https://www.ncbi.nlm.nih.gov/pubmed/31713145)	abortus C2	2018	28	276	82			India	Asia	India:Jammu	4	5	4	12	2	2	3	3	6	43	8	3	4	3	3	5
2019Singh#004	7CV	Cattle	B.abortus bv1	Singh2019 (https://www.ncbi.nlm.nih.gov/pubmed/31713145)	abortus C2	2018	28	276	82			India	Asia	India:Jammu	4	5	4	12	2	2	3	3	6	43	8	3	5	3	3	6
2019Singh#005	8CV	Cattle	B.abortus bv1	Singh2019 (https://www.ncbi.nlm.nih.gov/pubmed/31713145)	abortus C2	2018	28	276	82			India	Asia	India:Jammu	4	5	4	12	2	2	3	3	6	43	8	3	5	3	3	6
2019Singh#006	9CV	Cattle	B.abortus bv1	Singh2019 (https://www.ncbi.nlm.nih.gov/pubmed/31713145)	abortus C2	2018	28	276	82			India	Asia	India:Jammu	4	5	4	12	2	2	3	3	6	43	8	3	5	3	3	6
2019Singh#007	10CV	Cattle	B.abortus bv1	Singh2019 (https://www.ncbi.nlm.nih.gov/pubmed/31713145)	abortus C2	2018	28	276	82			India	Asia	India:Jammu	4	5	4	12	2	2	3	3	6	43	8	3	4	3	3	7
2019Singh#008	12CV	Cattle	B.abortus bv1	Singh2019 (https://www.ncbi.nlm.nih.gov/pubmed/31713145)	abortus C2	2018	28	276	82			India	Asia	India:Jammu	4	5	4	12	2	2	3	3	6	43	8	3	4	3	3	6
2019Singh#009	13CV	Cattle	B.abortus bv1	Singh2019 (https://www.ncbi.nlm.nih.gov/pubmed/31713145)	abortus C2	2018	28	276	82			India	Asia	India:Jammu	4	5	4	12	2	2	3	3	6	43	8	3	4	3	3	6
2019Singh#010	14CV	Cattle	B.abortus bv1	Singh2019 (https://www.ncbi.nlm.nih.gov/pubmed/31713145)	abortus C2	2018	28	276	82			India	Asia	India:Jammu	4	5	4	12	2	2	3	3	6	43	8	3	4	3	3	6
2019Singh#011	15CV	Cattle	B.abortus bv1	Singh2019 (https://www.ncbi.nlm.nih.gov/pubmed/31713145)	abortus C2	2018	28	276	82			India	Asia	India:Jammu	4	5	4	12	2	2	3	3	6	43	8	3	5	3	3	6
2019Singh#012	12/02_VPH		B.abortus	Kumari2023 (https://pubmed.ncbi.nlm.nih.gov//34487479)	abortus C2		28	276				India	Asia	India	4	5	4	12	2	2	3	3	6		8	4	4	3	3	6
2019Singh#013	M06_VPH		B.abortus	Kumari2023 (https://pubmed.ncbi.nlm.nih.gov//34487479)	abortus C2		28	266				India	Asia	India	4	5	4	12	2	2	3	3	7		8	3	5	3	3	6
2019Singh#014	07/VPH	Cattle	B.abortus	Kumari2023 (https://pubmed.ncbi.nlm.nih.gov//34487479)	abortus C2		28	276				India	Asia	India:West Bengal	4	5	4	12	2	2	3	3	6		8	3	4	3	3	8
2019Singh#015	19/VPH	Cattle	B.abortus	Kumari2023 (https://pubmed.ncbi.nlm.nih.gov//34487479)	abortus C2		28	276				India	Asia	India:West Bengal	4	5	4	12	2	2	3	3	6		8	3	4	3	3	7
2019Singh#016	21/VPH	Cattle	B.abortus	Kumari2023 (https://pubmed.ncbi.nlm.nih.gov//34487479)	abortus C2		28	276				India	Asia	India:West Bengal	4	5	4	12	2	2	3	3	6		8	3	4	3	3	7
2019Singh#017	22/VPH	Cattle	B.abortus	Kumari2023 (https://pubmed.ncbi.nlm.nih.gov//34487479)	abortus C2		28	266				India	Asia	India:West Bengal	4	5	4	12	2	2	3	3	7		8	3	4	3	3	7
2019Singh#018	47a(8)/VPH	Cattle	B.abortus	Kumari2023 (https://pubmed.ncbi.nlm.nih.gov//34487479)	abortus C2		159	364				India	Asia	India:Karnataka	4	5	4	13	2	2	3	3	7		8	3	4	3	3	5
2019Singh#019	11/08_VPH		B.abortus	Kumari2023 (https://pubmed.ncbi.nlm.nih.gov//34487479)	abortus C2		28	276				India	Asia	India	4	5	4	12	2	2	3	3	6		8	3	4	3	3	6
2019Singh#020	60/VPH	Cattle	B.abortus	Kumari2023 (https://pubmed.ncbi.nlm.nih.gov//34487479)	abortus C2		28	276				India	Asia	India	4	5	4	12	2	2	3	3	6		8	3	4	3	3	6
2019Singh#021	61/VPH	Cattle	B.abortus	Kumari2023 (https://pubmed.ncbi.nlm.nih.gov//34487479)	abortus C2		28	276				India	Asia	India	4	5	4	12	2	2	3	3	6		8	3	4	3	3	6
2019Singh#022	75/VPH	Cattle	B.abortus	Kumari2023 (https://pubmed.ncbi.nlm.nih.gov//34487479)	abortus C2		28	276				India	Asia	India:Mizoram	4	5	4	12	2	2	3	3	6		8	3	4	3	3	5
2019Singh#023	76/VPH	Human	B.abortus	Kumari2023 (https://pubmed.ncbi.nlm.nih.gov//34487479)	abortus C2		28	276				India	Asia	India:Maharashtra	4	5	4	12	2	2	3	3	6		8	3	5	3	3	5
2019Singh#024	BAB_VPH		B.abortus	Kumari2023 (https://pubmed.ncbi.nlm.nih.gov//34487479)	abortus C2		28	276				India	Asia	India	4	5	4	12	2	2	3	3	6		8	3	6	3	3	5
2020Abdel-Hamid#001	DNA 20	Cattle	B.abortus bv1	Abdel-Hamid2020 (https://pubmed.ncbi.nlm.nih.gov/32266769)	abortus C2_RB51_2308	2002-2013	27	274	79			Egypt	Africa	Egypt:Beni-Suef,Al-Wasta	4	5	4	12	2	3	3	3	6	43	8	3	7	3	3	5
2020Abdel-Hamid#002	DNA 44	Cattle	B.abortus bv1	Abdel-Hamid2020 (https://pubmed.ncbi.nlm.nih.gov/32266769)	abortus C2	2002-2013	33	262	76			Egypt	Africa	Egypt:Sharqia,Minya Al-Qamh	3	5	4	12	2	2	3	3	6	43	8	4	4	3	4	4
2020Abdel-Hamid#003	DNA 26	Cattle	B.abortus bv1	Abdel-Hamid2020 (https://pubmed.ncbi.nlm.nih.gov/32266769)	abortus C2	2002-2013	33	262	76			Egypt	Africa	Egypt:Sharqia,Kafr Sakr	3	5	4	12	2	2	3	3	6	43	8	4	4	3	4	4
2020Abdel-Hamid#004	DNA 57	Cattle	B.abortus bv1	Abdel-Hamid2020 (https://pubmed.ncbi.nlm.nih.gov/32266769)	abortus C2	2002-2013	28	276	82			Egypt	Africa	Egypt:Dakahlia,Mansoora	4	5	4	12	2	2	3	3	6	43	8	4	4	3	4	4
2020Abdel-Hamid#005	DNA 58	Cattle	B.abortus bv1	Abdel-Hamid2020 (https://pubmed.ncbi.nlm.nih.gov/32266769)	abortus C2	2002-2013	28	276	82			Egypt	Africa	Egypt:Dakahlia,Mansoora	4	5	4	12	2	2	3	3	6	43	8	4	4	3	4	4
2020Abdel-Hamid#006	DNA 59	Cattle	B.abortus bv1	Abdel-Hamid2020 (https://pubmed.ncbi.nlm.nih.gov/32266769)	abortus C2	2002-2013	28	276	82			Egypt	Africa	Egypt:Dakahlia,Mansoora	4	5	4	12	2	2	3	3	6	43	8	4	4	3	4	4
2020Sayour#004	7	Cattle	B.melitensis bv3	Sayour2020 (https://pubmed.ncbi.nlm.nih.gov/32304280)	abortus C2	2013	28	276	82			Egypt	Africa	Egypt	4	5	4	12	2	2	3	3	6	43	8	4	4	3	4	4
2020Sayour#055	154	Cattle	B.melitensis bv3	Sayour2020 (https://pubmed.ncbi.nlm.nih.gov/32304280)	abortus C2	2017	28	276	82			Egypt	Africa	Egypt	4	5	4	12	2	2	3	3	6	43	8	5	4	3	4	4
2025Cossu#001	OVI 10154	Bovine	B.abortus	this report	abortus C2		28	276	82			South Africa	South African cattle	South Africa	4	5	4	12	2	2	3	3	6	43	8	3	4	3	3	5
2025Cossu#002	OVI 10891(b)	Bovine	B.abortus	this report	abortus C2	2004	28	276	82			South Africa	South African cattle	South Africa	4	5	4	12	2	2	3	3	6	43	8	4	5	3	3	5
2025Cossu#003	OVI 12086	Bovine	B.abortus	this report	abortus C2		28	276	82			South Africa	South African cattle	South Africa	4	5	4	12	2	2	3	3	6	43	8	4	4	3	3	5
2025Cossu#004	OVI 11639(11)	Bovine	B.abortus	this report	abortus C2_RB51_2308	2006	27	274	79			South Africa	South African cattle	South Africa:North West	4	5	4	12	2	3	3	3	6	43	8	3	7	3	3	5
2025Cossu#005	OVI 12210	Bovine	B.abortus	this report	abortus C2		28	276	82			South Africa	South African cattle	South Africa	4	5	4	12	2	2	3	3	6	43	8	3	4	3	3	7
2025Cossu#006	OVI 12205	Bovine	B.abortus	this report	abortus C2		28	276	82			South Africa	South African cattle	South Africa	4	5	4	12	2	2	3	3	6	43	8	3	4	3	3	7
2025Cossu#007	OVI 11401(8)	Bovine	B.abortus	this report	abortus C2_RB51_2308	2005	27	274	79			South Africa	South African cattle	South Africa:Free State	4	5	4	12	2	3	3	3	6	43	8	3	7	3	3	5
2025Cossu#008	OVI 11166(1)	Bovine	B.abortus	this report	abortus C2_RB51_2308	2004	27	274	79			South Africa	South African cattle	South Africa	4	5	4	12	2	3	3	3	6	43	8	3	7	3	3	5
2025Cossu#009	OVI 11166(2)	Bovine	B.abortus	this report	abortus C2_RB51_2308	2004	27	274	79			South Africa	South African cattle	South Africa	4	5	4	12	2	3	3	3	6	43	8	3	7	3	3	5
2025Cossu#010	OVI 11078(1)	Bovine	B.abortus	this report	abortus C2	2004	28	276	82			South Africa	South African cattle	South Africa:Pretoria	4	5	4	12	2	2	3	3	6	43	8	3	5	3	3	5
2025Cossu#011	OVI 11078(2)	Bovine	B.abortus	this report	abortus C2	2004	28	276	82			South Africa	South African cattle	South Africa:Pretoria	4	5	4	12	2	2	3	3	6	43	8	3	5	3	3	5
2025Cossu#012	OVI 10944(1)	Bovine	B.abortus	this report	abortus C2	2004	28	276	82			South Africa	South African cattle	South Africa:Western Cape	4	5	4	12	2	2	3	3	6	43	8	3	4	3	4	5
2025Cossu#013	OVI 10944(2)	Bovine	B.abortus	this report	abortus C2	2004	28	276	82			South Africa	South African cattle	South Africa:Western Cape	4	5	4	12	2	2	3	3	6	43	8	3	5	3	3	5
2025Cossu#014	OVI 10944(3)	Bovine	B.abortus	this report	abortus C2	2004	28	276	82			South Africa	South African cattle	South Africa:Western Cape	4	5	4	12	2	2	3	3	6	43	8	3	4	3	4	5
2025Cossu#015	OVI 10891(2)	Bovine	B.abortus	this report	abortus C2		28	276	82			South Africa	South African cattle	South Africa:KwalaZulu-Natal	4	5	4	12	2	2	3	3	6	43	8	4	5	3	3	5
2025Cossu#016	OVI 11098	Bovine	B.abortus	this report	abortus C2_RB51_2308	2004	27	274	79			South Africa	South African cattle	South Africa:Pretoria	4	5	4	12	2	3	3	3	6	43	8	3	7	3	3	5
2025Cossu#017	OVI 11639(11)	Bovine	B.abortus	this report	abortus C2_RB51_2308	2006	27	274	79			South Africa	South African cattle	South Africa:North West	4	5	4	12	2	3	3	3	6	43	8	3	7	3	3	5
2025Cossu#018	OVI 11847(5)	Bovine	B.abortus	this report	abortus C2	2006	28	276	82			South Africa	South African cattle	South Africa:Johannesburg	4	5	4	12	2	2	3	3	6	43	8	5	5	3	3	5
2025Cossu#019	OVI 10067	Bovine	B.abortus	this report	abortus C2		28	276	82			South Africa	South African cattle	South Africa:Pretoria	4	5	4	12	2	2	3	3	6	43	8	3	4	3	3	6
2025Cossu#020	OVI 131/8	Bovine	B.abortus	this report	abortus C2	1993	28	276	82			South Africa	South African cattle	South Africa:KwalaZulu-Natal	4	5	4	12	2	2	3	3	6	43	8	3	5	3	3	6
2025Cossu#021	OVI 93	Bovine	B.abortus	this report	abortus C2	1993	28	276	82			South Africa	South African cattle	South Africa:KwalaZulu-Natal	4	5	4	12	2	2	3	3	6	43	8	3	4	3	3	7
2025Cossu#022	OVI 76	Bovine	B.abortus	this report	abortus C1	1993	36	254	72			South Africa	South African cattle	South Africa:KwalaZulu-Natal	4	5	3	12	2	2	3	1	6	43	8	4	5	8	3	3
2025Cossu#023	OVI 180	Bovine	B.abortus	this report	abortus C2	1993	28	276	82			South Africa	South African cattle	South Africa:North West	4	5	4	12	2	2	3	3	6	43	8	3	4	3	3	6
2025Cossu#024	OVI 213	Caprine	B.abortus	this report	abortus C2	1993	28	276	82			South Africa	South African cattle	South Africa:North West	4	5	4	12	2	2	3	3	6	43	8	3	5	3	3	5
2025Cossu#025	OVI 68/2	Bovine	B.abortus	this report	abortus C2	1993	28	276	82			South Africa	South African cattle	South Africa:North West	4	5	4	12	2	2	3	3	6	43	8	3	4	3	3	6
2025Cossu#026	OVI 68/1	Bovine	B.abortus	this report	abortus C2	1993	28	276	82			South Africa	South African cattle	South Africa:North West	4	5	4	12	2	2	3	3	6	43	8	4	5	3	3	5
2025Cossu#027	OVI 42/11	Bovine	B.abortus	this report	abortus C2	1993	28	276	82			South Africa	South African cattle	South Africa:North West	4	5	4	12	2	2	3	3	6	43	8	3	5	3	3	5
2025Cossu#028	OVI 328/3	Bovine	B.abortus	this report	abortus C2	1996	28	276	82			South Africa	South African cattle	South Africa:Pretoria	4	5	4	12	2	2	3	3	6	43	8	4	5	3	3	5
2025Cossu#029	OVI 336/2	Bovine	B.abortus	this report	abortus C2	1996	28	276				South Africa	South African cattle	South Africa:North West	4	5	4	12	2	2	3	3	6	43		3	4	3	4	7
2025Cossu#030	OVI 257/2	Bovine	B.abortus	this report	abortus C2	1996	28	276	82			South Africa	South African cattle	South Africa:North West	4	5	4	12	2	2	3	3	6	43	8	3	5	3	3	5
2025Cossu#031	OVI 257/1	Bovine	B.abortus	this report	abortus C2	1996	28	276	82			South Africa	South African cattle	South Africa:North West	4	5	4	12	2	2	3	3	6	43	8	4	4	3	3	5
2025Cossu#032	OVI 54/7	Bovine	B.abortus	this report	abortus C2	1996	28	276	82			South Africa	South African cattle	South Africa	4	5	4	12	2	2	3	3	6	43	8	4		3	3	5
2025Cossu#033	OVI 283/5	Bovine	B.abortus	this report	abortus C2	1996	28	276	82			South Africa	South African cattle	South Africa	4	5	4	12	2	2	3	3	6	43	8	4	4	3	3	5
2025Cossu#034	OVI 284/4	Bovine	B.abortus	this report	abortus C2	1996	28	276	82			South Africa	South African cattle	South Africa	4	5	4	12	2	2	3	3	6	43	8	3		3	3	5
2025Cossu#035	OVI 345/5	Bovine	B.abortus	this report	abortus C2	1996	28	276	82			South Africa	South African cattle	South Africa:North West	4	5	4	12	2	2	3	3	6	43	8	3	4	3	3	5
2025Cossu#036	OVI 367/5	Bovine	B.abortus	this report	abortus C2	1996	28	276	82			South Africa	South African cattle	South Africa:Johannesburg	4	5	4	12	2	2	3	3	6	43	8	3	4	3	3	5
2025Cossu#037	OVI 54/5	Bovine	B.abortus	this report	abortus C2	1996	28	276	82			South Africa	South African cattle	South Africa:Johannesburg	4	5	4	12	2	2	3	3	6	43	8	4	4	3	3	5
2025Cossu#038	OVI 54/6	Bovine	B.abortus	this report	abortus C2	1996	28	276	82			South Africa	South African cattle	South Africa:Johannesburg	4	5	4	12	2	2	3	3	6	43	8	4	4	3	3	5
2025Cossu#039	OVI 64/4	Bovine	B.abortus	this report	abortus C2	1996	28	276	82			South Africa	South African cattle	South Africa:Johannesburg	4	5	4	12	2	2	3	3	6	43	8	3	5	3	3	5
2025Cossu#040	OVI 123/2	Bovine	B.abortus	this report	abortus C2	1996	28	276	82			South Africa	South African cattle	South Africa:North West	4	5	4	12	2	2	3	3	6	43	8	3	5	3	3	5
2025Cossu#041	OVI 345/7	Bovine	B.abortus	this report	abortus C2	1996	28	276	82			South Africa	South African cattle	South Africa:North West	4	5	4	12	2	2	3	3	6	43	8	3	4	3	3	5
2025Cossu#042	OVI 352/3	Bovine	B.abortus	this report	abortus C2	1996	28	276	82			South Africa	South African cattle	South Africa:North West	4	5	4	12	2	2	3	3	6	43	8	3	4	3	3	5
2025Cossu#043	OVI 372/8	Bovine	B.abortus	this report	abortus C2	1996	28	276	82			South Africa	South African cattle	South Africa:Johannesburg	4	5	4	12	2	2	3	3	6	43	8	3	5	3	3	5
2025Cossu#044	OVI 352/5	Bovine	B.abortus	this report	abortus C2	1996	28	276	82			South Africa	South African cattle	South Africa:North West	4	5	4	12	2	2	3	3	6	43	8	3	4	3	3	5
2025Cossu#045	OVI 352/6	Bovine	B.abortus	this report	abortus C2	1996	28	276	82			South Africa	South African cattle	South Africa:North West	4	5	4	12	2	2	3	3	6	43	8	3	4	3	3	5
2025Cossu#046	OVI 336/4	Bovine	B.abortus	this report	abortus C2	1996	28	276	82			South Africa	South African cattle	South Africa:North West	4	5	4	12	2	2	3	3	6	43	8	3	4	3	4	7
2025Cossu#047	OVI 397/1	Bovine	B.abortus	this report	abortus C2	1996	28	276	82			South Africa	South African cattle	South Africa:Johannesburg	4	5	4	12	2	2	3	3	6	43	8	3	5	3	3	5
2025Cossu#048	OVI 160/1	Bovine	B.abortus	this report	abortus C2	1996	28	276	82			South Africa	South African cattle	South Africa:Johannesburg	4	5	4	12	2	2	3	3	6	43	8	3	5	3	3	5
2025Cossu#049	OVI 409	Bovine	B.abortus	this report	abortus C2	1996	28	276	82			South Africa	South African cattle	South Africa:North West	4	5	4	12	2	2	3	3	6	43	8	3	4	3	3	5
2025Cossu#050	OVI 408	Bovine	B.abortus	this report	abortus C2	1996	28	276	82			South Africa	South African cattle	South Africa:North West	4	5	4	12	2	2	3	3	6	43	8	3	5	3	3	5
2025Cossu#051	OVI 344/3	Bovine	B.abortus	this report	abortus C2	1996	28	276	82			South Africa	South African cattle	South Africa:North West	4	5	4	12	2	2	3	3	6	43	8	3	4	3	3	5
2025Cossu#052	OVI 345/8	Bovine	B.abortus	this report	abortus C2	1996	28	276	82			South Africa	South African cattle	South Africa:North West	4	5	4	12	2	2	3	3	6	43	8	3	4	3	3	5
2025Cossu#053	OVI 345/9	Bovine	B.abortus	this report	abortus C2	1996	28	276	82			South Africa	South African cattle	South Africa:North West	4	5	4	12	2	2	3	3	6	43	8	3	4	3	3	5
2025Cossu#054	OVI 29	Bovine	B.abortus	this report	abortus C2	1996	28	276	82			South Africa	South African cattle	South Africa:Pretoria	4	5	4	12	2	2	3	3	6	43	8	3	5	3	3	5
2025Cossu#055	OVI 54/4	Bovine	B.abortus	this report	abortus C2	1996	28	276	82			South Africa	South African cattle	South Africa:Johannesburg	4	5	4	12	2	2	3	3	6	43	8	4	4	3	3	5
2025Cossu#056	OVI 64/9	Bovine	B.abortus	this report	abortus C2	1996	28	276	82			South Africa	South African cattle	South Africa:Johannesburg	4	5	4	12	2	2	3	3	6	43	8	3	4	3	3	8
2025Cossu#057	OVI 64/14	Bovine	B.abortus	this report	abortus C2	1996	28	276	82			South Africa	South African cattle	South Africa:Johannesburg	4	5	4	12	2	2	3	3	6	43	8	3		3	3	5
2025Cossu#058	OVI 177/1	Bovine	B.abortus	this report	abortus C2	1996	28	276	82			South Africa	South African cattle	South Africa:North West	4	5	4	12	2	2	3	3	6	43	8	3	5	3	3	6
2025Cossu#059	OVI 177/2	Bovine	B.abortus	this report	abortus C2	1996	28	276	82			South Africa	South African cattle	South Africa:North West	4	5	4	12	2	2	3	3	6	43	8	3	5	3	3	6
2025Cossu#060	OVI 76/2	Bovine	B.abortus	this report	abortus C2	1996	32	259	182			South Africa	South African cattle	South Africa:North West	4	5	4	12	1	2	3	3	6	43	8	3	6	3	3	5
2025Cossu#061	OVI 76/4	Bovine	B.abortus	this report	abortus C2	1996	32	259	182			South Africa	South African cattle	South Africa:North West	4	5	4	12	1	2	3	3	6	43	8	3	6	3	3	5
2025Cossu#062	OVI 76/7	Bovine	B.abortus	this report	abortus C2	1996	32	259	182			South Africa	South African cattle	South Africa:North West	4	5	4	12	1	2	3	3	6	43	8	3	6	3	3	5
2025Cossu#063	OVI 89	Bovine	B.abortus	this report	abortus C2	1996	28	276	82			South Africa	South African cattle	South Africa:North West	4	5	4	12	2	2	3	3	6	43	8	3	4	3	3	6
2025Cossu#064	OVI 92/1	Bovine	B.abortus	this report	abortus C2	1996	28	276	82			South Africa	South African cattle	South Africa:Johannesburg	4	5	4	12	2	2	3	3	6	43	8	3	4	3	3	5
2025Cossu#065	OVI 92/5	Bovine	B.abortus	this report	abortus C2	1996	28	276	82			South Africa	South African cattle	South Africa:Johannesburg	4	5	4	12	2	2	3	3	6	43	8	3	4	3	3	5
2025Cossu#066	OVI 92/16	Bovine	B.abortus	this report	abortus C2	1996	28	276	82			South Africa	South African cattle	South Africa:Johannesburg	4	5	4	12	2	2	3	3	6	43	8	3	4	3	3	5
2025Cossu#067	OVI 92/19	Bovine	B.abortus	this report	abortus C2	1996	28	276	82			South Africa	South African cattle	South Africa:Johannesburg	4	5	4	12	2	2	3	3	6	43	8	3	4	3	3	5
2025Cossu#068	OVI 96/1	Bovine	B.abortus	this report	abortus C2	1996	28	276	82			South Africa	South African cattle	South Africa:North West	4	5	4	12	2	2	3	3	6	43	8	3	4	3	3	5
2025Cossu#069	OVI 99/1	Bovine	B.abortus	this report	abortus C2	1996	28	276	82			South Africa	South African cattle	South Africa:Johannesburg	4	5	4	12	2	2	3	3	6	43	8	3	6	3	3	5
2025Cossu#070	OVI 201/2	Bovine	B.abortus	this report	abortus C2	1995	28	276	82			South Africa	South African cattle	South Africa:North West	4	5	4	12	2	2	3	3	6	43	8	3	5	3	3	5
2025Cossu#071	OVI 202	Bovine	B.abortus	this report	abortus C2	1995	28	276	82			South Africa	South African cattle	South Africa:North West	4	5	4	12	2	2	3	3	6	43	8	3	4	3	3	5
2025Cossu#072	OVI 208/1	Bovine	B.abortus	this report	abortus C2	1995	28	276	82			South Africa	South African cattle	South Africa	4	5	4	12	2	2	3	3	6	43	8	3	4	3	3	5
2025Cossu#073	OVI 215/13	Bovine	B.abortus	this report	abortus C2	1995	28	276	82			South Africa	South African cattle	South Africa	4	5	4	12	2	2	3	3	6	43	8	3	5	3	3	5
2025Cossu#074	OVI 250	Bovine	B.abortus	this report	abortus C2	1995	28	276	82			South Africa	South African cattle	South Africa:North West	4	5	4	12	2	2	3	3	6	43	8	5	5	3	3	5
2025Cossu#075	OVI 233/4	Bovine	B.abortus	this report	abortus C2	1994	28	276	82			South Africa	South African cattle	South Africa:North West	4	5	4	12	2	2	3	3	6	43	8	4	4	3	3	5
2025Cossu#076	OVI 215	Bovine	B.abortus	this report	abortus C2	1994	28	276	82			South Africa	South African cattle	South Africa:North West	4	5	4	12	2	2	3	3	6	43	8	3	5	3	3	5
2025Cossu#077	OVI 340/2	Bovine	B.abortus	this report	abortus C2	1994	28	276	82			South Africa	South African cattle	South Africa:North West	4	5	4	12	2	2	3	3	6	43	8	3	5	3	3	6
2025Cossu#078	OVI 276/2	Bovine	B.abortus	this report	abortus C2	1995	28	276	82			South Africa	South African cattle	South Africa	4	5	4	12	2	2	3	3	6	43	8	3	5	3	3	5
2025Cossu#079	OVI 283/3	Bovine	B.abortus	this report	abortus C2	1995	28	276	82			South Africa	South African cattle	South Africa	4	5	4	12	2	2	3	3	6	43	8	4	4	3	3	5
2025Cossu#080	OVI 283/4	Bovine	B.abortus	this report	abortus C2	1995	28	276	82			South Africa	South African cattle	South Africa	4	5	4	12	2	2	3	3	6	43	8	4	4	3	3	5
2025Cossu#081	OVI 283/6	Bovine	B.abortus	this report	abortus C2	1995	28	276	82			South Africa	South African cattle	South Africa	4	5	4	12	2	2	3	3	6	43	8	4	4	3	3	5
2025Cossu#082	OVI 284/3	Bovine	B.abortus	this report	abortus C2	1995	28	276	82			South Africa	South African cattle	South Africa	4	5	4	12	2	2	3	3	6	43	8	3	4	3	3	5
2025Cossu#083	OVI 284/5	Bovine	B.abortus	this report	abortus C2	1995	28	276	82			South Africa	South African cattle	South Africa	4	5	4	12	2	2	3	3	6	43	8		4	3	3	5
2025Cossu#084	OVI 326	Bovine	B.abortus	this report	abortus C2	1995	28	276	82			South Africa	South African cattle	South Africa:North West	4	5	4	12	2	2	3	3	6	43	8	3	5	3	3	5
2025Cossu#085	OVI 337/1	Bovine	B.abortus	this report	abortus C2	1995	28	276	82			South Africa	South African cattle	South Africa:North West	4	5	4	12	2	2	3	3	6	43	8	4	4	3	3	5
2025Cossu#086	OVI 344/1	Bovine	B.abortus	this report	abortus C2	1995	28	276	82			South Africa	South African cattle	South Africa:North West	4	5	4	12	2	2	3	3	6	43	8	3	4	3	3	5
2025Cossu#087	OVI 345/2	Bovine	B.abortus	this report	abortus C2	1995	28	276	82			South Africa	South African cattle	South Africa:North West	4	5	4	12	2	2	3	3	6	43	8	3	4	3	3	5
2025Cossu#088	OVI 427	Bovine	B.abortus	this report	abortus C2	1996	28	276	82			South Africa	South African cattle	South Africa	4	5	4	12	2	2	3	3	6	43	8	3	4	3	3	5
2025Cossu#089	OVI 209/8	Bovine	B.abortus	this report	abortus C2	1996	28	276	82			South Africa	South African cattle	South Africa	4	5	4	12	2	2	3	3	6	43	8	3	4	3	3	5
2025Cossu#090	OVI 209/10	Bovine	B.abortus	this report	abortus C2	1996	28	276	82			South Africa	South African cattle	South Africa	4	5	4	12	2	2	3	3	6	43	8	3	4	3	3	5
2025Cossu#091	OVI 209/18	Bovine	B.abortus	this report	abortus C2	1996	28	276	82			South Africa	South African cattle	South Africa	4	5	4	12	2	2	3	3	6	43	8	3	4	3	3	5
2025Cossu#092	OVI 209/27	Bovine	B.abortus	this report	abortus C2	1996	28	276	82			South Africa	South African cattle	South Africa	4	5	4	12	2	2	3	3	6	43	8	3	4	3	3	5
2025Cossu#093	OVI 209/23	Bovine	B.abortus	this report	abortus C2	1996	28	276	82			South Africa	South African cattle	South Africa	4	5	4	12	2	2	3	3	6	43	8	3	4	3	3	5
2025Cossu#094	OVI 209/4	Bovine	B.abortus	this report	abortus C2	1996	28	276	82			South Africa	South African cattle	South Africa	4	5	4	12	2	2	3	3	6	43	8	4	4	3	3	5
2025Cossu#095	OVI 209/5	Bovine	B.abortus	this report	abortus C2	1996	28	276	82			South Africa	South African cattle	South Africa	4	5	4	12	2	2	3	3	6	43	8	3	4	3	3	5
2025Cossu#096	OVI 282	Bovine	B.abortus	this report	abortus C2	1996	28	276	82			South Africa	South African cattle	South Africa:KwalaZulu-Natal	4	5	4	12	2	2	3	3	6	43	8	4	5	3	3	5
2025Cossu#097	OVI 307/6	Bovine	B.abortus	this report	abortus C2	1996	28	276	82			South Africa	South African cattle	South Africa:Pretoria	4	5	4	12	2	2	3	3	6	43	8	3	4	3	3	5
2025Cossu#098	OVI 275/64	Bovine	B.abortus	this report	abortus C2	1996	27	322	398			South Africa	South African cattle	South Africa:Johannesburg	4	5	4	12	2	3	3	3	8	43	8	4	6	3	3	5
2025Cossu#099	OVI 276/1	Bovine	B.abortus	this report	abortus C2	1996	28	276	82			South Africa	South African cattle	South Africa:Johannesburg	4	5	4	12	2	2	3	3	6	43	8	5	5	3	3	5
2025Cossu#100	OVI 285P1	Bovine	B.abortus	this report	abortus C2	1996	28	276	82			South Africa	South African cattle	South Africa:Western Cape	4	5	4	12	2	2	3	3	6	43	8	3	5	3	3	5
2025Cossu#101	OVI 285P3	Bovine	B.abortus	this report	abortus C2	1996	28	276	82			South Africa	South African cattle	South Africa:Western Cape	4	5	4	12	2	2	3	3	6	43	8	3	5	3	3	5
2025Cossu#102	OVI 209/3	Bovine	B.abortus	this report	abortus C2	1996	28	276	82			South Africa	South African cattle	South Africa:Johannesburg	4	5	4	12	2	2	3	3	6	43	8	2	4	3	3	5
2025Cossu#103	OVI 233/3	Bovine	B.abortus	this report	abortus C2	1994	28	276	82			South Africa	South African cattle	South Africa:North West	4	5	4	12	2	2	3	3	6	43	8	4	4	3	3	5
2025Cossu#104	OVI 233/1	Bovine	B.abortus	this report	abortus C2	1994	28	276	82			South Africa	South African cattle	South Africa:North West	4	5	4	12	2	2	3	3	6	43	8	4	4	3	3	5
2025Cossu#105	OVI 189/1	Bovine	B.abortus	this report	abortus C2	1994	28	276	82			South Africa	South African cattle	South Africa:North West	4	5	4	12	2	2	3	3	6	43	8	2	5	3	3	5
2025Cossu#106	OVI 183/1	Bovine	B.abortus	this report	abortus C2	1994	28	276	82			South Africa	South African cattle	South Africa	4	5	4	12	2	2	3	3	6	43	8	2		3	3	5
2025Cossu#107	SA-1258	Bovine milk	B.abortus	this report	abortus C2	2017	28	276	82			South Africa	South African cattle	South Africa:Springs Farm 1	4	5	4	12	2	2	3	3	6	43	8	2	6	3	3	5
2025Cossu#108	SA-5513	bovine tissue	B.abortus	this report	abortus C2	2017	28	276	82			South Africa	South African cattle	South Africa:Gauteng	4	5	4	12	2	2	3	3	6	43	8	3	6	3	3	5
2025Cossu#109	SA-5706/2	bovine tissue	B.abortus	this report	abortus C2	2017	28	276	82			South Africa	South African cattle	South Africa:Western Cape	4	5	4	12	2	2	3	3	6	43	8	3	6	3	3	5
2025Cossu#110	SA-594	Bovine milk	B.abortus	this report	abortus C2	2017	28	276	82			South Africa	South African cattle	South Africa:Springs Farm 1	4	5	4	12	2	2	3	3	6	43	8	2	6	3	3	5
2025Cossu#111	SA-97	bovine	B.abortus	this report	abortus C2	2015	28	276	82			South Africa	South African cattle	South Africa:Bronkhorstspruit Farm 2	4	5	4	12	2	2	3	3	6	43	8	3	6	3	3	5
2025Cossu#112	SA-A5569	bovine tissue	B.abortus	this report	abortus C2	2017	28	276	82			South Africa	South African cattle	South Africa:Western Cape	4	5	4	12	2	2	3	3	6	43	8	3	6	3	3	5
2025Cossu#113	SA-A5672	bovine	B.abortus	this report	abortus C2	2017	28	276	82			South Africa	South African cattle	South Africa:Western Cape	4	5	4	12	2	2	3	3	6	43	8	4	6	3	3	5
2025Cossu#114	SA-S51	bovine	B.abortus	this report	abortus C2	2017	28	276	82			South Africa	South African cattle	South Africa:Bronkhorstspruit Farm 2	4	5	4	12	2	2	3	3	6	43	8	2	6	3	3	5
2025Cossu#115	SA-UK6	bovine aborted fetus	B.abortus	this report	abortus C2	2016	28	276	82			South Africa	South African cattle	South Africa:Western Cape	4	5	4	12	2	2	3	3	6	43	8	4	6	3	3	5
2025Cossu#116	SAN63	Buffalo - lymph nodes	B.abortus bv1	this report	abortus C2	2023	28	276	82			South Africa	South African buffalo	South Africa: Kruger National Park	4	5	4	12	2	2	3	3	6	43	8	3	4	3	4	4
2025Cossu#117	SAN68	Buffalo - Spleen	B.abortus bv1	this report	abortus C2	2023	28	276	82			South Africa	South African buffalo	South Africa: Kruger National Park	4	5	4	12	2	2	3	3	6	43	8	3	4	3	4	4
2025Cossu#118	SAN94	Buffalo - lymph nodes	B.abortus bv1	this report	abortus C2	2023	28	276	82			South Africa	South African buffalo	South Africa: Kruger National Park	4	5	4	12	2	2	3	3	6	43	8	3	5	3	4	4
ERR418020	baboCR31		B.abortus	ERR418020 (http://www.ncbi.nlm.nih.gov/nuccore/ERR418020)	aboC2					5	5					5	4	12	2	2	3	3	6	43	8	3	4	3	3	5
ERR418021	baboCR34		B.abortus	ERR418021 (http://www.ncbi.nlm.nih.gov/nuccore/ERR418021)	aboC2					5	5					5	4	12	2	2	3	3	6	43	8	3	4	3	3	5
ERR418022	baboCR44		B.abortus	ERR418022 (http://www.ncbi.nlm.nih.gov/nuccore/ERR418022)	aboC2					5	5					5	4	12	2	2	3	3	6	43	8	3	4	3	3	5
ERR467402	baboCR32-sc-1781105		B.abortus	ERR467402 (http://www.ncbi.nlm.nih.gov/nuccore/ERR467402)	aboC2					5	5					5	4	12	2	2	3		6	43	8	3		3		5
ERR4708859	1_S1_L001	Bos indicus	B.abortus	ERR4708859 (https://www.ncbi.nlm.nih.gov/nuccore/ERR4708859)	aboA	2018	237	372	442	72		Ethiopia	Africa	Ethiopia	2	4	2	12	3	2	3	1	5	45	8	9	2	3	7	9
ERR4708860	10_S10_L001	Bos indicus	B.abortus	ERR4708860 (https://www.ncbi.nlm.nih.gov/nuccore/ERR4708860)	aboA	2018	237	372	442	72		Ethiopia	Africa	Ethiopia	2	4	2	12	3	2	3	1	5	45	8	9	2	3	7	9
ERR4708861	11_S11_L001	Bos indicus	B.abortus	ERR4708861 (https://www.ncbi.nlm.nih.gov/nuccore/ERR4708861)	aboA	2018	237	372	442	72		Ethiopia	Africa	Ethiopia	2	4	2	12	3	2	3	1	5	45	8	8	2	3	8	9
ERR4708862	12_S12_L001	Bos indicus	B.abortus	ERR4708862 (https://www.ncbi.nlm.nih.gov/nuccore/ERR4708862)	aboA	2018	237	372	442	72		Ethiopia	Africa	Ethiopia	2	4	2	12	3	2	3	1	5	45	8	7	2	3	9	9
ERR4708863	13_S13_L001	Bos indicus	B.abortus	ERR4708863 (https://www.ncbi.nlm.nih.gov/nuccore/ERR4708863)	aboA	2018	237	372	442	72		Ethiopia	Africa	Ethiopia	2	4	2	12	3	2	3	1	5	45	8	7	2	3	9	8
ERR4708864	14_S14_L001	Bos indicus	B.abortus	ERR4708864 (https://www.ncbi.nlm.nih.gov/nuccore/ERR4708864)	aboA	2018	237	372	442	72		Ethiopia	Africa	Ethiopia	2	4	2	12	3	2	3	1	5	45	8	7	2	3	7	10
ERR4708865	15_S15_L001	Bos indicus	B.abortus	ERR4708865 (https://www.ncbi.nlm.nih.gov/nuccore/ERR4708865)	aboA	2018	237	372	442	72		Ethiopia	Africa	Ethiopia	2	4	2	12	3	2	3	1	5	45	8	7	2	3	10	9
ERR4708866	2_S2_L001	Bos indicus	B.abortus	ERR4708866 (https://www.ncbi.nlm.nih.gov/nuccore/ERR4708866)	aboA	2018	237	372	442	72		Ethiopia	Africa	Ethiopia	2	4	2	12	3	2	3	1	5	45	8	7	2	3	7	9
ERR4708867	3_S3_L001	Bos indicus	B.abortus	ERR4708867 (https://www.ncbi.nlm.nih.gov/nuccore/ERR4708867)	aboA	2018	237	372	442	72		Ethiopia	Africa	Ethiopia	2	4	2	12	3	2	3	1	5	45	8	7	2	3	9	9
ERR4708868	4_S4_L001	Bos indicus	B.abortus	ERR4708868 (https://www.ncbi.nlm.nih.gov/nuccore/ERR4708868)	aboA	2018	237	372	442	72		Ethiopia	Africa	Ethiopia	2	4	2	12	3	2	3	1	5	45	8	7	2	3	9	9
ERR4708869	5_S5_L001	Bos indicus	B.abortus	ERR4708869 (https://www.ncbi.nlm.nih.gov/nuccore/ERR4708869)	aboA	2018	237	372	442	72		Ethiopia	Africa	Ethiopia	2	4	2	12	3	2	3	1	5	45	8	7	2	3	10	9
ERR4708870	6_S6_L001	Bos indicus	B.abortus	ERR4708870 (https://www.ncbi.nlm.nih.gov/nuccore/ERR4708870)	aboA	2018	237	372	442	72		Ethiopia	Africa	Ethiopia	2	4	2	12	3	2	3	1	5	45	8	7	2	3	6	10
ERR4708871	7_S7_L001	Bos indicus	B.abortus	ERR4708871 (https://www.ncbi.nlm.nih.gov/nuccore/ERR4708871)	aboA	2018	237	372	442	72		Ethiopia	Africa	Ethiopia	2	4	2	12	3	2	3	1	5	45	8	7	2	3	7	9
ERR4708872	8_S8_L001	Bos indicus	B.abortus	ERR4708872 (https://www.ncbi.nlm.nih.gov/nuccore/ERR4708872)	aboA	2018	237	372	442	72		Ethiopia	Africa	Ethiopia	2	4	2	12	3	2	3	1	5	45	8	7	2	3	7	10
ERR4708873	9_S9_L001	Bos indicus	B.abortus	ERR4708873 (https://www.ncbi.nlm.nih.gov/nuccore/ERR4708873)	aboA	2018	237	372	442	72		Ethiopia	Africa	Ethiopia	2	4	2	12	3	2	3	1	5	45	8	9	2	3	7	9
ERR471314	bmarCR5		B.abortus	ERR471314 (http://www.ncbi.nlm.nih.gov/nuccore/ERR471314)	aboC2					5	5					5	4	12	2	3	3		6	43	8	3		3		5
ERR471315	bmarCR6		B.abortus	ERR471315 (http://www.ncbi.nlm.nih.gov/nuccore/ERR471315)	aboC2					5	5					5	4	12	2	3	3		6	43	8	3		3		5
ERR471334	babohCR65-sc-1781017		B.abortus	ERR471334 (http://www.ncbi.nlm.nih.gov/nuccore/ERR471334)	aboC2					5	5					5	4	12	2	2	3		6	43	8	4		3		5
ERR471335	babohCR66-sc-1781018		B.abortus	ERR471335 (http://www.ncbi.nlm.nih.gov/nuccore/ERR471335)	aboC2					5	5					5	4	12	2	2	3		6	43	8	4		3		5
ERR471336	baboCR11-sc-1781019		B.abortus	ERR471336 (http://www.ncbi.nlm.nih.gov/nuccore/ERR471336)	aboC2					5	5					5	4	12	3	2	3		6	43	8	4		3		5
ERR471338	baboCR60-sc-1781022		B.abortus	ERR471338 (http://www.ncbi.nlm.nih.gov/nuccore/ERR471338)	aboC2					5	5					5	4	12	2	2	3		6	43	8	6		3		6
ERR471339	baboCR59-sc-1781023		B.abortus	ERR471339 (http://www.ncbi.nlm.nih.gov/nuccore/ERR471339)	aboC2					5	5					5	4	12	2	2	3		6	43	8	6		3		6
ERR471340	baboCR40-sc-1781025		B.abortus	ERR471340 (http://www.ncbi.nlm.nih.gov/nuccore/ERR471340)	aboC2					5	5					5	4	12	2	2	3		6	43	8	3		3		5
ERR471341	baboCR41-sc-1781026		B.abortus	ERR471341 (http://www.ncbi.nlm.nih.gov/nuccore/ERR471341)	aboC2					5	5					5	4	12	2	2	3		6	43	8	3		3		5
ERR471342	baboCR42-sc-1781027		B.abortus	ERR471342 (http://www.ncbi.nlm.nih.gov/nuccore/ERR471342)	aboC2					5	5					5	4	12	2	2	3		6	43	8	3		3		5
ERR471343	baboCR43-sc-1781028		B.abortus	ERR471343 (http://www.ncbi.nlm.nih.gov/nuccore/ERR471343)	aboC2					5	5					5	4	12	2	2	3		6	43	8	3		3		5
ERR471344	baboCR45-sc-1781030		B.abortus	ERR471344 (http://www.ncbi.nlm.nih.gov/nuccore/ERR471344)	aboC2					5	5					5	4	12	2	2	3		6	43	8	3		3		5
ERR471345	baboCR46-sc-1781031		B.abortus	ERR471345 (http://www.ncbi.nlm.nih.gov/nuccore/ERR471345)	aboC2					5	5					5	4	12	2	2	3		6	43	8	3		3		5
ERR471346	baboCR47-sc-1781032		B.abortus	ERR471346 (http://www.ncbi.nlm.nih.gov/nuccore/ERR471346)	aboC2					5	5					5	4	12	2	2	3		6	43	8	3		3		5
ERR471347	baboCR48-sc-1781033		B.abortus	ERR471347 (http://www.ncbi.nlm.nih.gov/nuccore/ERR471347)	aboC2					5	5					5	4	12	2	2	3		6	43	8	4		3		5
ERR471348	baboCR52-sc-1781037		B.abortus	ERR471348 (http://www.ncbi.nlm.nih.gov/nuccore/ERR471348)	aboC2					5	5					5	4	12	2	2	3		6	43	8	3		3		5
ERR471349	baboCR53-sc-1781038		B.abortus	ERR471349 (http://www.ncbi.nlm.nih.gov/nuccore/ERR471349)	aboC2					5	5					5	4	12	2	2	3		6	43	8	3		3		5
ERR471350	baboCR54-sc-1781039		B.abortus	ERR471350 (http://www.ncbi.nlm.nih.gov/nuccore/ERR471350)	aboC2					5	5					5	4	12	2	2	3		6	43	8	3		3		5
ERR471351	baboCR55-sc-1781040		B.abortus	ERR471351 (http://www.ncbi.nlm.nih.gov/nuccore/ERR471351)	aboC2					5	5					5	4	12	2	2	3		6	43	8	3		3		5
ERR471352	baboCR56-sc-1781041		B.abortus	ERR471352 (http://www.ncbi.nlm.nih.gov/nuccore/ERR471352)	aboC2					5	5					5	4	12	2	2	3		6	43	8	3		3		5
ERR471353	baboCR23-sc-1781043		B.abortus	ERR471353 (http://www.ncbi.nlm.nih.gov/nuccore/ERR471353)	aboC2					5	5					5	4	12	2	2	3		6	43	8	3		3		5
ERR471354	baboCR33-sc-1781044		B.abortus	ERR471354 (http://www.ncbi.nlm.nih.gov/nuccore/ERR471354)	aboC2					5	5					5	4	12	2	2	3		6	43	8	3		3		5
ERR471355	baboCR24-sc-1781045		B.abortus	ERR471355 (http://www.ncbi.nlm.nih.gov/nuccore/ERR471355)	aboC2					5	5					5	4	12	2	2	3		6	43	8	4		3		5
ERR471356	baboCR25-sc-1781046		B.abortus	ERR471356 (http://www.ncbi.nlm.nih.gov/nuccore/ERR471356)	aboC2					5	5					5	4	12	2	2	3		6	43	8	3		3		5
ERR471357	baboCR26-sc-1781047		B.abortus	ERR471357 (http://www.ncbi.nlm.nih.gov/nuccore/ERR471357)	aboC2					5	5					5	4	12	2	2	3		6	43	8	3		3		5
ERR471358	baboCR27-sc-1781048		B.abortus	ERR471358 (http://www.ncbi.nlm.nih.gov/nuccore/ERR471358)	aboC2					5	5					5	4	12	2	2	3		6	43	8	3		3		5
ERR471359	baboCR28-sc-1781049		B.abortus	ERR471359 (http://www.ncbi.nlm.nih.gov/nuccore/ERR471359)	aboC2					5	5					5	4	12	2	2	3		6	43	8	3		3		5
ERR471360	baboCR29-sc-1781050		B.abortus	ERR471360 (http://www.ncbi.nlm.nih.gov/nuccore/ERR471360)	aboC2					5	5					5	4	12	2	2	3		6	43	8	3		3		5
ERR471361	baboCR30-sc-1781051		B.abortus	ERR471361 (http://www.ncbi.nlm.nih.gov/nuccore/ERR471361)	aboC2					5	5					5	4	12	2	2	3		6	43	8	3		3		5
ERR471362	baboCR1-sc-1781052		B.abortus	ERR471362 (http://www.ncbi.nlm.nih.gov/nuccore/ERR471362)	aboC2					5	5					5	4	12	2	2	3		6	43	8	3		3		5
ERR471363	baboCR6-sc-1781053		B.abortus	ERR471363 (http://www.ncbi.nlm.nih.gov/nuccore/ERR471363)	aboC2					5	5					5	4	12	2	2	3		6	43	8	3		3		5
ERR471364	baboCR7-sc-1781054		B.abortus	ERR471364 (http://www.ncbi.nlm.nih.gov/nuccore/ERR471364)	aboC2					5	5					5	4	12	2	2	3		6	43	8	3		3		5
ERR471365	baboCR19-sc-1781055		B.abortus	ERR471365 (http://www.ncbi.nlm.nih.gov/nuccore/ERR471365)	aboC2					5	5					5	4	12	2	2	3		6	43	8	4		3		5
ERR471366	baboCR4-sc-1781056		B.abortus	ERR471366 (http://www.ncbi.nlm.nih.gov/nuccore/ERR471366)	aboC2					5	5					5	4	12	2	2	3		6	43	8	4		3		5
ERR471367	baboCR9-sc-1781058		B.abortus	ERR471367 (http://www.ncbi.nlm.nih.gov/nuccore/ERR471367)	aboC2					5	5					5	4	12	2	2	3		6	43	8	3		3		5
ERR471368	baboCR16-sc-1781059		B.abortus	ERR471368 (http://www.ncbi.nlm.nih.gov/nuccore/ERR471368)	aboC2					5	5					5	4	12	2	2	3		6	43	8	3		3		5
ERR471369	baboCR8-sc-1781060		B.abortus	ERR471369 (http://www.ncbi.nlm.nih.gov/nuccore/ERR471369)	aboC2					5	5					5	4	12	2	2	3		6	43	8	3		3		5
ERR471370	baboCR18-sc-1781062		B.abortus	ERR471370 (http://www.ncbi.nlm.nih.gov/nuccore/ERR471370)	aboC2					5	5					5	4	12	2	2	3		6	43	8	4		3		5
ERR471371	baboCR10-sc-1781063		B.abortus	ERR471371 (http://www.ncbi.nlm.nih.gov/nuccore/ERR471371)	aboC2					5	5					5	4	12	2	2	3		6	43	8	4		3		5
ERR473730	baboCR20-sc-1781064		B.abortus	ERR473730 (http://www.ncbi.nlm.nih.gov/nuccore/ERR473730)	aboC2					5	5					5	4	12	2	2	3		6	43	8	3		3		5
ERR473731	baboCR12-sc-1781065		B.abortus	ERR473731 (http://www.ncbi.nlm.nih.gov/nuccore/ERR473731)	aboC2					5	5					5	4	12	2	2	3		6	43	8	4		3		5
ERR473732	baboCR5-sc-1781066		B.abortus	ERR473732 (http://www.ncbi.nlm.nih.gov/nuccore/ERR473732)	aboC2					5	5					5	4	12	2	2	3		6	43	8	4		3		5
ERR473733	baboCR35-sc-1781067		B.abortus	ERR473733 (http://www.ncbi.nlm.nih.gov/nuccore/ERR473733)	aboC2					5	5					5	4	12	2	2	3		6	43	8	3		3		5
ERR473734	baboCR15-sc-1781068		B.abortus	ERR473734 (http://www.ncbi.nlm.nih.gov/nuccore/ERR473734)	aboC2					5	5					5	4	12	2	2	3		6	43	8	4		3		5
ERR473735	baboCR13-sc-1781069		B.abortus	ERR473735 (http://www.ncbi.nlm.nih.gov/nuccore/ERR473735)	aboC2					5	5					5	4	12	2	2	3		6	43	8	4		3		5
ERR473736	baboCR14-sc-1781070		B.abortus	ERR473736 (http://www.ncbi.nlm.nih.gov/nuccore/ERR473736)	aboC2					5	5					5	4	12	2	2	3		6	43	8	4		3		5
ERR473737	baboCR17-sc-1781071		B.abortus	ERR473737 (http://www.ncbi.nlm.nih.gov/nuccore/ERR473737)	aboC2					5	5					5	4	12	2	2	3		6	43	8	4		3		5
ERR473738	baboCR36-sc-1781073		B.abortus	ERR473738 (http://www.ncbi.nlm.nih.gov/nuccore/ERR473738)	aboC2					5	5					5	4	12	2	2	3		6	43	8	3		3		5
ERR473739	baboCR37-sc-1781074		B.abortus	ERR473739 (http://www.ncbi.nlm.nih.gov/nuccore/ERR473739)	aboC2					5	5					5	4	12	2	2	3		6	43	8	3		3		5
ERR473740	baboCR38-sc-1781075		B.abortus	ERR473740 (http://www.ncbi.nlm.nih.gov/nuccore/ERR473740)	aboC2					5	5					5	4	12	2	2	3		6	43	8	3		3		5
ERR473741	baboCR39-sc-1781076		B.abortus	ERR473741 (http://www.ncbi.nlm.nih.gov/nuccore/ERR473741)	aboC2					5	5					5	4	12	2	2	3		6	43	8	3		3		5
ERR473744	baboCR68-sc-1781080		B.abortus	ERR473744 (http://www.ncbi.nlm.nih.gov/nuccore/ERR473744)	aboC2					5	5					5	4	12	2	2	3		6	43	8	4		3		5
ERR473745	babo213-sc-1781081		B.abortus	ERR473745 (http://www.ncbi.nlm.nih.gov/nuccore/ERR473745)	aboC2					5	5					5	4	12	2	3	3		6	43	8	3		3		5
ERR485952	baboCR50-sc-1781035		B.abortus	ERR485952 (http://www.ncbi.nlm.nih.gov/nuccore/ERR485952)	aboC2					5	5					5	4	12	2	2	3		6	43	8	4		3		5
ERR485953	baboCR51-sc-1781036		B.abortus	ERR485953 (http://www.ncbi.nlm.nih.gov/nuccore/ERR485953)	aboC2					5	5					5	4	12	2	2	3		6	43	8	4		3		5
ERR485954	baboCR22-sc-1781042		B.abortus	ERR485954 (http://www.ncbi.nlm.nih.gov/nuccore/ERR485954)	aboC2					5	5					5	4	12	2	2	3		6	43	8	3		3		5
ERR554814	baboCR58-sc-1809817		B.abortus	ERR554814 (http://www.ncbi.nlm.nih.gov/nuccore/ERR554814)	aboC2					5	5					5	4	12	2	3	3		6	43	8	3		3		5
ERR554815	baboCR57-sc-1809818		B.abortus	ERR554815 (http://www.ncbi.nlm.nih.gov/nuccore/ERR554815)	aboC2					5	5					5	4	12	2	3	3		6	43	8	3		3		5
ERR554816	baboCR49-sc-1809819		B.abortus	ERR554816 (http://www.ncbi.nlm.nih.gov/nuccore/ERR554816)	aboC2					5	5					5	4	12	2	2	3		6	43	8	4		3		5
ERR554817	babohCR61-sc-1809820		B.abortus	ERR554817 (http://www.ncbi.nlm.nih.gov/nuccore/ERR554817)	aboC2					5	5					5	4	12	2	3	3		5	43	8	3		3		6
ERR554822	babNG9-sc-1809825		B.abortus	ERR554822 (http://www.ncbi.nlm.nih.gov/nuccore/ERR554822)	aboB					32	64					5	4	11	2	2	3		6	41	8	8		3		5
ERR554823	babNG15-sc-1809826		B.abortus	ERR554823 (http://www.ncbi.nlm.nih.gov/nuccore/ERR554823)	aboB					32	64					5	4	11	2	2	3		6	41	8	8		3		5
ERR554824	babNG19-sc-1809827		B.abortus	ERR554824 (http://www.ncbi.nlm.nih.gov/nuccore/ERR554824)	aboB					32	64					5	4	11	2	2	3		6	41	8	8		3		5
ERR554825	babNG20-sc-1809828		B.abortus	ERR554825 (http://www.ncbi.nlm.nih.gov/nuccore/ERR554825)	aboB					32	64					5	4	11	2	2	3		6	41	8			3		5
ERR554826	babSP68-sc-1809829		B.abortus	ERR554826 (http://www.ncbi.nlm.nih.gov/nuccore/ERR554826)	aboC1					2	2					5	3	12	2	2	3		6	43	8	4		3		3
ERR554827	babSP151-sc-1809830		B.abortus	ERR554827 (http://www.ncbi.nlm.nih.gov/nuccore/ERR554827)	aboC1					2	2					5	3	12	2	2	3		6	43	8	4		8		3
ERR554828	babSP283-sc-1809831		B.abortus	ERR554828 (http://www.ncbi.nlm.nih.gov/nuccore/ERR554828)	aboC1					2	2					5	3	12	2	2	3		6	43	8	5		6		3
ERR554830	baboNG1-sc-1809833		B.abortus	ERR554830 (http://www.ncbi.nlm.nih.gov/nuccore/ERR554830)	aboB					32	64					5	4	11	2	2	3		6	41	8	8		3		6
ERR554831	baboNG2-sc-1809834		B.abortus	ERR554831 (http://www.ncbi.nlm.nih.gov/nuccore/ERR554831)	aboB											5	4	11	2	2	3		6	41	8	5		3		6
ERR762403	2308-sc-2150392	Cattle	B.abortus	ERR762403 (http://www.ncbi.nlm.nih.gov/nuccore/ERR762403)	aboC2	1940				5	5	USA	America (north)	USA		5	4	12	2	3	3		6	43	8	3		3		5
ERR775234	baboCR70A-sc-2150383		B.abortus	ERR775234 (http://www.ncbi.nlm.nih.gov/nuccore/ERR775234)	aboC2					5	5					5	4	12	2	2	3		6	43	8	6		3		5
ERR775235	baboCR69A-sc-2150384		B.abortus	ERR775235 (http://www.ncbi.nlm.nih.gov/nuccore/ERR775235)	aboC2					5	5					5	4	12	2	2	3		6	43	8	6		3		5
ERR775240	babohCR71-sc-2150389		B.abortus	ERR775240 (http://www.ncbi.nlm.nih.gov/nuccore/ERR775240)	aboC2					5	5					5	4	12	2	2	3		6	43	8	3		3		6
ERR775241	baboCR72-sc-2150390		B.abortus	ERR775241 (http://www.ncbi.nlm.nih.gov/nuccore/ERR775241)	aboC2					5	5					5	4	12	2	2	3		6	43	8	3		3		5
ERR775243	baboCR74-sc-2150393		B.abortus	ERR775243 (http://www.ncbi.nlm.nih.gov/nuccore/ERR775243)	aboC2					5	5					5	4	12	2	2	3		6	43	8	6		3		5
GCA_000008145	9-941	Bovine	B.abortus	GCA_000008145 (https://www.ncbi.nlm.nih.gov/assembly/GCA_000008145.1)	aboC2		28	276	82	1	1	USA	America (north)	USA:Wyoming	4	5	4	12	2	2	3	3	6	43	8	3	4	3	6	6
GCA_000018725	S19	Bovine	B.abortus	GCA_000018725 (https://www.ncbi.nlm.nih.gov/assembly/GCA_000018725.1)	aboC2	1923	30	277	78	5	5	USA	America (north)	USA	4	5	4	12	2	2	3	2	6	43	8	3	5	3	3	5
GCA_000054005	2308	Bos taurus	B.abortus	GCA_000054005 (https://www.ncbi.nlm.nih.gov/assembly/GCA_000054005.1)	aboC2	1940	27	274	79	5	5	India	Asia	India	4	5	4	12	2	3	3	3	6	43	8	3	7	3	3	5
GCA_000238175	A13334	Cattle	B.abortus	GCA_000238175 (https://www.ncbi.nlm.nih.gov/assembly/GCA_000238175.1)	aboC2		27	274	79	5	5	South Korea	Asia	Republic of Korea:Yangpyeong,Gyeonggi	4	5	4	12	2	3	3	3	6	43	8	4	4	3	3	6
GCA_000370065	63/294	Unknown	B.abortus	GCA_000370065 (https://www.ncbi.nlm.nih.gov/assembly/GCA_000370065)	aboA	1963	181	371	440	38		Kenya	Africa (east)	Kenya	2	4	2	12	3	2	3	3	5	45	6	5	2		7	4
GCA_000370345	88/217	Bovine	B.abortus	GCA_000370345 (https://www.ncbi.nlm.nih.gov/assembly/GCA_000370345)	aboA	1988	236			37		Mozambique	Africa	Mozambique	2	4	2	12	3	2	3	2	5	45		4	2	6	5	4
GCA_000480235	07-0994-2411	missing	B.abortus	GCA_000480235 (https://www.ncbi.nlm.nih.gov/assembly/GCA_000480235)	aboA	2007	181	371	440	38		missing			2	4	2	12	3	2	3	3	5	45	6	5	2	6	7	5
GCA_000740135	BDW		B.abortus	GCA_000740135 (https://www.ncbi.nlm.nih.gov/assembly/GCA_000740135.1)	aboC2	unknown	30	277	78	1	1				4	5	4	12	2	2	3	2	6	43	8	3	4	3	3	5
GCA_000740155	Tulya	Human	B.abortus	GCA_000740155 (https://www.ncbi.nlm.nih.gov/assembly/GCA_000740155.1)	aboB	1958	34	239	64	6	6	Uganda	Africa (east)	Uganda	3	5	4	11	2	2	3	3	8	41	8	7	5	3	11	5
GCA_000740175	870	Bos taurus	B.abortus	GCA_000740175 (https://www.ncbi.nlm.nih.gov/assembly/GCA_000740175.1)	aboC1	1959	178	286	348	4	4	Africa	Africa	Africa	2	5	3	12	2	2	3	3	7	43	8	3	6	3	3	3
GCA_000740195	C68	Bos taurus	B.abortus	GCA_000740195 (https://www.ncbi.nlm.nih.gov/assembly/GCA_000740195.1)	aboC1	1958	179	285	347	2	30	UK	Europe (west)	UK	2	5	3	12	2	2	2	3	7	43	8	6	6	3	3	3
GCA_000740215	870	Bos taurus	B.abortus	GCA_000740215 (https://www.ncbi.nlm.nih.gov/assembly/GCA_000740215.1)	aboC1	1959	40	227	66	4	4	Africa	Africa	Africa	3	5	3	12	2	2	3	3	7	43	8	3	6	3	3	3
GCA_000740295	63-75		B.abortus	GCA_000740295 (https://www.ncbi.nlm.nih.gov/assembly/GCA_000740295.1)	aboC1	unknown	179	285	347	2	30				2	5	3	12	2	2	2	3	7	43	8	5	8	6	3	3
GCA_000740315	BFY		B.abortus	GCA_000740315 (https://www.ncbi.nlm.nih.gov/assembly/GCA_000740315.1)	aboB	unknown	34	239	64	6	6				3	5	4	11	2	2	3	3	8	41	8	6	5	3	11	5
GCA_000740375	86/8/59	Bos taurus	B.abortus	GCA_000740375 (https://www.ncbi.nlm.nih.gov/assembly/GCA_000740375.1)	aboC2	1959	29	273	80	1	1	UK	Europe (west)	UK	4	5	4	12	2	1	3	3	6	43	8	3	4	3	3	5
GCA_000740945	B3196	Bos taurus	B.abortus	GCA_000740945 (https://www.ncbi.nlm.nih.gov/assembly/GCA_000740945)	aboC1	1959	39	228	67	2	30	UK	Europe (west)	UK	3	5	3	12	2	2	2	3	7	43	8	6	7	3	3	3
GCA_000755125	ZW053	Bovine	B.abortus	GCA_000755125 (https://www.ncbi.nlm.nih.gov/assembly/GCA_000755125)	aboC2	n/a				Unknown	Unknown	Zimbabwe		Zimbabwe	2	5		12	2	2		3	6	43	8	3	5	3	3	4
GCA_001043295	BAB8416	Human	B.abortus	GCA_001043295 (https://www.ncbi.nlm.nih.gov/assembly/GCA_001043295.1)	aboC1	2013	36	254	72	2	96	China	Asia	China: Inner Mongolia, Baotou city	4	5	3	12	2	2	3	1	6	43	8	6	6	7	3	3
GCA_001296965	104M	Cattle	B.abortus	GCA_001296965 (https://www.ncbi.nlm.nih.gov/assembly/GCA_001296965.1)	aboC2	2013	33	262	76	1	Unknown	China	Asia	China	3	5	4	12	2	2	3	3	6	43	8	4	4	3	4	5
GCA_001715385	2002734562	Wild rat	B.abortus	GCA_001715385 (https://www.ncbi.nlm.nih.gov/assembly/GCA_001715385.1)	aboC2	2005	27	274	79	5	5	USA	America (north)	USA:California,San Diego	4	5	4	12	2	3	3	3	6	43	8	3	7	3	3	5
GCA_002262975	BD	dairy cow	B.abortus	GCA_002262975 (https://www.ncbi.nlm.nih.gov/assembly/GCA_002262975)	aboC1	2008	38	252	339	2	96	China	Asia	China	2	5	3	12	2	2	3	1	6	43	8	4	5	6	3	3
GCA_002262995	MC	dairy cow	B.abortus	GCA_002262995 (https://www.ncbi.nlm.nih.gov/assembly/GCA_002262995)	aboC1	2011	167	278	338	2	96	China	Asia	China	3	5	3	12	2	2	3	1	6	43	8	4	5	6	3	3
GCA_002290665	40046	Bubalus bubalis	B.abortus	GCA_002290665 (https://www.ncbi.nlm.nih.gov/assembly/GCA_002290665)	aboC2	2008	224	363	429	Unknown	Unknown	Italy	Europe (west)	Italy	2	5	4	12	1	2	3	3	6	43	8	3	7	3	3	4
GCA_002290685	49839	Bubalus bubalis	B.abortus	GCA_002290685 (https://www.ncbi.nlm.nih.gov/assembly/GCA_002290685)	aboC2	2008	235	366	432	1	Unknown	Italy	Europe (west)	Italy	2	5	4	12	2	2	3	3	6	43	8	4	6	3	3	4
GCA_002290705	67761	Bubalus bubalis	B.abortus	GCA_002290705 (https://www.ncbi.nlm.nih.gov/assembly/GCA_002290705)	aboC1	2015	226			Unknown	Unknown	Italy	Europe (west)	Italy	2	5	3	12	1	2	3	1				5	6	5	3	3
GCA_002290725	49188	Bubalus bubalis	B.abortus	GCA_002290725 (https://www.ncbi.nlm.nih.gov/assembly/GCA_002290725)	aboC1	2015	38			2	Unknown	Italy	Europe (west)	Italy	2	5	3	12	2	2	3	1				4	6	7	3	3
GCA_002290745	28375	Bubalus bubalis	B.abortus	GCA_002290745 (https://www.ncbi.nlm.nih.gov/assembly/GCA_002290745)	aboC2	2008				1	Unknown	Italy	Europe (west)	Italy	2	5	4	12		2	3	3	6	43	8	4		3	3	4
GCA_002290765	69103	Bubalus bubalis	B.abortus	GCA_002290765 (https://www.ncbi.nlm.nih.gov/assembly/GCA_002290765)	aboC1	2016	38	252	339	2	Unknown	Italy	Europe (west)	Italy	2	5	3	12	2	2	3	1	6	43	8	4	6	7	3	3
GCA_002290785	57750	Bubalus bubalis	B.abortus	GCA_002290785 (https://www.ncbi.nlm.nih.gov/assembly/GCA_002290785)	aboC1	2016	38	252	339	Unknown	Unknown	Italy	Europe (west)	Italy	2	5	3	12	2	2	3	1	6	43	8	4	6	7	3	3
GCA_002290805	149279	Bubalus bubalis	B.abortus	GCA_002290805 (https://www.ncbi.nlm.nih.gov/assembly/GCA_002290805)	aboC1	2015	38			2	Unknown	Italy	Europe (west)	Italy	2	5	3	12	2	2	3	1				4	6	7	3	3
GCA_002291205	33295	Bubalus bubalis	B.abortus	GCA_002291205 (https://www.ncbi.nlm.nih.gov/assembly/GCA_002291205)	aboC2	2008	235	366	432	1	Unknown	Italy	Europe (west)	Italy	2	5	4	12	2	2	3	3	6	43	8	4	6	3	3	4
GCA_002291225	15500	Bubalus bubalis	B.abortus	GCA_002291225 (https://www.ncbi.nlm.nih.gov/assembly/GCA_002291225)	aboC1	2011	226	360	426	Unknown	Unknown	Italy	Europe (west)	Italy	2	5	3	12	1	2	3	1	6	43	8	4	6	7	3	3
GCA_002291245	7863	Bubalus bubalis	B.abortus	GCA_002291245 (https://www.ncbi.nlm.nih.gov/assembly/GCA_002291245)	aboC2	2010	224	363	429	Unknown	Unknown	Italy	Europe (west)	Italy	2	5	4	12	1	2	3	3	6	43	8	4	8	3	3	4
GCA_002291285	21630	Bubalus bubalis	B.abortus	GCA_002291285 (https://www.ncbi.nlm.nih.gov/assembly/GCA_002291285)	aboC1	2011	38	252	339	2	2	Italy	Europe (west)	Italy	2	5	3	12	2	2	3	1	6	43	8	4	6	8	3	3
GCA_002291305	21614	Bubalus bubalis	B.abortus	GCA_002291305 (https://www.ncbi.nlm.nih.gov/assembly/GCA_002291305)	aboC1	2012				Unknown	Unknown	Italy	Europe (west)	Italy	2	5	3	12		2	3	1	6	43	8	4	6	8	3	3
GCA_002291325	38127	Bubalus bubalis	B.abortus	GCA_002291325 (https://www.ncbi.nlm.nih.gov/assembly/GCA_002291325)	aboC1	2011	225	362	427	Unknown	Unknown	Italy	Europe (west)	Italy	2	5	3	12	1	2	3	3	6	43	8	4	5	3	3	3
GCA_002291345	84573	Bubalus bubalis	B.abortus	GCA_002291345 (https://www.ncbi.nlm.nih.gov/assembly/GCA_002291345)	aboC2	2010	224	363	429	1	92	Italy	Europe (west)	Italy	2	5	4	12	1	2	3	3	6	43	8	3	5	3	3	4
GCA_002291365	72871	Bubalus bubalis	B.abortus	GCA_002291365 (https://www.ncbi.nlm.nih.gov/assembly/GCA_002291365)	aboC1	2016	226	360	426	Unknown	Unknown	Italy	Europe (west)	Italy	2	5	3	12	1	2	3	1	6	43	8	4		8	3	3
GCA_002291385	14330	Bubalus bubalis	B.abortus	GCA_002291385 (https://www.ncbi.nlm.nih.gov/assembly/GCA_002291385)	aboC2	2008				1	Unknown	Italy	Europe (west)	Italy	2	5	4	12		2	3	3	6	43	8	4	6	3	3	4
GCA_002310355	9510	Bubalus bubalis	B.abortus	GCA_002310355 (https://www.ncbi.nlm.nih.gov/assembly/GCA_002310355)	aboC2	2008	223	365	430	Unknown	Unknown	Italy	Europe (west)	Italy	2	5	4	12	7	2	3	3	6	43	8	3	6	3	3	4
GCA_002895145	CIIMS-NV-4	Animal	B.abortus	GCA_002895145 (https://www.ncbi.nlm.nih.gov/assembly/GCA_002895145)	aboC2	2016	28	276	82	1	1	India	Asia	India	4	5	4	12	2	2	3	3	6	43	8	3	4	3	6	6
GCA_003244395	19BA	missing	B.abortus	GCA_003244395 (https://www.ncbi.nlm.nih.gov/assembly/GCA_003244395)	aboC2	1951	235	366	432	5	5	Russia	Eurasia	Russia	2	5	4	12	2	2	3	3	6	43	8	3	6	3	3	5
GCA_003290345	A19		B.abortus	GCA_003290345 (https://www.ncbi.nlm.nih.gov/assembly/GCA_003290345)	aboC2	2017	235	366	432	5	5	China	Asia	China	2	5	4	12	2	2	3	3	6	43	8	3	6	3	3	5
GCA_003675365	BJ1	Elk	B.abortus	GCA_003675365 (https://www.ncbi.nlm.nih.gov/assembly/GCA_003675365)	aboC1	2017	36	254	72	2	96	China	Asia	China	4	5	3	12	2	2	3	1	6	43	8	4	5	6	3	3
GCA_003994435	IVRI/95	Human	B.abortus	GCA_003994435 (https://www.ncbi.nlm.nih.gov/assembly/GCA_003994435)	aboC2	1995	28	276	82	1	1	India	Asia	India	4	5	4	12	2	2	3	3	6	43	8	3	4	3	3	6
GCA_008761575	clpP	none	B.abortus	GCA_008761575 (https://www.ncbi.nlm.nih.gov/assembly/GCA_008761575)	aboC2	2019	27	367	431	5	5	China	Asia	China	2	5	4	12	2	3	3	3	6	43	8	3	7	3	3	5
GCA_011801185	RB51		B.abortus	GCA_011801185 (https://www.ncbi.nlm.nih.gov/assembly/GCA_011801185)	aboC2	2005	27	274	79	5	5	(vaccine)		USA: Isolate of vaccine strain at NADC lab, Iowa	4	5	4	12	2	3	3	3	6	43	8	3	7	3	3	5
GCA_016107505	UP9_WGS_12112019_run2_IVM		B.abortus	GCA_016107505 (https://www.ncbi.nlm.nih.gov/assembly/GCA_016107505)	aboC1	1974	38	252	339	2	2	Ukraine		Ukraine	2	5	3	12	2	2	3	1	6	43	8	4	9	7	3	3
GCA_023650975	22273	Water Buffalo	B.abortus	GCA_023650975 (https://www.ncbi.nlm.nih.gov/assembly/GCA_023650975)	aboC2	2022	235	366	432	Unknown	Unknown	Italy	Europe (west)	Italy	2	5	4	12	2	2	3	3	6	43	8	3	5	3	3	4
GCA_023650995	25449	Water Buffalo	B.abortus	GCA_023650995 (https://www.ncbi.nlm.nih.gov/assembly/GCA_023650995)	aboC2	2022	235	366	432	Unknown	Unknown	Italy	Europe (west)	Italy	2	5	4	12	2	2	3	3	6	43	8	3	5	3	3	4
GCA_023651015	39142	Water Buffalo	B.abortus	GCA_023651015 (https://www.ncbi.nlm.nih.gov/assembly/GCA_023651015)	aboC2	2022	235	366	432	Unknown	Unknown	Italy	Europe (west)	Italy	2	5	4	12	2	2	3	3	6	43	8	3	5	3	3	4
GCA_023651035	33248	Water Buffalo	B.abortus	GCA_023651035 (https://www.ncbi.nlm.nih.gov/assembly/GCA_023651035)	aboC2	2022	235	366	432	Unknown	Unknown	Italy	Europe (west)	Italy	2	5	4	12	2	2	3	3	6	43	8	3	7	3	3	4
GCA_023651055	40074	Water Buffalo	B.abortus	GCA_023651055 (https://www.ncbi.nlm.nih.gov/assembly/GCA_023651055)	aboC2	2022	235	366	432	Unknown	Unknown	Italy	Europe (west)	Italy	2	5	4	12	2	2	3	3	6	43	8	3	5	3	3	4
GCA_023651075	45222	Water Buffalo	B.abortus	GCA_023651075 (https://www.ncbi.nlm.nih.gov/assembly/GCA_023651075)	aboC2	2022	235	366	432	Unknown	Unknown	Italy	Europe (west)	Italy	2	5	4	12	2	2	3	3	6	43	8	3	5	3	3	4
GCA_023651095	40670	Water Buffalo	B.abortus	GCA_023651095 (https://www.ncbi.nlm.nih.gov/assembly/GCA_023651095)	aboC2	2022	235	366	432	Unknown	Unknown	Italy	Europe (west)	Italy	2	5	4	12	2	2	3	3	6	43	8	3	5	3	3	4
GCA_023651115	45533	Water Buffalo	B.abortus	GCA_023651115 (https://www.ncbi.nlm.nih.gov/assembly/GCA_023651115)	aboC2	2022	235	366	432	Unknown	Unknown	Italy	Europe (west)	Italy	2	5	4	12	2	2	3	3	6	43	8	3	7	3	3	4
GCA_023651135	45538	Water Buffalo	B.abortus	GCA_023651135 (https://www.ncbi.nlm.nih.gov/assembly/GCA_023651135)	aboC2	2022	235	366	432	Unknown	Unknown	Italy	Europe (west)	Italy	2	5	4	12	2	2	3	3	6	43	8	3	5	3	3	4
GCA_023651155	47964	Water Buffalo	B.abortus	GCA_023651155 (https://www.ncbi.nlm.nih.gov/assembly/GCA_023651155)	aboC2	2022	235	366	432	Unknown	Unknown	Italy	Europe (west)	Italy	2	5	4	12	2	2	3	3	6	43	8	3	5	3	3	4
GCA_023651175	52299	Water Buffalo	B.abortus	GCA_023651175 (https://www.ncbi.nlm.nih.gov/assembly/GCA_023651175)	aboC2	2022	235	366	432	Unknown	Unknown	Italy	Europe (west)	Italy	2	5	4	12	2	2	3	3	6	43	8	3	8	3	3	4
GCA_023651195	54518	Water Buffalo	B.abortus	GCA_023651195 (https://www.ncbi.nlm.nih.gov/assembly/GCA_023651195)	aboC2	2022	235	366	432	Unknown	Unknown	Italy	Europe (west)	Italy	2	5	4	12	2	2	3	3	6	43	8	3	4	3	3	4
GCA_023651215	51311	Water Buffalo	B.abortus	GCA_023651215 (https://www.ncbi.nlm.nih.gov/assembly/GCA_023651215)	aboC2	2022	235	366	432	Unknown	Unknown	Italy	Europe (west)	Italy	2	5	4	12	2	2	3	3	6	43	8	3	7	3	3	4
GCA_023651235	39683	Water Buffalo	B.abortus	GCA_023651235 (https://www.ncbi.nlm.nih.gov/assembly/GCA_023651235)	aboC2	2022	235	366	432	Unknown	Unknown	Italy	Europe (west)	Italy	2	5	4	12	2	2	3	3	6	43	8	3	7	3	3	4
GCA_023651255	16533	Water Buffalo	B.abortus	GCA_023651255 (https://www.ncbi.nlm.nih.gov/assembly/GCA_023651255)	aboC2	2022	235	366	432	Unknown	Unknown	Italy	Europe (west)	Italy	2	5	4	12	2	2	3	3	6	43	8	3	5	3	3	4
GCA_023651275	10736	Water Buffalo	B.abortus	GCA_023651275 (https://www.ncbi.nlm.nih.gov/assembly/GCA_023651275)	aboC2	2022	235	366	432	Unknown	Unknown	Italy	Europe (west)	Italy	2	5	4	12	2	2	3	3	6	43	8	3	4	3	3	4
GCA_023651295	179961	Water Buffalo	B.abortus	GCA_023651295 (https://www.ncbi.nlm.nih.gov/assembly/GCA_023651295)	aboC2	2022	235	366	432	Unknown	Unknown	Italy	Europe (west)	Italy	2	5	4	12	2	2	3	3	6	43	8	3	5	3	3	4
GCA_023651315	39659	Water Buffalo	B.abortus	GCA_023651315 (https://www.ncbi.nlm.nih.gov/assembly/GCA_023651315)	aboC2	2022	235	366	432	Unknown	Unknown	Italy	Europe (west)	Italy	2	5	4	12	2	2	3	3	6	43	8	3	7	3	3	4
GCA_023651335	34331	Water Buffalo	B.abortus	GCA_023651335 (https://www.ncbi.nlm.nih.gov/assembly/GCA_023651335)	aboC2	2022	235	366	432	Unknown	Unknown	Italy	Europe (west)	Italy	2	5	4	12	2	2	3	3	6	43	8	3	5	3	3	4
GCA_023651355	33975	Water Buffalo	B.abortus	GCA_023651355 (https://www.ncbi.nlm.nih.gov/assembly/GCA_023651355)	aboC2	2022				Unknown	Unknown	Italy	Europe (west)	Italy	2	5	4	12	2		3	3	6	43	8	3	5	3	3	4
GCA_023651375	24157	Water Buffalo	B.abortus	GCA_023651375 (https://www.ncbi.nlm.nih.gov/assembly/GCA_023651375)	aboC2	2022	235	366	432	Unknown	Unknown	Italy	Europe (west)	Italy	2	5	4	12	2	2	3	3	6	43	8	3	8	3	3	4
GCA_023651395	21158	Water Buffalo	B.abortus	GCA_023651395 (https://www.ncbi.nlm.nih.gov/assembly/GCA_023651395)	aboC2	2022	235	366	432	Unknown	Unknown	Italy	Europe (west)	Italy	2	5	4	12	2	2	3	3	6	43	8	3	7	3		4
GCA_023651415	15259	Water Buffalo	B.abortus	GCA_023651415 (https://www.ncbi.nlm.nih.gov/assembly/GCA_023651415)	aboC2	2022	235	366	432	Unknown	Unknown	Italy	Europe (west)	Italy	2	5	4	12	2	2	3	3	6	43	8	3	7	3	3	4
GCA_023651435	128632	Water Buffalo	B.abortus	GCA_023651435 (https://www.ncbi.nlm.nih.gov/assembly/GCA_023651435)	aboC2	2022	235	366	432	Unknown	92	Italy	Europe (west)	Italy	2	5	4	12	2	2	3	3	6	43	8	3	5	3	3	4
GCA_023651455	116074	Water Buffalo	B.abortus	GCA_023651455 (https://www.ncbi.nlm.nih.gov/assembly/GCA_023651455)	aboC2	2022	235	366	432	1	92	Italy	Europe (west)	Italy	2	5	4	12	2	2	3	3	6	43	8	3	5	3	3	4
GCA_023651475	108508	Water Buffalo	B.abortus	GCA_023651475 (https://www.ncbi.nlm.nih.gov/assembly/GCA_023651475)	aboC2	2022	235	366	432	Unknown	Unknown	Italy	Europe (west)	Italy	2	5	4	12	2	2	3	3	6	43	8	3	5	3	3	4
GCA_023651495	106598	Water Buffalo	B.abortus	GCA_023651495 (https://www.ncbi.nlm.nih.gov/assembly/GCA_023651495)	aboC2	2022	235	366	432	Unknown	Unknown	Italy	Europe (west)	Italy	2	5	4	12	2	2	3	3	6	43	8	3	7	3	3	4
GCA_023651515	106514	Water Buffalo	B.abortus	GCA_023651515 (https://www.ncbi.nlm.nih.gov/assembly/GCA_023651515)	aboC2	2022	235	366	432	Unknown	Unknown	Italy	Europe (west)	Italy	2	5	4	12	2	2	3	3	6	43	8	3	5	3	3	4
GCA_023651535	104081	Water Buffalo	B.abortus	GCA_023651535 (https://www.ncbi.nlm.nih.gov/assembly/GCA_023651535)	aboC2	2022				Unknown	Unknown	Italy	Europe (west)	Italy	2	5	4	12	2		3	3	6	43	8	3	5	3	3	4
GCA_023651555	87773	Water Buffalo	B.abortus	GCA_023651555 (https://www.ncbi.nlm.nih.gov/assembly/GCA_023651555)	aboC2	2022	235	366	432	Unknown	Unknown	Italy	Europe (west)	Italy	2	5	4	12	2	2	3	3	6	43	8	3	4	3	3	4
GCA_023651575	87291	Water Buffalo	B.abortus	GCA_023651575 (https://www.ncbi.nlm.nih.gov/assembly/GCA_023651575)	aboC2	2022	235	366	432	Unknown	Unknown	Italy	Europe (west)	Italy	2	5	4	12	2	2	3	3	6	43	8	3	5	3	3	4
GCA_023651595	83242	Water Buffalo	B.abortus	GCA_023651595 (https://www.ncbi.nlm.nih.gov/assembly/GCA_023651595)	aboC2	2022	235	366	432	Unknown	Unknown	Italy	Europe (west)	Italy	2	5	4	12	2	2	3	3	6	43	8	3	5	3	3	4
GCA_023651615	78992	Water Buffalo	B.abortus	GCA_023651615 (https://www.ncbi.nlm.nih.gov/assembly/GCA_023651615)	aboC2	2022	235	366	432	Unknown	Unknown	Italy	Europe (west)	Italy	2	5	4	12	2	2	3	3	6	43	8	3	5	3	3	4
GCA_023651635	77193	Water Buffalo	B.abortus	GCA_023651635 (https://www.ncbi.nlm.nih.gov/assembly/GCA_023651635)	aboC2	2022				Unknown	Unknown	Italy	Europe (west)	Italy	2	5	4	12			3	3	6	43	8	3	5	3	3	4
GCA_023651655	73458	Water Buffalo	B.abortus	GCA_023651655 (https://www.ncbi.nlm.nih.gov/assembly/GCA_023651655)	aboC2	2022	235	366	432	Unknown	Unknown	Italy	Europe (west)	Italy	2	5	4	12	2	2	3	3	6	43	8	3	5	3	3	4
GCA_023651675	69849	Water Buffalo	B.abortus	GCA_023651675 (https://www.ncbi.nlm.nih.gov/assembly/GCA_023651675)	aboC2	2022	235	366	432	1	92	Italy	Europe (west)	Italy	2	5	4	12	2	2	3	3	6	43	8	3	8	3	3	4
GCA_023651695	69841	Water Buffalo	B.abortus	GCA_023651695 (https://www.ncbi.nlm.nih.gov/assembly/GCA_023651695)	aboC2	2022	235	366	432	Unknown	Unknown	Italy	Europe (west)	Italy	2	5	4	12	2	2	3	3	6	43	8	3	5	3	3	4
GCA_023651805	57423	Water Buffalo	B.abortus	GCA_023651805 (https://www.ncbi.nlm.nih.gov/assembly/GCA_023651805)	aboC2	2022	235	366	432	Unknown	Unknown	Italy	Europe (west)	Italy	2	5	4	12	2	2	3	3	6	43	8	3	5	3	3	4
GCA_023651845	54519	Water Buffalo	B.abortus	GCA_023651845 (https://www.ncbi.nlm.nih.gov/assembly/GCA_023651845)	aboC2	2022	235	366	432	Unknown	Unknown	Italy	Europe (west)	Italy	2	5	4	12	2	2	3	3	6	43	8	3	5	3	3	4
GCA_023704275	45597	Water Buffalo	B.abortus	GCA_023704275 (https://www.ncbi.nlm.nih.gov/assembly/GCA_023704275)	aboC2	2022	235	366	432	Unknown	Unknown	Italy	Europe (west)	Italy	2	5	4	12	2	2	3	3	6	43	8	3	5	3	3	4
GCA_030761275	LBAB001	Bovine	B.abortus	GCA_030761275 (https://www.ncbi.nlm.nih.gov/assembly/GCA_030761275)	aboC2	2006	28	276	82	1	1	Brazil	America (south)	Brazil	4	5	4	12	2	2	3	3	6	43	8	3	4	3	4	5
GCA_030761295	LBAB003	Bovine	B.abortus	GCA_030761295 (https://www.ncbi.nlm.nih.gov/assembly/GCA_030761295)	aboC1	2005	40	227	66	2	29	Brazil	America (south)	Brazil	3	5	3	12	2	2	3	3	7	43	8	7	4	3	3	3
GCA_030761315	LBAB004	Bovine	B.abortus	GCA_030761315 (https://www.ncbi.nlm.nih.gov/assembly/GCA_030761315)	aboC1	2007	40	227	66	2	Unknown	Brazil	America (south)	Brazil	3	5	3	12	2	2	3	3	7	43	8	6	5	3	3	3
GCA_030761335	LBAB005	Bovine	B.abortus	GCA_030761335 (https://www.ncbi.nlm.nih.gov/assembly/GCA_030761335)	aboC2	2007	28	276	82	1	1	Brazil	America (south)	Brazil	4	5	4	12	2	2	3	3	6	43	8	3	4	3	4	7
GCA_030761355	LBAB007	Bovine	B.abortus	GCA_030761355 (https://www.ncbi.nlm.nih.gov/assembly/GCA_030761355)	aboC1	2008	40	227	66	2	Unknown	Brazil	America (south)	Brazil	3	5	3	12	2	2	3	3	7	43	8	9	4	3	3	3
GCA_030761375	LBAB008	Bovine	B.abortus	GCA_030761375 (https://www.ncbi.nlm.nih.gov/assembly/GCA_030761375)	aboC1	2008	40	227	66	2	29	Brazil	America (south)	Brazil	3	5	3	12	2	2	3	3	7	43	8	6	4	3	3	3
GCA_030761395	LBAB009	Bovine	B.abortus	GCA_030761395 (https://www.ncbi.nlm.nih.gov/assembly/GCA_030761395)	aboC2	2008	28	276	82	1	1	Brazil	America (south)	Brazil	4	5	4	12	2	2	3	3	6	43	8	4	4	3	8	7
GCA_030761415	LBAB010	Bovine	B.abortus	GCA_030761415 (https://www.ncbi.nlm.nih.gov/assembly/GCA_030761415)	aboC2	2008	28	276	82	1	1	Brazil	America (south)	Brazil	4	5	4	12	2	2	3	3	6	43	8	3	4	3	10	7
GCA_030761435	LBAB011	Bovine	B.abortus	GCA_030761435 (https://www.ncbi.nlm.nih.gov/assembly/GCA_030761435)	aboC1	2008	227	359	425	2	29	Brazil	America (south)	Brazil	3	4	3	12	2	2	3	3	7	43	8	5	2	3	3	3
GCA_030761455	LBAB012	Bovine	B.abortus	GCA_030761455 (https://www.ncbi.nlm.nih.gov/assembly/GCA_030761455)	aboC1	2008	40	227	66	2	29	Brazil	America (south)	Brazil	3	5	3	12	2	2	3	3	7	43	8	12	4	3	3	3
GCA_030761555	LBAB013	Bovine	B.abortus	GCA_030761555 (https://www.ncbi.nlm.nih.gov/assembly/GCA_030761555)	aboC2	2008	28	276	82	Unknown	Unknown	Brazil	America (south)	Brazil	4	5	4	12	2	2	3	3	6	43	8	4	4	3	5	6
GCA_030761595	LBAB015	Bovine	B.abortus	GCA_030761595 (https://www.ncbi.nlm.nih.gov/assembly/GCA_030761595)	aboC2	NA	28	276	82	1	1	Brazil	America (south)	Brazil	4	5	4	12	2	2	3	3	6	43	8	3	4	3	5	6
GCA_030761615	LBAB016	Bovine	B.abortus	GCA_030761615 (https://www.ncbi.nlm.nih.gov/assembly/GCA_030761615)	aboC2	NA	28	276	82	1	1	Brazil	America (south)	Brazil	4	5	4	12	2	2	3	3	6	43	8	3	4	3	5	6
GCA_030761635	LBAB017	Bovine	B.abortus	GCA_030761635 (https://www.ncbi.nlm.nih.gov/assembly/GCA_030761635)	aboC2	NA	28	276	82	1	1	Brazil	America (south)	Brazil	4	5	4	12	2	2	3	3	6	43	8	3	4	3	5	6
GCA_030761655	LBAB018	Bovine	B.abortus	GCA_030761655 (https://www.ncbi.nlm.nih.gov/assembly/GCA_030761655)	aboC2	NA	28	276	82	1	1	Brazil	America (south)	Brazil	4	5	4	12	2	2	3	3	6	43	8	3	4	3	5	6
GCA_030761715	LBAB019	Bovine	B.abortus	GCA_030761715 (https://www.ncbi.nlm.nih.gov/assembly/GCA_030761715)	aboC2	2006	28	276	82	1	1	Brazil	America (south)	Brazil	4	5	4	12	2	2	3	3	6	43	8	3	5	3	4	5
GCA_030761735	LBAB020	Bovine	B.abortus	GCA_030761735 (https://www.ncbi.nlm.nih.gov/assembly/GCA_030761735)	aboC2	2006	28	276	82	1	1	Brazil	America (south)	Brazil	4	5	4	12	2	2	3	3	6	43	8	3	5	3	4	5
GCA_030761755	LBAB021	Bovine	B.abortus	GCA_030761755 (https://www.ncbi.nlm.nih.gov/assembly/GCA_030761755)	aboC2	2007	28	276	82	1	1	Brazil	America (south)	Brazil	4	5	4	12	2	2	3	3	6	43	8	3	4	3	5	6
GCA_030761775	LBAB022	Bovine	B.abortus	GCA_030761775 (https://www.ncbi.nlm.nih.gov/assembly/GCA_030761775)	aboC2	2006	28	276	82	103	152	Brazil	America (south)	Brazil	4	5	4	12	2	2	3	3	6	43	8	3	4	3	5	4
GCA_030761795	LBAB023	Bovine	B.abortus	GCA_030761795 (https://www.ncbi.nlm.nih.gov/assembly/GCA_030761795)	aboC1	2002	40	227	66	2	29	Brazil	America (south)	Brazil	3	5	3	12	2	2	3	3	7	43	8	7	4	3	3	3
GCA_030761815	LBAB024	Bovine	B.abortus	GCA_030761815 (https://www.ncbi.nlm.nih.gov/assembly/GCA_030761815)	aboC2	2002	28	276	82	1	1	Brazil	America (south)	Brazil	4	5	4	12	2	2	3	3	6	43	8	3	4	3	4	6
GCA_030761835	LBAB025	Bovine	B.abortus	GCA_030761835 (https://www.ncbi.nlm.nih.gov/assembly/GCA_030761835)	aboC2	2003	28	276	82	1	1	Brazil	America (south)	Brazil	4	5	4	12	2	2	3	3	6	43	8	3	5	3	4	5
GCA_030761855	LBAB026	Bovine	B.abortus	GCA_030761855 (https://www.ncbi.nlm.nih.gov/assembly/GCA_030761855)	aboC2	2003	28	276	82	1	1	Brazil	America (south)	Brazil	4	5	4	12	2	2	3	3	6	43	8	3	4	3	5	7
GCA_030761875	LBAB027	Bovine	B.abortus	GCA_030761875 (https://www.ncbi.nlm.nih.gov/assembly/GCA_030761875)	aboC2	2008	28	276	82	1	1	Brazil	America (south)	Brazil	4	5	4	12	2	2	3	3	6	43	8	3	5	3	4	5
GCA_030761895	LBAB028	Bovine	B.abortus	GCA_030761895 (https://www.ncbi.nlm.nih.gov/assembly/GCA_030761895)	aboC1	2008	40	227	66	2	Unknown	Brazil	America (south)	Brazil	3	5	3	12	2	2	3	3	7	43	8	7	4	3	3	3
GCA_030761915	LBAB029	Bovine	B.abortus	GCA_030761915 (https://www.ncbi.nlm.nih.gov/assembly/GCA_030761915)	aboC1	2007	40	227	66	2	Unknown	Brazil	America (south)	Brazil	3	5	3	12	2	2	3	3	7	43	8	6	4	3	3	3
GCA_030761935	LBAB030	Bovine	B.abortus	GCA_030761935 (https://www.ncbi.nlm.nih.gov/assembly/GCA_030761935)	aboC2	2006	28	276	82	Unknown	Unknown	Brazil	America (south)	Brazil	4	5	4	12	2	2	3	3	6	43	8	3	4	3	4	5
GCA_030761955	LBAB031	Bovine	B.abortus	GCA_030761955 (https://www.ncbi.nlm.nih.gov/assembly/GCA_030761955)	aboC2	2006	28	276	82	1	1	Brazil	America (south)	Brazil	4	5	4	12	2	2	3	3	6	43	8	3	4	3	4	6
GCA_030761975	LBAB032	Bovine	B.abortus	GCA_030761975 (https://www.ncbi.nlm.nih.gov/assembly/GCA_030761975)	aboC2	1977	28	276	82	Unknown	Unknown	Brazil	America (south)	Brazil	4	5	4	12	2	2	3	3	6	43	8	3	4	3	5	6
GCA_030761995	LBAB033	Bovine	B.abortus	GCA_030761995 (https://www.ncbi.nlm.nih.gov/assembly/GCA_030761995)	aboC2	2008	28	276	82	1	1	Brazil	America (south)	Brazil	4	5	4	12	2	2	3	3	6	43	8	3	5	3	4	5
GCA_030762015	LBAB034	Bovine	B.abortus	GCA_030762015 (https://www.ncbi.nlm.nih.gov/assembly/GCA_030762015)	aboC2	2007	28	276	82	1	1	Brazil	America (south)	Brazil	4	5	4	12	2	2	3	3	6	43	8	3	4	3	5	7
GCA_030762035	LBAB035	Bovine	B.abortus	GCA_030762035 (https://www.ncbi.nlm.nih.gov/assembly/GCA_030762035)	aboC2	2004	28	276	82	1	1	Brazil	America (south)	Brazil	4	5	4	12	2	2	3	3	6	43	8	3	5	3	4	5
GCA_030762055	LBAB036	Bovine	B.abortus	GCA_030762055 (https://www.ncbi.nlm.nih.gov/assembly/GCA_030762055)	aboC2	2004	28	276	82	1	1	Brazil	America (south)	Brazil	4	5	4	12	2	2	3	3	6	43	8	3	5	3	4	5
GCA_030762075	LBAB037	Bovine	B.abortus	GCA_030762075 (https://www.ncbi.nlm.nih.gov/assembly/GCA_030762075)	aboC2	1996	159	255	336	1	1	Brazil	America (south)	Brazil	4	5	4	13	2	2	3	3	6	43	8	3	4	3	4	7
GCA_030762095	LBAB038	Bovine	B.abortus	GCA_030762095 (https://www.ncbi.nlm.nih.gov/assembly/GCA_030762095)	aboC2	1977	28	276	82	5	5	Brazil	America (south)	Brazil	4	5	4	12	2	2	3	3	6	43	8	3	5	3	3	5
GCA_030762115	LBAB039	Bovine	B.abortus	GCA_030762115 (https://www.ncbi.nlm.nih.gov/assembly/GCA_030762115)	aboC2	NA	28	276	82	1	1	Brazil	America (south)	Brazil	4	5	4	12	2	2	3	3	6	43	8	3	4	3	5	5
GCA_030762135	LBAB040	Bovine	B.abortus	GCA_030762135 (https://www.ncbi.nlm.nih.gov/assembly/GCA_030762135)	aboC2	2007	28	276	82	1	1	Brazil	America (south)	Brazil	4	5	4	12	2	2	3	3	6	43	8	3	4	3	5	5
GCA_030762155	LBAB041	Bovine	B.abortus	GCA_030762155 (https://www.ncbi.nlm.nih.gov/assembly/GCA_030762155)	aboC2	2007	28	276	82	1	1	Brazil	America (south)	Brazil	4	5	4	12	2	2	3	3	6	43	8	3	4	3	5	5
GCA_030762185	LBAB042	Bovine	B.abortus	GCA_030762185 (https://www.ncbi.nlm.nih.gov/assembly/GCA_030762185)	aboC2	NA	28	276	82	1	1	Brazil	America (south)	Brazil	4	5	4	12	2	2	3	3	6	43	8	3	5	3	4	5
GCA_030762215	LBAB043	Bovine	B.abortus	GCA_030762215 (https://www.ncbi.nlm.nih.gov/assembly/GCA_030762215)	aboC2	2004	28	276	82	1	1	Brazil	America (south)	Brazil	4	5	4	12	2	2	3	3	6	43	8	3	5	3	4	5
GCA_030762235	LBAB044	Bovine	B.abortus	GCA_030762235 (https://www.ncbi.nlm.nih.gov/assembly/GCA_030762235)	aboC2	2006	33	262	76	103	152	Brazil	America (south)	Brazil	3	5	4	12	2	2	3	3	6	43	8	3	4	3	5	4
GCA_030762255	LBAB045	Bovine	B.abortus	GCA_030762255 (https://www.ncbi.nlm.nih.gov/assembly/GCA_030762255)	aboC2	2007	28	276	82	1	1	Brazil	America (south)	Brazil	4	5	4	12	2	2	3	3	6	43	8	3	4	3	4	6
GCA_030762275	LBAB046	Bovine	B.abortus	GCA_030762275 (https://www.ncbi.nlm.nih.gov/assembly/GCA_030762275)	aboC2	NA	28	276	82	1	1	Brazil	America (south)	Brazil	4	5	4	12	2	2	3	3	6	43	8	3	5	3	4	5
GCA_030762295	LBAB047	Bovine	B.abortus	GCA_030762295 (https://www.ncbi.nlm.nih.gov/assembly/GCA_030762295)	aboC2	NA	28	276	82	1	1	Brazil	America (south)	Brazil	4	5	4	12	2	2	3	3	6	43	8	3	4	3	5	7
GCA_030762315	LBAB048	Bovine	B.abortus	GCA_030762315 (https://www.ncbi.nlm.nih.gov/assembly/GCA_030762315)	aboC2	NA	28	276	82	1	1	Brazil	America (south)	Brazil	4	5	4	12	2	2	3	3	6	43	8	3	5	3	5	5
GCA_030762335	LBAB049	Bovine	B.abortus	GCA_030762335 (https://www.ncbi.nlm.nih.gov/assembly/GCA_030762335)	aboC2	NA	28	276	82	1	1	Brazil	America (south)	Brazil	4	5	4	12	2	2	3	3	6	43	8	3	4	3	5	5
GCA_030762355	LBAB050	Bovine	B.abortus	GCA_030762355 (https://www.ncbi.nlm.nih.gov/assembly/GCA_030762355)	aboC2	NA	33	262	76	1	1	Brazil	America (south)	Brazil	3	5	4	12	2	2	3	3	6	43	8	3	4	3	5	6
GCA_030762375	LBAB051	Bovine	B.abortus	GCA_030762375 (https://www.ncbi.nlm.nih.gov/assembly/GCA_030762375)	aboC2	NA	28	276	82	1	1	Brazil	America (south)	Brazil	4	5	4	12	2	2	3	3	6	43	8	3	4	3	3	6
GCA_030762395	LBAB052	Bovine	B.abortus	GCA_030762395 (https://www.ncbi.nlm.nih.gov/assembly/GCA_030762395)	aboC2	NA	28	276	82	1	1	Brazil	America (south)	Brazil	4	5	4	12	2	2	3	3	6	43	8	3	4	3	5	5
GCA_030762415	LBAB053	Bovine	B.abortus	GCA_030762415 (https://www.ncbi.nlm.nih.gov/assembly/GCA_030762415)	aboC2	NA	112	248	210	1	1	Brazil	America (south)	Brazil	4	5	3	12	2	2	3	3	6	43	8	3	4	3	5	6
GCA_030762435	LBAB054	Bovine	B.abortus	GCA_030762435 (https://www.ncbi.nlm.nih.gov/assembly/GCA_030762435)	aboC2	NA	28	276	82	1	1	Brazil	America (south)	Brazil	4	5	4	12	2	2	3	3	6	43	8	3	4	3	5	6
GCA_030762555	LBAB014	Bovine	B.abortus	GCA_030762555 (https://www.ncbi.nlm.nih.gov/assembly/GCA_030762555)	aboC2	NA	28	276	82	1	1	Brazil	America (south)	Brazil	4	5	4	12	2	2	3	3	6	43	8	3	4	3	5	6
GCA_036287805	B-IM-74-D2	Homo sapiens	B.abortus	GCA_036287805 (https://www.ncbi.nlm.nih.gov/assembly/GCA_036287805)	aboC1	2023	36	254	72	2	96	China	Asia	China	4	5	3	12	2	2	3	1	6	43	8	4	6	4	3	3
GCA_038420195	S19	Bovine	B.abortus	GCA_038420195 (https://www.ncbi.nlm.nih.gov/assembly/GCA_038420195)	aboC2	2020	28	276	82	5	5	China	Asia	China	4	5	4	12	2	2	3	3	6	43	8	3	5	3	3	5
GCA_900095085	Wisconsin	Bos taurus	B.abortus	GCA_900095085 (https://www.ncbi.nlm.nih.gov/assembly/GCA_900095085)	aboC2	1940	27	274	79	5	5	USA		USA	4	5	4	12	2	3	3	3	6	43	8	3	7	3	3	5
GCA_963555505	F1/18-0221	Homo sapiens	B.abortus	GCA_963555505 (https://www.ncbi.nlm.nih.gov/assembly/GCA_963555505)	aboB	2017	139	234	314	32	130	Tanzania	Africa	Tanzania	2	5	4	11	2	2	3	3	7	41	8	10	6	3	7	5
GCA_963990305	F1/18-0221		B.abortus	GCA_963990305 (https://www.ncbi.nlm.nih.gov/assembly/GCA_963990305)	aboB		139	234	314	32	130				2	5	4	11	2	2	3	3	7	41	8	10	6	3	7	5
SRR016340	H0877		B.melitensis bv1	SRR016340 (http://www.ncbi.nlm.nih.gov/nuccore/SRR016340)	aboC2					5	5					5	4	12	2	3	3	3	6	43	8	3	7	3	3	5
SRR016343	H1090		B.abortus bv4	SRR016343 (http://www.ncbi.nlm.nih.gov/nuccore/SRR016343)	aboC2					1	1					5	3	12		2	3	3	6	43	8	3	5	3	6	9
SRR016345	2045#1007	Cattle	B.abortus	SRR016345 (http://www.ncbi.nlm.nih.gov/nuccore/SRR016345)	aboC2	1990				1	1	USA	America (north)	USA		5	4	12		2	3	3	7	43	8	3	4	3	6	5
SRR016346	F4902		B.abortus	SRR016346 (http://www.ncbi.nlm.nih.gov/nuccore/SRR016346)	aboC2					1	1					5	4	12	2	2	3	3	6	43	8	4	6	3		7
SRR016350	2051#1011		B.abortus bv1	SRR016350 (http://www.ncbi.nlm.nih.gov/nuccore/SRR016350)	aboC2					5	5					5	4	12		3	3	3	6	43	8	3	6	3	3	5
SRR016351	2256#1042		B.abortus bv1	SRR016351 (http://www.ncbi.nlm.nih.gov/nuccore/SRR016351)	aboC2											5	4	12	2	2	3	3	6	43	8	3	5	3	4	7
SRR016352	2038#1019	Cattle	B.abortus bv1	SRR016352 (http://www.ncbi.nlm.nih.gov/nuccore/SRR016352)	aboC2	1990				1	1	USA	America (north)	USA		5	4	12	2	2	3	3	6	43	8	3	3	3	9	6
SRR016355	2042#1006		B.abortus bv1	SRR016355 (http://www.ncbi.nlm.nih.gov/nuccore/SRR016355)	aboC2					5	5					5	4	12		2	3	3	6	43	8	3	6	3	3	6
SRR016369	8-953#1146	Deer/Elk/Reindeer	B.abortus bv1	SRR016369 (http://www.ncbi.nlm.nih.gov/nuccore/SRR016369)	aboC2	1992				1	1	USA	America (north)	USA		5	4	12	2	2	3	3	6	43	8	4	3	3	4	7
SRR017413	S19 (NCTC 8038)	Cattle	B.abortus	SRR017413 (http://www.ncbi.nlm.nih.gov/nuccore/SRR017413)	aboC2	1923	28	276	82	5	5	USA	America (north)	USA	4	5	4	12	2	2	3	3	6	43	8	3	6	3	3	6
SRR032599	REF C68	Cattle	B.abortus bv9	SRR032599 (http://www.ncbi.nlm.nih.gov/nuccore/SRR032599)	aboC1	1958	39	228	67	2	30	UK	Europe (west)	UK	3	5	3	12	2	2	2	3	7	43	8	6	6	3	3	3
SRR032623	86/8/59	Cattle	B.abortus bv2	SRR032623 (http://www.ncbi.nlm.nih.gov/nuccore/SRR032623)	aboC2	1959	200	321	397	1	1	UK	Europe (west)	UK	3	5	4	12	2	1	3	3	6	43	8	3	4	3	3	5
SRR032624	86/8/59	Cattle	B.abortus bv2	SRR032624 (http://www.ncbi.nlm.nih.gov/nuccore/SRR032624)	aboC2	1959						UK	Europe (west)	UK	2	5	4	12		1		3	6	43		3	4	3	3	5
SRR032625	REF Tulya	Human	B.abortus bv3	SRR032625 (http://www.ncbi.nlm.nih.gov/nuccore/SRR032625)	aboB	1958	34	239	64	6	6	Uganda	Africa (east)	Uganda	3	5	4	11	2	2	3	3	8	41	8	6	5	3	11	5
SRR032626	292		B.abortus bv4	SRR032626 (http://www.ncbi.nlm.nih.gov/nuccore/SRR032626)	aboC2										2	5	4	12	2	2		2	6	43	8	3	4	3	3	5
SRR032627	292		B.abortus bv4	SRR032627 (http://www.ncbi.nlm.nih.gov/nuccore/SRR032627)	aboC2										2		4	12	2	2	3	2	6	43	8	3		3	3	5
SRR032628	B3196		B.abortus bv5	SRR032628 (http://www.ncbi.nlm.nih.gov/nuccore/SRR032628)	abortus C1					2	30				3	5		12	2	2	2	3	7	43	8	4	7	3	3	3
SRR032629	REF 870	Cattle	B.abortus bv6	SRR032629 (http://www.ncbi.nlm.nih.gov/nuccore/SRR032629)	aboC1	1959	40	227	66	4		Africa	Africa	Africa	3	5	3	12	2	2	3	3	7	43	8	3	6	3	3	3
SRR1371294	2308	Cattle	B.abortus	SRR1371294 (http://www.ncbi.nlm.nih.gov/nuccore/SRR1371294)	aboC2	1940	27	274	79	5	5	USA	America (north)	USA	4	5	4	12	2	3	3	3	6	43	8	3	7	3	3	5
SRR1371295	45/20	Cattle	B.abortus	SRR1371295 (http://www.ncbi.nlm.nih.gov/nuccore/SRR1371295)	aboC2	1940	28	276	82	1	1	UK	Europe (west)	UK	4	5	4	12	2	2	3	3	6	43	8	3	5	7	3	7
SRR1371296	544	Cattle	B.abortus	SRR1371296 (http://www.ncbi.nlm.nih.gov/nuccore/SRR1371296)	aboC2	1942	28	268	83	1	1	UK	Europe (west)	UK	4	5	4	12	2	2	3	3	5	43	8	3	5	3	4	5
SRR1371297	292	Cattle	B.abortus	SRR1371297 (http://www.ncbi.nlm.nih.gov/nuccore/SRR1371297)	aboC2	1961	30	277	78	1	1	UK	Europe (west)	UK	4	5	4	12	2	2	3	2	6	43	8	3	4	3	3	5
SRR1371298	RB51		B.abortus Rough	SRR1371298 (http://www.ncbi.nlm.nih.gov/nuccore/SRR1371298)	aboC2		27	274	79	5	5				4	5	4	12	2	3	3	3	6	43	8	3	7	3	3	5
SRR1371299	S19	Cattle	B.abortus	SRR1371299 (http://www.ncbi.nlm.nih.gov/nuccore/SRR1371299)	aboC2	1923	28	276	82	5	5	USA	America (north)	USA	4	5	4	12	2	2	3	3	6	43	8	3	5	3	3	5
SRR1371300	B00-0092	Cattle	B.abortus	SRR1371300 (http://www.ncbi.nlm.nih.gov/nuccore/SRR1371300)	aboC2	2000	112	248	210			USA	America (north)	United States - TX	4	5	3	12	2	2	3	3	6	43	8	3	6	3	6	4
SRR1371301	B00-0220	Cattle	B.abortus	SRR1371301 (http://www.ncbi.nlm.nih.gov/nuccore/SRR1371301)	aboC2	2000	112	248	210	1	1	USA	America (north)	United States - TX	4	5	3	12	2	2	3	3	6	43	8	3	4	3	10	4
SRR1371302	B00-0624	Cattle	B.abortus	SRR1371302 (http://www.ncbi.nlm.nih.gov/nuccore/SRR1371302)	aboC2	2000	112	248	210	1	1	USA	America (north)	United States - TX	4	5	3	12	2	2	3	3	6	43	8	3	3	3	9	4
SRR1371303	B00-0751	Cattle	B.abortus	SRR1371303 (http://www.ncbi.nlm.nih.gov/nuccore/SRR1371303)	aboC2	2000	112	248	210	1		USA	America (north)	United States - TX	4	5	3	12	2	2	3	3	6	43	8	3	6	3	4	4
SRR1371304	B01-0352	Cattle	B.abortus	SRR1371304 (http://www.ncbi.nlm.nih.gov/nuccore/SRR1371304)	aboC2	2001	27	274	79	5	5	USA	America (north)	United States - KS	4	5	4	12	2	3	3	3	6	43	8	5	5	3	3	5
SRR1371305	B01-0650	Cattle	B.abortus	SRR1371305 (http://www.ncbi.nlm.nih.gov/nuccore/SRR1371305)	aboC2	2001	28	276	82	1	1	USA	America (north)	United States - AR	4	5	4	12	2	2	3	3	6	43	8	3	4	3	4	7
SRR1371306	B02-0040	Cattle	B.abortus	SRR1371306 (http://www.ncbi.nlm.nih.gov/nuccore/SRR1371306)	aboC2	2001	112	248	210	1	1	USA	America (north)	United States - TX	4	5	3	12	2	2	3	3	6	43	8	4	4	3	7	4
SRR1371307	B02-0120	Cattle	B.abortus	SRR1371307 (http://www.ncbi.nlm.nih.gov/nuccore/SRR1371307)	aboC2	2002	28	276	82			USA	America (north)	United States - OK	4	5	4	12	2	2	3	3	6	43	8	3	7	3	5	5
SRR1371308	B02-0123	Deer/Elk/Reindeer	B.abortus	SRR1371308 (http://www.ncbi.nlm.nih.gov/nuccore/SRR1371308)	aboC2	2002						USA	America (north)	United States - ID		5	4	12		2	3		6	43				3
SRR1371309	B02-0187	Cattle	B.abortus	SRR1371309 (http://www.ncbi.nlm.nih.gov/nuccore/SRR1371309)	aboC2	2002	28	276	82	1	1	USA	America (north)	United States - ID	4	5	4	12	2	2	3	3	6	43	8	3	4	3	6	7
SRR1371310	B02-0219	Deer/Elk/Reindeer	B.abortus	SRR1371310 (http://www.ncbi.nlm.nih.gov/nuccore/SRR1371310)	aboC2	2002	28	276	82	1	1	USA	America (north)	United States - ID	4	5	4	12	2	2	3	3	6	43	8	3	4	3	4	6
SRR1371311	B03-0209	Cattle	B.abortus	SRR1371311 (http://www.ncbi.nlm.nih.gov/nuccore/SRR1371311)	aboC2	2003						USA	America (north)	United States - TX		5	3	12		2	3		6	43	8			3		4
SRR1371312	B04-0031	Cattle	B.abortus	SRR1371312 (http://www.ncbi.nlm.nih.gov/nuccore/SRR1371312)	aboC2	2003	112	248	210	1	1	USA	America (north)	United States - TX	4	5	3	12	2	2	3	3	6	43	8	3	5	3	4	7
SRR1371313	B04-0053	Cattle	B.abortus	SRR1371313 (http://www.ncbi.nlm.nih.gov/nuccore/SRR1371313)	aboC2	2004						USA	America (north)	United States - WY		5	4	12		2	3		6	43	8			3		5
SRR1371314	B04-0074	Cattle	B.abortus	SRR1371314 (http://www.ncbi.nlm.nih.gov/nuccore/SRR1371314)	aboC2	2004						USA	America (north)	United States - WY		5	4	12		2	3		6	43				3		5
SRR1371316	B05-0022	Cattle	B.abortus	SRR1371316 (http://www.ncbi.nlm.nih.gov/nuccore/SRR1371316)	aboC2	2004	112	248	210	1	1	USA	America (north)	United States - WY	4	5	3	12	2	2	3	3	6	43	8	3	5	3	4	8
SRR1371317	B06-0410	Cattle	B.abortus	SRR1371317 (http://www.ncbi.nlm.nih.gov/nuccore/SRR1371317)	aboC2	2005	28	276	82	1	1	USA	America (north)	United States - ID	4	5	4	12	2	2	3	3	6	43	8	3	4	3	4	5
SRR1371318	B07-0266	Cattle	B.abortus	SRR1371318 (http://www.ncbi.nlm.nih.gov/nuccore/SRR1371318)	aboC2	2007	28	276	82	1		USA	America (north)	United States - MT	4	5	4	12	2	2	3	3	6	43	8	3	6	3	6	5
SRR1371319	B08-0416	Cattle	B.abortus	SRR1371319 (http://www.ncbi.nlm.nih.gov/nuccore/SRR1371319)	aboC2	2008	28	276	82	1	1	USA	America (north)	United States - MT	4	5	4	12	2	2	3	3	6	43	8	3	6	3	6	5
SRR1371320	B08-0665	Cattle	B.abortus	SRR1371320 (http://www.ncbi.nlm.nih.gov/nuccore/SRR1371320)	aboC2	2008	112	248	210	1	1	USA	America (north)	United States - WY	4	5	3	12	2	2	3	3	6	43	8	3	5	3	4	7
SRR1371321	B10-0035	Cattle	B.abortus	SRR1371321 (http://www.ncbi.nlm.nih.gov/nuccore/SRR1371321)	aboC2	2009	28	276	82	1	1	USA	America (north)	United States - ID	4	5	4	12	2	2	3	3	6	43	8	3	4	3	4	5
SRR1371322	B11-0011	Bison	B.abortus	SRR1371322 (http://www.ncbi.nlm.nih.gov/nuccore/SRR1371322)	aboC2	2010	28	276	82	1	1	USA	America (north)	United States - MT	4	5	4	12	2	2	3	3	6	43	8	3	4	3	5	5
SRR1371323	B11-0015	Cattle	B.abortus	SRR1371323 (http://www.ncbi.nlm.nih.gov/nuccore/SRR1371323)	aboC2	2010	28	276	82	1	1	USA	America (north)	United States - WY	4	5	4	12	2	2	3	3	6	43	8	3	4	3	6	7
SRR1371324	B11-0037	Cattle	B.abortus	SRR1371324 (http://www.ncbi.nlm.nih.gov/nuccore/SRR1371324)	aboC2	2010	28	276	82	1		USA	America (north)	United States - WY	4	5	4	12	2	2	3	3	6	43	8	3	5	3	6	6
SRR1371325	B11-0038	Cattle	B.abortus	SRR1371325 (http://www.ncbi.nlm.nih.gov/nuccore/SRR1371325)	aboC2	2010	28	276	82	1	1	USA	America (north)	United States - WY	4	5	4	12	2	2	3	3	6	43	8	3	4	3	6	7
SRR1371326	B11-0053	Bison	B.abortus	SRR1371326 (http://www.ncbi.nlm.nih.gov/nuccore/SRR1371326)	aboC2	2010	28	276	82	1	1	USA	America (north)	United States - WY	4	5	4	12	2	2	3	3	6	43	8	3	4	3	4	6
SRR1371327	B11-0202	Cattle	B.abortus	SRR1371327 (http://www.ncbi.nlm.nih.gov/nuccore/SRR1371327)	aboC2	2011	27	274	79	5	5	USA	America (north)	United States - TX	4	5	4	12	2	3	3	3	6	43	8	3	5	3	3	8
SRR1371328	B11-0208	Cattle	B.abortus	SRR1371328 (http://www.ncbi.nlm.nih.gov/nuccore/SRR1371328)	aboC2	2011	28	276	82	1	1	USA	America (north)	United States - WY	4	5	4	12	2	2	3	3	6	43	8	3	4	3	6	6
SRR1371329	B11-0210	Cattle	B.abortus	SRR1371329 (http://www.ncbi.nlm.nih.gov/nuccore/SRR1371329)	aboC2	2011	28	276	82	1	1	USA	America (north)	United States - WY	4	5	4	12	2	2	3	3	6	43	8	3	4	3	6	6
SRR1371330	B11-0245	Cattle	B.abortus	SRR1371330 (http://www.ncbi.nlm.nih.gov/nuccore/SRR1371330)	aboC2	2011	28	276	82	1	1	USA	America (north)	United States - WY	4	5	4	12	2	2	3	3	6	43	8	3	4	3	6	6
SRR1371331	B11-0604	Cattle	B.abortus	SRR1371331 (http://www.ncbi.nlm.nih.gov/nuccore/SRR1371331)	aboC2	2011	28	276	82	1	1	USA	America (north)	United States - MT	4	5	4	12	2	2	3	3	6	43	8	3	6	3	6	5
SRR1371332	B12-0002	Cattle	B.abortus	SRR1371332 (http://www.ncbi.nlm.nih.gov/nuccore/SRR1371332)	aboC2	2011	28	276	82	1	1	USA	America (north)	United States - WY	4	5	4	12	2	2	3	3	6	43	8	3	4	3	6	6
SRR1371333	B12-0025	Cattle	B.abortus	SRR1371333 (http://www.ncbi.nlm.nih.gov/nuccore/SRR1371333)	aboC2	2011	28	276	82	1	1	USA	America (north)	United States - WY	4	5	4	12	2	2	3	3	6	43	8	3	4	3	6	6
SRR1371334	B12-0028	Bison	B.abortus	SRR1371334 (http://www.ncbi.nlm.nih.gov/nuccore/SRR1371334)	aboC2	2011	28	276	82	1	1	USA	America (north)	United States - MT	4	5	4	12	2	2	3	3	6	43	8	3	4	3	8	5
SRR1371335	B12-0219	Bison	B.abortus	SRR1371335 (http://www.ncbi.nlm.nih.gov/nuccore/SRR1371335)	aboC2	2012	28	276	82	1	1	USA	America (north)	United States - WY	4	5	4	12	2	2	3	3	6	43	8	3	4	3	4	6
SRR1371336	B12-0228	Bison	B.abortus	SRR1371336 (http://www.ncbi.nlm.nih.gov/nuccore/SRR1371336)	aboC2	2012	28	276	82	1	1	USA	America (north)	United States - WY	4	5	4	12	2	2	3	3	6	43	8	3	4	3	4	6
SRR1371337	B12-0230	Bison	B.abortus	SRR1371337 (http://www.ncbi.nlm.nih.gov/nuccore/SRR1371337)	aboC2	2012	28	276	82	1	1	USA	America (north)	United States - WY	4	5	4	12	2	2	3	3	6	43	8	3	4	3	4	6
SRR1371338	B12-0232	Bison	B.abortus	SRR1371338 (http://www.ncbi.nlm.nih.gov/nuccore/SRR1371338)	aboC2	2012	28	276	82	1	1	USA	America (north)	United States - WY	4	5	4	12	2	2	3	3	6	43	8	3	4	3	4	6
SRR1371339	B12-0233	Bison	B.abortus	SRR1371339 (http://www.ncbi.nlm.nih.gov/nuccore/SRR1371339)	aboC2	2012	28	276	82	1	1	USA	America (north)	United States - WY	4	5	4	12	2	2	3	3	6	43	8	3	4	3	4	6
SRR1371340	B12-0234	Bison	B.abortus	SRR1371340 (http://www.ncbi.nlm.nih.gov/nuccore/SRR1371340)	aboC2	2012	28	276	82	1	1	USA	America (north)	United States - WY	4	5	4	12	2	2	3	3	6	43	8	3	4	3	4	6
SRR1371341	B12-0235	Bison	B.abortus	SRR1371341 (http://www.ncbi.nlm.nih.gov/nuccore/SRR1371341)	aboC2	2012	28	276	82	1	1	USA	America (north)	United States - WY	4	5	4	12	2	2	3	3	6	43	8	3	4	3	4	6
SRR1371342	B12-0238	Bison	B.abortus	SRR1371342 (http://www.ncbi.nlm.nih.gov/nuccore/SRR1371342)	aboC2	2012	28	276	82	1	1	USA	America (north)	United States - WY	4	5	4	12	2	2	3	3	6	43	8	3	4	3	4	6
SRR1371343	B12-0240	Bison	B.abortus	SRR1371343 (http://www.ncbi.nlm.nih.gov/nuccore/SRR1371343)	aboC2	2012	28	276	82	1		USA	America (north)	United States - WY	4	5	4	12	2	2	3	3	6	43	8	3	4	3	4	7
SRR1371344	B12-0241	Bison	B.abortus	SRR1371344 (http://www.ncbi.nlm.nih.gov/nuccore/SRR1371344)	aboC2	2012	28	276	82	1	1	USA	America (north)	United States - WY	4	5	4	12	2	2	3	3	6	43	8	3	4	3	4	6
SRR1371345	B12-0242	Bison	B.abortus	SRR1371345 (http://www.ncbi.nlm.nih.gov/nuccore/SRR1371345)	aboC2	2012	28	276	82	1	1	USA	America (north)	United States - WY	4	5	4	12	2	2	3	3	6	43	8	3	4	3	4	6
SRR1371346	B12-0243	Bison	B.abortus	SRR1371346 (http://www.ncbi.nlm.nih.gov/nuccore/SRR1371346)	aboC2	2012	28	276	82	1	1	USA	America (north)	United States - WY	4	5	4	12	2	2	3	3	6	43	8	3	4	3	4	6
SRR1371347	B12-0250	Bison	B.abortus	SRR1371347 (http://www.ncbi.nlm.nih.gov/nuccore/SRR1371347)	aboC2	2012	28	276	82	1	1	USA	America (north)	United States - WY	4	5	4	12	2	2	3	3	6	43	8	3	4	3	4	6
SRR1371348	B12-0252	Bison	B.abortus	SRR1371348 (http://www.ncbi.nlm.nih.gov/nuccore/SRR1371348)	aboC2	2012	28	276	82	1	1	USA	America (north)	United States - WY	4	5	4	12	2	2	3	3	6	43	8	3	4	3	4	6
SRR1371349	B12-0256	Bison	B.abortus	SRR1371349 (http://www.ncbi.nlm.nih.gov/nuccore/SRR1371349)	aboC2	2012	28	276	82	1	1	USA	America (north)	United States - WY	4	5	4	12	2	2	3	3	6	43	8	3	4	3	4	6
SRR1371350	B12-0266	Bison	B.abortus	SRR1371350 (http://www.ncbi.nlm.nih.gov/nuccore/SRR1371350)	aboC2	2012	28	276	82	1	1	USA	America (north)	United States - WY	4	5	4	12	2	2	3	3	6	43	8	3	4	3	4	6
SRR1371351	B12-0268	Bison	B.abortus	SRR1371351 (http://www.ncbi.nlm.nih.gov/nuccore/SRR1371351)	aboC2	2012	28	276	82	1	1	USA	America (north)	United States - WY	4	5	4	12	2	2	3	3	6	43	8	3	4	3	4	6
SRR1371352	B12-0270	Bison	B.abortus	SRR1371352 (http://www.ncbi.nlm.nih.gov/nuccore/SRR1371352)	aboC2	2012	28	276	82	1	1	USA	America (north)	United States - WY	4	5	4	12	2	2	3	3	6	43	8	3	4	3	4	6
SRR1371353	B12-0271	Bison	B.abortus	SRR1371353 (http://www.ncbi.nlm.nih.gov/nuccore/SRR1371353)	aboC2	2012	28	276	82	1	1	USA	America (north)	United States - WY	4	5	4	12	2	2	3	3	6	43	8	3	4	3	4	6
SRR1371354	B12-0275	Bison	B.abortus	SRR1371354 (http://www.ncbi.nlm.nih.gov/nuccore/SRR1371354)	aboC2	2012	28	276	82	1	1	USA	America (north)	United States - WY	4	5	4	12	2	2	3	3	6	43	8	3	4	3	4	6
SRR1371355	B12-0276	Bison	B.abortus	SRR1371355 (http://www.ncbi.nlm.nih.gov/nuccore/SRR1371355)	aboC2	2012	28	276	82	1	1	USA	America (north)	United States - WY	4	5	4	12	2	2	3	3	6	43	8	3	4	3	4	6
SRR1371356	B12-0277	Bison	B.abortus	SRR1371356 (http://www.ncbi.nlm.nih.gov/nuccore/SRR1371356)	aboC2	2012	28	276	82	1	1	USA	America (north)	United States - WY	4	5	4	12	2	2	3	3	6	43	8	3	4	3	4	6
SRR1371357	B12-0332	Bison	B.abortus	SRR1371357 (http://www.ncbi.nlm.nih.gov/nuccore/SRR1371357)	aboC2	2012	112	248	210	1	1	USA	America (north)	United States - ID	4	5	3	12	2	2	3	3	6	43	8	4	5	3	4	8
SRR1371358	B12-0425	Bison	B.abortus	SRR1371358 (http://www.ncbi.nlm.nih.gov/nuccore/SRR1371358)	aboC2	2012	28	276	82	1	1	USA	America (north)	United States - WY	4	5	4	12	2	2	3	3	6	43	8	3	4	3	4	6
SRR1371359	B12-0429	Bison	B.abortus	SRR1371359 (http://www.ncbi.nlm.nih.gov/nuccore/SRR1371359)	aboC2	2012	28	276	82	1	1	USA	America (north)	United States - WY	4	5	4	12	2	2	3	3	6	43	8	3	3	3	4	6
SRR1371360	B12-0431	Bison	B.abortus	SRR1371360 (http://www.ncbi.nlm.nih.gov/nuccore/SRR1371360)	aboC2	2012	28	276	82	1	1	USA	America (north)	United States - WY	4	5	4	12	2	2	3	3	6	43	8	3	4	3	4	6
SRR1371361	B13-0215	Cattle	B.abortus	SRR1371361 (http://www.ncbi.nlm.nih.gov/nuccore/SRR1371361)	aboC2		28	276	82	1		USA	America (north)	United States - MT	4	5	4	12	2	2	3	3	6	43	8	3	6	3	7	5
SRR1371362	RB51	Human	B.abortus Rough	SRR1371362 (http://www.ncbi.nlm.nih.gov/nuccore/SRR1371362)	aboC2		27	274	79	5	5	USA	America (north)	United States - IA	4	5	4	12	2	3	3	3	6	43	8	3	7	3	3	5
SRR1371363	RB51	Cattle	B.abortus Rough	SRR1371363 (http://www.ncbi.nlm.nih.gov/nuccore/SRR1371363)	aboC2		27	274	79	5	5	USA	America (north)	United States - MT	4	5	4	12	2	3	3	3	6	43	8	3	3	3	3	5
SRR1371364	B89-0941	Cattle	B.abortus	SRR1371364 (http://www.ncbi.nlm.nih.gov/nuccore/SRR1371364)	aboC2	1989	28	276	82	1	1	USA	America (north)	United States - WY	4	5	4	12	2	2	3	3	6	43	8	3	4	3	6	6
SRR1371365	B89-0944	Cattle	B.abortus	SRR1371365 (http://www.ncbi.nlm.nih.gov/nuccore/SRR1371365)	aboC2	1989	28	276	82	1	1	USA	America (north)	United States - WY	4	5	4	12	2	2	3	3	6	43	8	3	4	3	6	6
SRR1371366	B93-0077	Cattle	B.abortus	SRR1371366 (http://www.ncbi.nlm.nih.gov/nuccore/SRR1371366)	aboC2	1993						USA	America (north)	United States - FL		5	4	12		4	3		6	43	8			3		5
SRR1371367	B93-0310	Cattle	B.abortus	SRR1371367 (http://www.ncbi.nlm.nih.gov/nuccore/SRR1371367)	aboC2	1993	28	276	82	1	1	USA	America (north)	United States - MO	4	5	4	12	2	2	3	3	6	43	8	3	4	3	7	5
SRR1371368	B93-0623	Cattle	B.abortus	SRR1371368 (http://www.ncbi.nlm.nih.gov/nuccore/SRR1371368)	aboC2	1993	28	276	82	1	1	USA	America (north)	United States - MS	4	5	4	12	2	2	3	3	6	43	8	3	5	3	4	5
SRR1371369	B93-0824	Cattle	B.abortus	SRR1371369 (http://www.ncbi.nlm.nih.gov/nuccore/SRR1371369)	aboC2	1993	32	259	182	29	60	USA	America (north)	United States - FL	4	5	4	12	1	2	3	3	6	43	8	1	4	3	5	6
SRR1371371	B94-0500	Cattle	B.abortus	SRR1371371 (http://www.ncbi.nlm.nih.gov/nuccore/SRR1371371)	aboC2	1994	32	259	182	1	1	USA	America (north)	United States - FL	4	5	4	12	1	2	3	3	6	43	8	1	4	3	6	6
SRR1371372	B94-0609	Cattle	B.abortus	SRR1371372 (http://www.ncbi.nlm.nih.gov/nuccore/SRR1371372)	aboC2	1994	28	276	82	1	1	USA	America (north)	United States - MO	4	5	4	12	2	2	3	3	6	43	8	4	6	3	6	4
SRR1371373	B94-0885	Cattle	B.abortus	SRR1371373 (http://www.ncbi.nlm.nih.gov/nuccore/SRR1371373)	aboC2	1994	28	276	82	1	1	USA	America (north)	United States - MS	4	5	4	12	2	2	3	3	6	43	8	3	6	3	4	5
SRR1371374	B94-1564	Cattle	B.abortus	SRR1371374 (http://www.ncbi.nlm.nih.gov/nuccore/SRR1371374)	aboC2	1994	27	274	79	5	5	USA	America (north)	United States - MO	4	5	4	12	2	3	3	3	6	43	8	5	5	3	3	5
SRR1371375	B95-0116	Cattle	B.abortus	SRR1371375 (http://www.ncbi.nlm.nih.gov/nuccore/SRR1371375)	aboC2	1995	112	248	210	1	1	USA	America (north)	United States - MS	4	5	3	12	2	2	3	3	6	43	8	3	6	3	5	4
SRR1371376	B95-0236	Cattle	B.abortus	SRR1371376 (http://www.ncbi.nlm.nih.gov/nuccore/SRR1371376)	aboC2	1995	28	266	227	1	1	USA	America (north)	United States - MS	4	5	4	12	2	2	3	3	7	43	8	3	4	3	7	5
SRR1371377	B95-1140	Cattle	B.abortus	SRR1371377 (http://www.ncbi.nlm.nih.gov/nuccore/SRR1371377)	aboC2	1995	112	248	210	1	1	USA	America (north)	United States - MO	4	5	3	12	2	2	3	3	6	43	8	3	4	3	5	4
SRR1371378	B96-0217	Cattle	B.abortus	SRR1371378 (http://www.ncbi.nlm.nih.gov/nuccore/SRR1371378)	aboC2	1996	28	276	82	1	1	USA	America (north)	United States - TX	4	5	4	12	2	2	3	3	6	43	8	3	5	3	4	5
SRR1371379	19	Cattle	B.abortus	SRR1371379 (http://www.ncbi.nlm.nih.gov/nuccore/SRR1371379)	aboC2	1996	28	276	82	5	5	USA	America (north)	United States - TX	4	5	4	12	2	2	3	3	6	43	8	3	5	3	3	5
SRR1371380	B96-0242	Cattle	B.abortus	SRR1371380 (http://www.ncbi.nlm.nih.gov/nuccore/SRR1371380)	aboC2	1996	32	259	182	1	1	USA	America (north)	United States - GA	4	5	4	12	1	2	3	3	6	43	8	1	4	3	6	6
SRR1371381	B98-0001	Cattle	B.abortus	SRR1371381 (http://www.ncbi.nlm.nih.gov/nuccore/SRR1371381)	aboC2	1998	112	248	210			USA	America (north)	United States - TX	4	5	3	12	2	2	3	3	6	43	8	3	6	3	3	4
SRR1371382	B98-0370	Cattle	B.abortus	SRR1371382 (http://www.ncbi.nlm.nih.gov/nuccore/SRR1371382)	aboC2	1998	28	276	82	1	1	USA	America (north)	United States - TX	4	5	4	12	2	2	3	3	6	43	8	3	3	3	9	7
SRR1371383	B98-0688	Cattle	B.abortus	SRR1371383 (http://www.ncbi.nlm.nih.gov/nuccore/SRR1371383)	aboC2	1998	27	274	79	1	1	USA	America (north)	United States - TX	4	5	4	12	2	3	3	3	6	43	8	4	4	3	6	6
SRR1371384	B98-0822	Cattle	B.abortus	SRR1371384 (http://www.ncbi.nlm.nih.gov/nuccore/SRR1371384)	aboC2	1998	32	259	182	29	60	USA	America (north)	United States - TX	4	5	4	12	1	2	3	3	6	43	8	1	4	3	6	6
SRR1371385	B98-0862	Cattle	B.abortus	SRR1371385 (http://www.ncbi.nlm.nih.gov/nuccore/SRR1371385)	aboC2	1998	27	274	79	5	5	USA	America (north)	United States - TX	4	5	4	12	2	3	3	3	6	43	8	3	5	3	3	5
SRR1371386	B99-0074	Cattle	B.abortus	SRR1371386 (http://www.ncbi.nlm.nih.gov/nuccore/SRR1371386)	aboC2	1999	28	276	82	1	1	USA	America (north)	United States - MO	4	5	4	12	2	2	3	3	6	43	8	3	5	3	4	6
SRR1371387	B99-0096	Cattle	B.abortus	SRR1371387 (http://www.ncbi.nlm.nih.gov/nuccore/SRR1371387)	aboC2	1999	28	276	82	1	1	USA	America (north)	United States - TX	4	5	4	12	2	2	3	3	6	43	8	3	6	3	7	7
SRR1371388	B99-1033	Cattle	B.abortus	SRR1371388 (http://www.ncbi.nlm.nih.gov/nuccore/SRR1371388)	aboC2	1999	28	276	82	1	1	USA	America (north)	United States - TX	4	5	4	12	2	2	3	3	6	43	8	3	4	3	4	8
SRR15047626	5843 (RB51)	(vaccine)	B.abortus	Holzer2021 (https://pubmed.ncbi.nlm.nih.gov/34576838)	aboC2	2014	27	274	79			Egypt	Africa	Egypt:Damietta	4	5	4	12	2	3	3	3	6	43	8	3	7	3	3	5
SRR15047627	5842 (RB51)	(vaccine)	B.abortus	Holzer2021 (https://pubmed.ncbi.nlm.nih.gov/34576838)	aboC2	2014	27	274	79			Egypt	Africa	Egypt:Damietta	4	5	4	12	2	3	3	3	6	43	8	3	7	3	3	5
SRR15047628	5312	Cattle	B.abortus	Holzer2021 (https://pubmed.ncbi.nlm.nih.gov/34576838)	aboC2	2014	28	276	82			Egypt	Africa	Egypt:Dakahlia	4	5	4	12	2	2	3	3	6	43	8	4	4	3	4	4
SRR15047629	5311	Cattle	B.abortus	Holzer2021 (https://pubmed.ncbi.nlm.nih.gov/34576838)	aboC2	2014	28	276	82			Egypt	Africa	Egypt:Dakahlia	4	5	4	12	2	2	3	3	6	43	8	4	4	3	4	4
SRR15047630	5310	Cattle	B.abortus	Holzer2021 (https://pubmed.ncbi.nlm.nih.gov/34576838)	aboC2	2014	28	276	82			Egypt	Africa	Egypt:Dakahlia	4	5	4	12	2	2	3	3	6	43	8	4	4	3	4	4
SRR15047631	SH21	Buffalo	B.abortus	Holzer2021 (https://pubmed.ncbi.nlm.nih.gov/34576838)	aboC2	2019	28	276	82			Egypt	Africa	Egypt:Monufia	4	5	4	12	2	2	3	3	6	43	8	4	4	3	4	4
SRR15047632	HEA89	Cattle	B.abortus	Holzer2021 (https://pubmed.ncbi.nlm.nih.gov/34576838)	aboC2	2014	28	276	82			Egypt	Africa	Egypt:Dakahlia	4	5	4	12	2	2	3	3	6	43	8	4	2	3	4	4
SRR15047633	HEA72	Cattle	B.abortus	Holzer2021 (https://pubmed.ncbi.nlm.nih.gov/34576838)	aboC2	2013	28	276	82			Egypt	Africa	Egypt:Dakahlia	4	5	4	12	2	2	3	3	6	43	8	4	4	3	4	4
SRR15047634	HEA68	Cattle	B.abortus	Holzer2021 (https://pubmed.ncbi.nlm.nih.gov/34576838)	aboC2	2006	28	276	82			Egypt	Africa	Egypt:Beni Suef	4	5	4	12	2	2	3	3	6	43	8	4	4	3	4	4
SRR15047635	HEA50	Ovine	B.abortus	Holzer2021 (https://pubmed.ncbi.nlm.nih.gov/34576838)	aboC2	2012	28	276	82			Egypt	Africa	Egypt:Alexandria	4	5	4	12	2	2	3	3	6	43	8	4	4	3	4	4
SRR15047636	HEA45 (RB51)	Cattle	B.abortus	Holzer2021 (https://pubmed.ncbi.nlm.nih.gov/34576838)	abortus C2_RB51_2308	2014	27	274	79			Egypt	Africa	Egypt:Dakahlia	4	5	4	12	2	3	3	3	6	43	8	3	6	3	3	5
SRR15047637	HEA37	Cattle	B.abortus	Holzer2021 (https://pubmed.ncbi.nlm.nih.gov/34576838)	aboC2	2013	28	276	82			Egypt	Africa	Egypt:Dakahlia	4	5	4	12	2	2	3	3	6	43	8	4	4	3	4	4
SRR15047638	HEA35	Cattle	B.abortus	Holzer2021 (https://pubmed.ncbi.nlm.nih.gov/34576838)	aboC2	2013	28	276	82			Egypt	Africa	Egypt:Sharqia	4	5	4	12	2	2	3	3	6	43	8	4	4	3	4	4
SRR15047639	HEA30 (RB51)	Cattle	B.abortus	Holzer2021 (https://pubmed.ncbi.nlm.nih.gov/34576838)	aboC2	2014	27	274	79			Egypt	Africa	Egypt:Dakahlia	4	5	4	12	2	3	3	3	6	43	8	3	7	3	3	5
SRR15047640	5309	Cattle	B.abortus	Holzer2021 (https://pubmed.ncbi.nlm.nih.gov/34576838)	aboC2	2014	28	276	82			Egypt	Africa	Egypt:Dakahlia	4	5	4	12	2	2	3	3	6	43	8	4	4	3	4	4
SRR15047641	HEA23 (RB51)	Cattle	B.abortus	Holzer2021 (https://pubmed.ncbi.nlm.nih.gov/34576838)	aboC2	2013	27	274	79			Egypt	Africa	Egypt:Dakahlia	4	5	4	12	2	3	3	3	6	43	8	3	7	3	3	5
SRR15047642	HEA17	Cattle	B.abortus	Holzer2021 (https://pubmed.ncbi.nlm.nih.gov/34576838)	aboC2	2013	28	276	82			Egypt	Africa	Egypt:Dakahlia	4	5	4	12	2	2	3	3	6	43	8	4	4	3	4	4
SRR15047643	HEA164	Cattle	B.abortus	Holzer2021 (https://pubmed.ncbi.nlm.nih.gov/34576838)	aboC2	2017	28	324	400			Egypt	Africa	Egypt:Gharbia	4	5	4	12	2	2	3	3	6	43	7	5	4	3	4	4
SRR15047644	HEA161	Cattle	B.abortus	Holzer2021 (https://pubmed.ncbi.nlm.nih.gov/34576838)	aboC2	2018	28	276	82			Egypt	Africa	Egypt:Sharqia	4	5	4	12	2	2	3	3	6	43	8	4	4	3	4	4
SRR15047645	HEA16 (RB51)	Cattle	B.abortus	Holzer2021 (https://pubmed.ncbi.nlm.nih.gov/34576838)	aboC2	2014	27	274	79			Egypt	Africa	Egypt:Dakahlia	4	5	4	12	2	3	3	3	6	43	8	3	7	3	3	5
SRR15047646	HEA155	Buffalo	B.abortus	Holzer2021 (https://pubmed.ncbi.nlm.nih.gov/34576838)	aboC2	2017	28	276	82			Egypt	Africa	Egypt:Beheira	4	5	4	12	2	2	3	3	6	43	8	4	4	3	4	4
SRR15047647	HEA15 (RB51)	Cattle	B.abortus	Holzer2021 (https://pubmed.ncbi.nlm.nih.gov/34576838)	abortus C2_RB51_2308	2014	27	274	79			Egypt	Africa	Egypt:Dakahlia	4	5	4	12	2	3	3	3	6	43	8	3	7	3	3	5
SRR15047648	HEA140	Cattle	B.abortus	Holzer2021 (https://pubmed.ncbi.nlm.nih.gov/34576838)	aboC2	2015	28	276	82			Egypt	Africa	Egypt:Damietta	4	5	4	12	2	2	3	3	6	43	8	4	4	3	4	4
SRR15047649	HEA138	Cattle	B.abortus	Holzer2021 (https://pubmed.ncbi.nlm.nih.gov/34576838)	aboC2	2015	28	276	82			Egypt	Africa	Egypt:Damietta	4	5	4	12	2	2	3	3	6	43	8	4	4	3	4	4
SRR15047650	HEA135	Cattle	B.abortus	Holzer2021 (https://pubmed.ncbi.nlm.nih.gov/34576838)	aboC2	2015	28	276	82			Egypt	Africa	Egypt:Damietta	4	5	4	12	2	2	3	3	6	43	8	4	4	3	4	4
SRR15047651	5264	Cattle	B.abortus	Holzer2021 (https://pubmed.ncbi.nlm.nih.gov/34576838)	aboC2	2012	28	276	82			Egypt	Africa	Egypt:Dakahlia	4	5	4	12	2	2	3	3	6	43	8	4	4	3	4	4
SRR15047652	HEA118	Ovine	B.abortus	Holzer2021 (https://pubmed.ncbi.nlm.nih.gov/34576838)	aboC2	2015	28	276	82			Egypt	Africa	Egypt:Beheira	4	5	4	12	2	2	3	3	6	43	8	4	4	3	4	4
SRR15047653	HEA113	Ovine	B.abortus	Holzer2021 (https://pubmed.ncbi.nlm.nih.gov/34576838)	aboC2	2015	28	276	82			Egypt	Africa	Egypt:Beheira	4	5	4	12	2	2	3	3	6	43	8	4	4	3	4	4
SRR15047654	HEA107	Cattle	B.abortus	Holzer2021 (https://pubmed.ncbi.nlm.nih.gov/34576838)	aboC2	2015	28	276	82			Egypt	Africa	Egypt:Dakahlia	4	5	4	12	2	2	3	3	6	43	8	4	4	3	4	4
SRR15047655	HEA106	Cattle	B.abortus	Holzer2021 (https://pubmed.ncbi.nlm.nih.gov/34576838)	aboC2	2015	28	276	82			Egypt	Africa	Egypt:Dakahlia	4	5	4	12	2	2	3	3	6	43	8	4	4	3	4	4
SRR15047656	21917	Cattle	B.abortus	Holzer2021 (https://pubmed.ncbi.nlm.nih.gov/34576838)	aboC2	2020	28	267	81			Egypt	Africa	Egypt:Beheira	4	5	4	12	2	2	3	3	4	43	8	4	7	3	5	8
SRR15047657	21916	Cattle	B.abortus	Holzer2021 (https://pubmed.ncbi.nlm.nih.gov/34576838)	aboC2	2020	28	267	81			Egypt	Africa	Egypt:Beheira	4	5	4	12	2	2	3	3	4	43	8	4	7	3	5	8
SRR15047658	21906	Ovine	B.abortus	Holzer2021 (https://pubmed.ncbi.nlm.nih.gov/34576838)	aboC2	2019	28	267	81			Egypt	Africa	Egypt:Aswan	4	5	4	12	2	2	3	3	4	43	8	4	5	3	5	8
SRR15047659	21901	Cattle	B.abortus	Holzer2021 (https://pubmed.ncbi.nlm.nih.gov/34576838)	aboC2	2019	28	267	81			Egypt	Africa	Egypt:Sharqia	4	5	4	12	2	2	3	3	4	43	8	4	7	3	5	8
SRR15047660	21900	Cattle	B.abortus	Holzer2021 (https://pubmed.ncbi.nlm.nih.gov/34576838)	aboC2	2019	28	267	81			Egypt	Africa	Egypt:Sharqia	4	5	4	12	2	2	3	3	4	43	8	4	7	3	5	8
SRR15047661	21899	Cattle	B.abortus	Holzer2021 (https://pubmed.ncbi.nlm.nih.gov/34576838)	aboC2	2019	28	267	81			Egypt	Africa	Egypt:Damietta	4	5	4	12	2	2	3	3	4	43	8	4	7	3	5	8
SRR15047662	5263	Cattle	B.abortus	Holzer2021 (https://pubmed.ncbi.nlm.nih.gov/34576838)	aboC2	2012	28	276	82			Egypt	Africa	Egypt:Dakahlia	4	5	4	12	2	2	3	3	6	43	8	4	4	3	4	4
SRR15047663	21881	Human	B.abortus	Holzer2021 (https://pubmed.ncbi.nlm.nih.gov/34576838)	aboC2	2019	28	276	82			Egypt	Africa	Egypt:Giza	4	5	4	12	2	2	3	3	6	43	8	4	4	3	4	4
SRR15047664	21878	Human	B.abortus	Holzer2021 (https://pubmed.ncbi.nlm.nih.gov/34576838)	aboC2	2019	28	276	82			Egypt	Africa	Egypt:Giza	4	5	4	12	2	2	3	3	6	43	8	4	4	3	4	4
SRR15047665	16090	Cattle	B.abortus	Holzer2021 (https://pubmed.ncbi.nlm.nih.gov/34576838)	aboC2	2017	28	276	82			Egypt	Africa	Egypt:Beheira	4	5	4	12	2	2	3	3	6	43	8	4	4	3	4	4
SRR15047666	15697	Buffalo	B.abortus	Holzer2021 (https://pubmed.ncbi.nlm.nih.gov/34576838)	aboC2	2017	28	276	82			Egypt	Africa	Egypt:Ismailia	4	5	4	12	2	2	3	3	6	43	8	4	4	3	4	4
SRR15047667	15649	Buffalo	B.abortus	Holzer2021 (https://pubmed.ncbi.nlm.nih.gov/34576838)	aboC2	2017	28	268	83			Egypt	Africa	Egypt:Beni Suef	4	5	4	12	2	2	3	3	5	43	8	3	5	3	4	5
SRR15047668	15646 (RB51)	Cattle	B.abortus	Holzer2021 (https://pubmed.ncbi.nlm.nih.gov/34576838)	aboC2	2017	27	274	79			Egypt	Africa	Egypt:Beheira	4	5	4	12	2	3	3	3	6	43	8	3	7	3	3	5
SRR15047669	15645	Cattle	B.abortus	Holzer2021 (https://pubmed.ncbi.nlm.nih.gov/34576838)	aboC2	2017	28	276	82			Egypt	Africa	Egypt:Beheira	4	5	4	12	2	2	3	3	6	43	8	4	4	3	4	4
SRR15047670	7432	Cattle	B.abortus	Holzer2021 (https://pubmed.ncbi.nlm.nih.gov/34576838)	aboC2	2015	28	276	82			Egypt	Africa	Egypt:Damietta	4	5	4	12	2	2	3	3	6	43	8	4	4	3	4	4
SRR15047671	7430	Dog	B.abortus	Holzer2021 (https://pubmed.ncbi.nlm.nih.gov/34576838)	aboC2	2015	28	276	82			Egypt	Africa	Egypt:Damietta	4	5	4	12	2	2	3	3	6	43	8	4	4	3	4	4
SRR15047672	7429	Cat	B.abortus	Holzer2021 (https://pubmed.ncbi.nlm.nih.gov/34576838)	aboC2	2015	28	276	82			Egypt	Africa	Egypt:Damietta	4	5	4	12	2	2	3	3	6	43	8	4	4	3	4	4
SRR15047673	5262	Cattle	B.abortus	Holzer2021 (https://pubmed.ncbi.nlm.nih.gov/34576838)	aboC2	2012	28	276	82			Egypt	Africa	Egypt:Dakahlia	4	5	4	12	2	2	3	3	6	43	8	4	4	3	4	4
SRR15047674	5261 (RB51)	Cattle	B.abortus	Holzer2021 (https://pubmed.ncbi.nlm.nih.gov/34576838)	aboC2	2012	27	274	79			Egypt	Africa	Egypt:Dakahlia	4	5	4	12	2	3	3	3	6	43	8	3	7	3	3	5
SRR2182213	2308	Cattle	B.abortus	SRR2182213 (http://www.ncbi.nlm.nih.gov/nuccore/SRR2182213)	aboC2	1940				5	5	USA	America (north)	USA		5	4	12	2	3	3		6	43	8	3		3		5
SRR3096323	B01-0154	Bison	B.abortus	SRR3096323 (http://www.ncbi.nlm.nih.gov/nuccore/SRR3096323)	aboC2	2001	28	276	82	1	1	USA	America (north)	USA: Wyoming	4	5	4	12	2	2	3	3	6	43	8	3	6	3	6	5
SRR3096324	B01-0174	Bison	B.abortus	SRR3096324 (http://www.ncbi.nlm.nih.gov/nuccore/SRR3096324)	aboC2	2001	28	276	82	1	1	USA	America (north)	USA: Wyoming	4	5	4	12	2	2	3	3	6	43	8	3	6	3	6	5
SRR3096326	B01-0305	Bison	B.abortus	SRR3096326 (http://www.ncbi.nlm.nih.gov/nuccore/SRR3096326)	aboC2	2001	28	276	82	1	1	USA	America (north)	USA: Wyoming	4	5	4	12	2	2	3	3	6	43	8	3	7	3	8	5
SRR3096327	B01-0308	Bison	B.abortus	SRR3096327 (http://www.ncbi.nlm.nih.gov/nuccore/SRR3096327)	aboC2	2001	28	276	82	1	1	USA	America (north)	USA: Wyoming	4	5	4	12	2	2	3	3	6	43	8	3	7	3	8	5
SRR3096328	B01-0314	Bison	B.abortus	SRR3096328 (http://www.ncbi.nlm.nih.gov/nuccore/SRR3096328)	aboC2	2001	28	276	82	1	1	USA	America (north)	USA: Wyoming	4	5	4	12	2	2	3	3	6	43	8	3	6	3	7	5
SRR3096329	B01-0505	Bison	B.abortus	SRR3096329 (http://www.ncbi.nlm.nih.gov/nuccore/SRR3096329)	aboC2	2001	28	276	82	1	1	USA	America (north)	USA: Wyoming	4	5	4	12	2	2	3	3	6	43	8	3	6	3	5	5
SRR3096330	B01-0638	Deer/Elk/Reindeer	B.abortus	SRR3096330 (http://www.ncbi.nlm.nih.gov/nuccore/SRR3096330)	aboC2	2001	112	248	210	1	1	USA	America (north)	USA: Idaho	4	5	3	12	2	2	3	3	6	43	8	3	5	3	4	7
SRR3096331	B01-0642	Deer/Elk/Reindeer	B.abortus	SRR3096331 (http://www.ncbi.nlm.nih.gov/nuccore/SRR3096331)	aboC2	2001	112	248	210	1	1	USA	America (north)	USA: Idaho	4	5	3	12	2	2	3	3	6	43	8	3	5	3	4	7
[truncated: 372 more rows]
